# Supplementary material for: Publisher Correction: Predicting Subtype Selectivity for Adenosine Receptor Ligands with Three-Dimensional Biologically Relevant Spectrum (BRS-3D)
Source: Sci Rep. 2021 Mar 5;11:5703. doi: 10.1038/s41598-021-85024-9 (PMC7935905; doi:10.1038/s41598-021-85024-9)
Supplement: Supplementary file 1 — Supplementary Information. [file 41598_2021_85024_MOESM1_ESM.sdf]

CHEMBL2391832
  SciTegic09101619463D

 40 43  0  0  0  0            999 V2000
    4.8210   -0.0220   -1.4960 O   0  0
    4.1260   -1.2340   -1.4950 C   0  0
    4.9200   -2.3770   -1.5020 C   0  0
    4.5760   -3.4030   -1.5330 H   0  0
    6.2300   -1.9160   -1.4550 C   0  0
    7.1330   -2.5080   -1.3590 H   0  0
    6.1270   -0.5290   -1.5420 C   0  0
    6.9960    0.1140   -1.6450 H   0  0
    2.6180   -1.2920   -1.4830 C   0  0
    2.0880   -2.3780   -1.6640 O   0  0
    1.9050   -0.1650   -1.2720 N   0  0
    2.3720    0.6990   -1.0740 H   0  0
    0.4900   -0.1670   -1.2980 C   0  0
   -0.5720   -1.3390   -2.0920 S   0  0
   -1.9370   -0.5040   -1.3750 C   0  0
   -1.5480    0.6090   -0.6290 C   0  0
   -0.2110    0.7980   -0.6630 N   0  0
   -2.4750    1.4670    0.1440 C   0  0
   -2.5680    1.2540    1.5220 C   0  0
   -1.9910    0.4600    1.9830 H   0  0
   -3.3980    2.0630    2.3010 C   0  0
   -3.4290    1.9230    3.3800 H   0  0
   -4.1800    3.0510    1.6920 C   0  0
   -4.8440    3.6640    2.2970 H   0  0
   -4.1030    3.2480    0.3070 C   0  0
   -4.7140    4.0170   -0.1600 H   0  0
   -3.2420    2.4630   -0.4660 C   0  0
   -3.1680    2.6290   -1.5380 H   0  0
   -3.3910   -0.8990   -1.5190 C   0  0
   -4.1560    0.0090   -1.8040 O   0  0
   -3.9480   -2.2920   -1.2980 C   0  0
   -3.1830   -3.4650   -1.2560 C   0  0
   -2.1060   -3.4420   -1.3570 H   0  0
   -3.7720   -4.6690   -1.0850 N   0  0
   -5.1070   -4.8000   -0.9310 C   0  0
   -5.5520   -5.7860   -0.8410 H   0  0
   -5.9140   -3.6630   -0.8880 C   0  0
   -6.9820   -3.7480   -0.6920 H   0  0
   -5.3300   -2.4130   -1.1050 C   0  0
   -5.9670   -1.5350   -1.1120 H   0  0
  1  2  1  0
  2  3  2  0
  3  4  1  0
  3  5  1  0
  5  6  1  0
  5  7  2  0
  7  1  1  0
  7  8  1  0
  2  9  1  0
  9 10  2  0
  9 11  1  0
 11 12  1  0
 11 13  1  0
 13 14  1  0
 14 15  1  0
 15 16  2  0
 16 17  1  0
 17 13  2  0
 16 18  1  0
 18 19  2  0
 19 20  1  0
 19 21  1  0
 21 22  1  0
 21 23  2  0
 23 24  1  0
 23 25  1  0
 25 26  1  0
 25 27  2  0
 27 18  1  0
 27 28  1  0
 15 29  1  0
 29 30  2  0
 29 31  1  0
 31 32  2  0
 32 33  1  0
 32 34  1  0
 34 35  2  0
 35 36  1  0
 35 37  1  0
 37 38  1  0
 37 39  2  0
 39 31  1  0
 39 40  1  0
M  END
> <Name>
CHEMBL2391832

> <pKi_A1>
6.75

> <pKi_A2A>
6.26

> <pKi_A2B>
.

> <pKi_A3>
5.73

> <SR_A1-A2A>
0.49

> <SR_A1-A2B>
.

> <SR_A1-A3>
1.02

> <SR_A2A-A2B>
.

> <SR_A2A-A3>
0.53

> <SR_A2B-A3>
.

> <BRS1>
0.52

> <BRS2>
0.456

> <BRS3>
0.519

> <BRS4>
0.438

> <BRS5>
0.468

> <BRS6>
0.536

> <BRS7>
0.518

> <BRS8>
0.597

> <BRS9>
0.481

> <BRS10>
0.476

> <BRS11>
0.483

> <BRS12>
0.475

> <BRS13>
0.472

> <BRS14>
0.563

> <BRS15>
0.468

> <BRS16>
0.521

> <BRS17>
0.641

> <BRS18>
0.48

> <BRS19>
0.582

> <BRS20>
0.437

> <BRS21>
0.475

> <BRS22>
0.579

> <BRS23>
0.424

> <BRS24>
0.446

> <BRS25>
0.581

> <BRS26>
0.485

> <BRS27>
0.498

> <BRS28>
0.588

> <BRS29>
0.535

> <BRS30>
0.641

> <BRS31>
0.433

> <BRS32>
0.639

> <BRS33>
0.544

> <BRS34>
0.536

> <BRS35>
0.56

> <BRS36>
0.586

> <BRS37>
0.504

> <BRS38>
0.505

> <BRS39>
0.486

> <BRS40>
0.491

> <BRS41>
0.434

> <BRS42>
0.459

> <BRS43>
0.521

> <BRS44>
0.464

> <BRS45>
0.367

> <BRS46>
0.458

> <BRS47>
0.522

> <BRS48>
0.586

> <BRS49>
0.448

> <BRS50>
0.543

> <BRS51>
0.491

> <BRS52>
0.474

> <BRS53>
0.508

> <BRS54>
0.556

> <BRS55>
0.545

> <BRS56>
0.656

> <BRS57>
0.554

> <BRS58>
0.538

> <BRS59>
0.499

> <BRS60>
0.555

> <BRS61>
0.55

> <BRS62>
0.578

> <BRS63>
0.523

> <BRS64>
0.586

> <BRS65>
0.534

> <BRS66>
0.482

> <BRS67>
0.575

> <BRS68>
0.491

> <BRS69>
0.655

> <BRS70>
0.585

> <BRS71>
0.477

> <BRS72>
0.518

> <BRS73>
0.614

> <BRS74>
0.534

> <BRS75>
0.546

> <BRS76>
0.551

> <BRS77>
0.465

> <BRS78>
0.531

> <BRS79>
0.577

> <BRS80>
0.371

> <BRS81>
0.672

> <BRS82>
0.511

> <BRS83>
0.53

> <BRS84>
0.526

> <BRS85>
0.546

> <BRS86>
0.489

> <BRS87>
0.576

> <BRS88>
0.418

> <BRS89>
0.627

> <BRS90>
0.574

> <BRS91>
0.495

> <BRS92>
0.553

> <BRS93>
0.513

> <BRS94>
0.545

> <BRS95>
0.517

> <BRS96>
0.619

> <BRS97>
0.542

> <BRS98>
0.475

> <BRS99>
0.515

> <BRS100>
0.479

> <BRS101>
0.61

> <BRS102>
0.608

> <BRS103>
0.661

> <BRS104>
0.509

> <BRS105>
0.531

> <BRS106>
0.377

> <BRS107>
0.603

> <BRS108>
0.56

> <BRS109>
0.534

> <BRS110>
0.476

> <BRS111>
0.493

> <BRS112>
0.481

> <BRS113>
0.499

> <BRS114>
0.557

> <BRS115>
0.481

> <BRS116>
0.474

> <BRS117>
0.538

> <BRS118>
0.588

> <BRS119>
0.482

> <BRS120>
0.507

> <BRS121>
0.537

> <BRS122>
0.521

> <BRS123>
0.593

> <BRS124>
0.603

> <BRS125>
0.575

> <BRS126>
0.505

> <BRS127>
0.551

> <BRS128>
0.495

> <BRS129>
0.464

> <BRS130>
0.503

> <BRS131>
0.545

> <BRS132>
0.533

> <BRS133>
0.556

> <BRS134>
0.538

> <BRS135>
0.52

> <BRS136>
0.585

> <BRS137>
0.448

> <BRS138>
0.669

> <BRS139>
0.51

> <BRS140>
0.459

> <BRS141>
0.533

> <BRS142>
0.511

> <BRS143>
0.562

> <BRS144>
0.498

> <BRS145>
0.457

> <BRS146>
0.609

> <BRS147>
0.436

> <BRS148>
0.569

> <BRS149>
0.565

> <BRS150>
0.544

> <BRS151>
0.579

> <BRS152>
0.487

> <BRS153>
0.525

> <BRS154>
0.462

> <BRS155>
0.539

> <BRS156>
0.572

> <BRS157>
0.604

> <BRS158>
0.619

> <BRS159>
0.575

> <BRS160>
0.495

> <BRS161>
0.548

> <BRS162>
0.589

> <BRS163>
0.563

> <BRS164>
0.549

> <BRS165>
0.654

> <BRS166>
0.563

> <BRS167>
0.475

> <BRS168>
0.61

> <BRS169>
0.581

> <BRS170>
0.648

> <BRS171>
0.53

> <BRS172>
0.564

> <BRS173>
0.574

> <BRS174>
0.522

> <BRS175>
0.603

> <BRS176>
0.491

> <BRS177>
0.512

> <BRS178>
0.556

> <BRS179>
0.488

> <BRS180>
0.481

> <BRS181>
0.497

> <BRS182>
0.551

> <BRS183>
0.567

> <BRS184>
0.574

> <BRS185>
0.609

> <BRS186>
0.402

> <BRS187>
0.638

> <BRS188>
0.55

> <BRS189>
0.504

> <BRS190>
0.437

> <BRS191>
0.565

> <BRS192>
0.517

> <BRS193>
0.579

> <BRS194>
0.563

> <BRS195>
0.485

> <BRS196>
0.496

> <BRS197>
0.531

> <BRS198>
0.531

> <BRS199>
0.638

> <BRS200>
0.493

> <BRS201>
0.521

> <BRS202>
0.635

> <BRS203>
0.511

> <BRS204>
0.554

> <BRS205>
0.517

> <BRS206>
0.522

> <BRS207>
0.518

> <BRS208>
0.47

> <BRS209>
0.567

> <BRS210>
0.602

> <BRS211>
0.469

> <BRS212>
0.502

> <BRS213>
0.559

> <BRS214>
0.506

> <BRS215>
0.53

> <BRS216>
0.627

> <BRS217>
0.6

> <BRS218>
0.538

> <BRS219>
0.469

> <BRS220>
0.537

> <BRS221>
0.572

> <BRS222>
0.647

> <BRS223>
0.593

> <BRS224>
0.621

> <BRS225>
0.484

> <BRS226>
0.556

> <BRS227>
0.525

> <BRS228>
0.531

> <BRS229>
0.592

> <BRS230>
0.536

> <BRS231>
0.595

> <BRS232>
0.59

> <BRS233>
0.633

> <BRS234>
0.57

> <BRS235>
0.532

> <BRS236>
0.458

> <BRS237>
0.424

> <BRS238>
0.538

> <BRS239>
0.507

> <BRS240>
0.532

> <BRS241>
0.53

> <BRS242>
0.518

> <BRS243>
0.548

> <BRS244>
0.615

> <BRS245>
0.484

> <BRS246>
0.371

> <BRS247>
0.59

> <BRS248>
0.523

> <BRS249>
0.514

> <BRS250>
0.472

> <BRS251>
0.572

> <BRS252>
0.518

> <BRS253>
0.455

> <BRS254>
0.58

> <BRS255>
0.601

> <BRS256>
0.544

> <BRS257>
0.481

> <BRS258>
0.535

> <BRS259>
0.662

> <BRS260>
0.52

> <BRS261>
0.491

> <BRS262>
0.605

> <BRS263>
0.53

> <BRS264>
0.517

> <BRS265>
0.471

> <BRS266>
0.5

> <BRS267>
0.643

> <BRS268>
0.5

> <BRS269>
0.606

> <BRS270>
0.604

> <BRS271>
0.565

> <BRS272>
0.595

> <BRS273>
0.538

> <BRS274>
0.488

> <BRS275>
0.562

> <BRS276>
0.513

> <BRS277>
0.601

> <BRS278>
0.573

> <BRS279>
0.534

> <BRS280>
0.582

> <BRS281>
0.598

> <BRS282>
0.558

> <BRS283>
0.477

> <BRS284>
0.533

> <BRS285>
0.53

> <BRS286>
0.492

> <BRS287>
0.624

> <BRS288>
0.471

> <BRS289>
0.548

> <BRS290>
0.527

> <BRS291>
0.55

> <BRS292>
0.496

> <BRS293>
0.58

> <BRS294>
0.476

> <BRS295>
0.656

> <BRS296>
0.532

> <BRS297>
0.549

> <BRS298>
0.578

> <BRS299>
0.507

> <BRS300>
0.639

$$$$
CHEMBL144979
  SciTegic09101619463D

 47 51  0  0  0  0            999 V2000
    2.6520    0.2610   -1.0190 N   0  0
    3.6970    0.2140   -0.1790 C   0  0  2  0  0  0
    3.4530    1.0980    0.7860 N   0  0
    4.0610    1.3100    1.5900 H   0  0
    2.2500    1.6840    0.5370 C   0  0  2  0  0  0
    1.7480    1.1520   -0.5990 N   0  0
    1.6350    2.7240    1.3910 C   0  0
    2.3160    3.2440    2.5010 O   0  0
    1.3410    4.1520    2.9390 C   0  0
    1.4870    4.7820    3.8090 H   0  0
    0.1740    4.1860    2.1770 C   0  0
   -0.7000    4.8070    2.3390 H   0  0
    0.3660    3.2530    1.1650 C   0  0
   -0.3240    2.9930    0.3700 H   0  0
    4.7890   -0.6370   -0.3650 C   0  0  2  0  0  0
    4.7240   -1.4420   -1.5100 C   0  0  2  0  0  0
    3.6700   -1.3620   -2.3540 N   0  0
    2.6340   -0.5320   -2.1070 C   0  0  1  0  0  0
    1.5290   -0.5030   -2.9920 N   0  0
    1.5770    0.0890   -3.7980 H   0  0
    0.4490   -1.2820   -2.7560 C   0  0
   -0.5890   -1.2760   -3.6230 N   0  0
   -0.5750   -0.7040   -4.4450 H   0  0
   -1.7170   -2.1030   -3.3910 C   0  0
   -1.7860   -3.3710   -3.9730 C   0  0
   -0.9800   -3.7170   -4.6110 H   0  0
   -2.8930   -4.1880   -3.7270 C   0  0
   -2.9420   -5.1750   -4.1750 H   0  0
   -3.9390   -3.7500   -2.9100 C   0  0
   -3.8690   -2.4720   -2.3370 C   0  0
   -4.6590   -2.0880   -1.7020 H   0  0
   -2.7600   -1.6550   -2.5760 C   0  0
   -2.7040   -0.6670   -2.1300 H   0  0
   -5.0250   -4.6120   -2.6930 O   0  0
   -6.1470   -4.2330   -1.8810 C   0  0
   -6.8540   -5.0760   -1.8740 H   0  0
   -5.8360   -4.0330   -0.8440 H   0  0
   -6.6590   -3.3540   -2.3010 H   0  0
    0.4140   -1.9950   -1.7640 O   0  0
    5.7590   -2.3400   -1.7850 C   0  0
    5.7100   -2.9680   -2.6690 H   0  0
    6.8560   -2.4300   -0.9230 C   0  0
    7.6580   -3.1290   -1.1360 H   0  0
    6.9210   -1.6200    0.2140 C   0  0  2  0  0  0
    5.8880   -0.7200    0.4960 C   0  0
    5.9550   -0.0980    1.3810 H   0  0
    8.2990   -1.7320    1.2900 Cl  0  0
  1  2  4  0
  2  3  4  0
  3  4  1  0
  3  5  4  0
  5  6  4  0
  6  1  4  0
  5  7  1  0
  7  8  1  0
  8  9  1  0
  9 10  1  0
  9 11  2  0
 11 12  1  0
 11 13  1  0
 13  7  2  0
 13 14  1  0
  2 15  4  0
 15 16  4  0
 16 17  4  0
 17 18  4  0
 18  1  4  0
 18 19  1  0
 19 20  1  0
 19 21  1  0
 21 22  1  0
 22 23  1  0
 22 24  1  0
 24 25  2  0
 25 26  1  0
 25 27  1  0
 27 28  1  0
 27 29  2  0
 29 30  1  0
 30 31  1  0
 30 32  2  0
 32 24  1  0
 32 33  1  0
 29 34  1  0
 34 35  1  0
 35 36  1  0
 35 37  1  0
 35 38  1  0
 21 39  2  0
 16 40  4  0
 40 41  1  0
 40 42  4  0
 42 43  1  0
 42 44  4  0
 44 45  4  0
 45 15  4  0
 45 46  1  0
 44 47  1  0
M  END
> <Name>
CHEMBL144979

> <pKi_A1>
8.12

> <pKi_A2A>
8.03

> <pKi_A2B>
7.66

> <pKi_A3>
9.1

> <SR_A1-A2A>
0.09

> <SR_A1-A2B>
0.46

> <SR_A1-A3>
-0.98

> <SR_A2A-A2B>
0.37

> <SR_A2A-A3>
-1.07

> <SR_A2B-A3>
-1.44

> <BRS1>
0.427

> <BRS2>
0.414

> <BRS3>
0.47

> <BRS4>
0.38

> <BRS5>
0.441

> <BRS6>
0.407

> <BRS7>
0.427

> <BRS8>
0.42

> <BRS9>
0.464

> <BRS10>
0.422

> <BRS11>
0.429

> <BRS12>
0.402

> <BRS13>
0.42

> <BRS14>
0.475

> <BRS15>
0.448

> <BRS16>
0.463

> <BRS17>
0.525

> <BRS18>
0.404

> <BRS19>
0.4

> <BRS20>
0.417

> <BRS21>
0.426

> <BRS22>
0.514

> <BRS23>
0.423

> <BRS24>
0.459

> <BRS25>
0.486

> <BRS26>
0.428

> <BRS27>
0.509

> <BRS28>
0.441

> <BRS29>
0.517

> <BRS30>
0.456

> <BRS31>
0.407

> <BRS32>
0.519

> <BRS33>
0.5

> <BRS34>
0.456

> <BRS35>
0.452

> <BRS36>
0.499

> <BRS37>
0.457

> <BRS38>
0.544

> <BRS39>
0.423

> <BRS40>
0.423

> <BRS41>
0.347

> <BRS42>
0.374

> <BRS43>
0.483

> <BRS44>
0.388

> <BRS45>
0.446

> <BRS46>
0.448

> <BRS47>
0.4

> <BRS48>
0.453

> <BRS49>
0.433

> <BRS50>
0.505

> <BRS51>
0.443

> <BRS52>
0.457

> <BRS53>
0.443

> <BRS54>
0.495

> <BRS55>
0.423

> <BRS56>
0.565

> <BRS57>
0.477

> <BRS58>
0.454

> <BRS59>
0.455

> <BRS60>
0.468

> <BRS61>
0.534

> <BRS62>
0.454

> <BRS63>
0.475

> <BRS64>
0.5

> <BRS65>
0.451

> <BRS66>
0.386

> <BRS67>
0.527

> <BRS68>
0.517

> <BRS69>
0.497

> <BRS70>
0.512

> <BRS71>
0.377

> <BRS72>
0.441

> <BRS73>
0.457

> <BRS74>
0.499

> <BRS75>
0.479

> <BRS76>
0.45

> <BRS77>
0.479

> <BRS78>
0.471

> <BRS79>
0.527

> <BRS80>
0.356

> <BRS81>
0.567

> <BRS82>
0.46

> <BRS83>
0.443

> <BRS84>
0.493

> <BRS85>
0.498

> <BRS86>
0.446

> <BRS87>
0.542

> <BRS88>
0.383

> <BRS89>
0.521

> <BRS90>
0.515

> <BRS91>
0.46

> <BRS92>
0.472

> <BRS93>
0.475

> <BRS94>
0.456

> <BRS95>
0.518

> <BRS96>
0.435

> <BRS97>
0.458

> <BRS98>
0.431

> <BRS99>
0.436

> <BRS100>
0.454

> <BRS101>
0.469

> <BRS102>
0.533

> <BRS103>
0.56

> <BRS104>
0.479

> <BRS105>
0.481

> <BRS106>
0.474

> <BRS107>
0.524

> <BRS108>
0.505

> <BRS109>
0.443

> <BRS110>
0.455

> <BRS111>
0.359

> <BRS112>
0.486

> <BRS113>
0.497

> <BRS114>
0.515

> <BRS115>
0.492

> <BRS116>
0.47

> <BRS117>
0.453

> <BRS118>
0.48

> <BRS119>
0.467

> <BRS120>
0.449

> <BRS121>
0.46

> <BRS122>
0.421

> <BRS123>
0.463

> <BRS124>
0.53

> <BRS125>
0.557

> <BRS126>
0.516

> <BRS127>
0.429

> <BRS128>
0.438

> <BRS129>
0.455

> <BRS130>
0.452

> <BRS131>
0.496

> <BRS132>
0.465

> <BRS133>
0.488

> <BRS134>
0.473

> <BRS135>
0.438

> <BRS136>
0.557

> <BRS137>
0.4

> <BRS138>
0.451

> <BRS139>
0.452

> <BRS140>
0.38

> <BRS141>
0.423

> <BRS142>
0.457

> <BRS143>
0.509

> <BRS144>
0.547

> <BRS145>
0.424

> <BRS146>
0.506

> <BRS147>
0.421

> <BRS148>
0.493

> <BRS149>
0.479

> <BRS150>
0.551

> <BRS151>
0.482

> <BRS152>
0.427

> <BRS153>
0.438

> <BRS154>
0.446

> <BRS155>
0.466

> <BRS156>
0.483

> <BRS157>
0.496

> <BRS158>
0.492

> <BRS159>
0.466

> <BRS160>
0.448

> <BRS161>
0.481

> <BRS162>
0.459

> <BRS163>
0.457

> <BRS164>
0.447

> <BRS165>
0.484

> <BRS166>
0.5

> <BRS167>
0.488

> <BRS168>
0.524

> <BRS169>
0.482

> <BRS170>
0.499

> <BRS171>
0.533

> <BRS172>
0.411

> <BRS173>
0.521

> <BRS174>
0.494

> <BRS175>
0.513

> <BRS176>
0.453

> <BRS177>
0.389

> <BRS178>
0.494

> <BRS179>
0.416

> <BRS180>
0.415

> <BRS181>
0.395

> <BRS182>
0.454

> <BRS183>
0.548

> <BRS184>
0.5

> <BRS185>
0.512

> <BRS186>
0.346

> <BRS187>
0.453

> <BRS188>
0.495

> <BRS189>
0.536

> <BRS190>
0.439

> <BRS191>
0.473

> <BRS192>
0.464

> <BRS193>
0.517

> <BRS194>
0.514

> <BRS195>
0.412

> <BRS196>
0.443

> <BRS197>
0.459

> <BRS198>
0.506

> <BRS199>
0.511

> <BRS200>
0.467

> <BRS201>
0.415

> <BRS202>
0.531

> <BRS203>
0.457

> <BRS204>
0.44

> <BRS205>
0.459

> <BRS206>
0.513

> <BRS207>
0.456

> <BRS208>
0.483

> <BRS209>
0.493

> <BRS210>
0.454

> <BRS211>
0.47

> <BRS212>
0.41

> <BRS213>
0.484

> <BRS214>
0.503

> <BRS215>
0.499

> <BRS216>
0.483

> <BRS217>
0.511

> <BRS218>
0.472

> <BRS219>
0.473

> <BRS220>
0.441

> <BRS221>
0.583

> <BRS222>
0.487

> <BRS223>
0.429

> <BRS224>
0.497

> <BRS225>
0.455

> <BRS226>
0.518

> <BRS227>
0.488

> <BRS228>
0.409

> <BRS229>
0.506

> <BRS230>
0.479

> <BRS231>
0.49

> <BRS232>
0.476

> <BRS233>
0.556

> <BRS234>
0.459

> <BRS235>
0.464

> <BRS236>
0.357

> <BRS237>
0.419

> <BRS238>
0.501

> <BRS239>
0.457

> <BRS240>
0.584

> <BRS241>
0.461

> <BRS242>
0.406

> <BRS243>
0.468

> <BRS244>
0.527

> <BRS245>
0.459

> <BRS246>
0.358

> <BRS247>
0.478

> <BRS248>
0.357

> <BRS249>
0.479

> <BRS250>
0.414

> <BRS251>
0.401

> <BRS252>
0.483

> <BRS253>
0.432

> <BRS254>
0.457

> <BRS255>
0.502

> <BRS256>
0.528

> <BRS257>
0.436

> <BRS258>
0.475

> <BRS259>
0.479

> <BRS260>
0.42

> <BRS261>
0.508

> <BRS262>
0.5

> <BRS263>
0.465

> <BRS264>
0.427

> <BRS265>
0.419

> <BRS266>
0.46

> <BRS267>
0.466

> <BRS268>
0.43

> <BRS269>
0.51

> <BRS270>
0.432

> <BRS271>
0.477

> <BRS272>
0.515

> <BRS273>
0.42

> <BRS274>
0.458

> <BRS275>
0.495

> <BRS276>
0.46

> <BRS277>
0.499

> <BRS278>
0.535

> <BRS279>
0.49

> <BRS280>
0.485

> <BRS281>
0.492

> <BRS282>
0.396

> <BRS283>
0.447

> <BRS284>
0.478

> <BRS285>
0.422

> <BRS286>
0.439

> <BRS287>
0.457

> <BRS288>
0.415

> <BRS289>
0.49

> <BRS290>
0.511

> <BRS291>
0.477

> <BRS292>
0.484

> <BRS293>
0.514

> <BRS294>
0.412

> <BRS295>
0.551

> <BRS296>
0.544

> <BRS297>
0.468

> <BRS298>
0.52

> <BRS299>
0.424

> <BRS300>
0.542

$$$$
CHEMBL2391834
  SciTegic09101619463D

 38 41  0  0  0  0            999 V2000
    3.2330    3.6720    1.5460 O   0  0
    3.3210    2.7980    0.4520 C   0  0
    4.6130    2.5710   -0.0180 C   0  0
    4.9010    1.9610   -0.8650 H   0  0
    5.4480    3.2970    0.8240 C   0  0
    6.5290    3.3540    0.7800 H   0  0
    4.6010    3.9350    1.7280 C   0  0
    4.9730    4.5870    2.5130 H   0  0
    2.0940    2.1600   -0.1590 C   0  0
    2.2420    1.2620   -0.9740 O   0  0
    0.8740    2.6070    0.2030 N   0  0
    0.8000    3.3800    0.8370 H   0  0
   -0.2970    2.0390   -0.3580 C   0  0
   -1.5100    2.9080   -1.3020 S   0  0
   -2.3210    1.3710   -1.5230 C   0  0
   -1.7370    0.3270   -0.8140 C   0  0
   -0.5900    0.7260   -0.2150 N   0  0
   -2.3480   -1.0210   -0.7340 C   0  0
   -1.9540   -2.0690   -1.5720 C   0  0
   -1.1290   -1.9350   -2.2650 H   0  0
   -2.6300   -3.2930   -1.5200 C   0  0
   -2.3420   -4.1030   -2.1830 H   0  0
   -3.6800   -3.4770   -0.6150 C   0  0
   -4.2190   -4.4190   -0.5880 H   0  0
   -4.0380   -2.4460    0.2590 C   0  0
   -4.8380   -2.5910    0.9790 H   0  0
   -3.3650   -1.2230    0.2020 C   0  0
   -3.6360   -0.4240    0.8860 H   0  0
   -3.5010    1.2200   -2.4010 C   0  0
   -4.7810    1.5730   -1.9660 C   0  0
   -4.9360    1.9340   -0.9540 H   0  0
   -5.8520    1.4520   -2.8560 C   0  0
   -6.8540    1.7200   -2.5390 H   0  0
   -5.6500    1.0010   -4.1120 N   0  0
   -4.4300    0.6100   -4.5380 C   0  0
   -4.3120    0.2210   -5.5430 H   0  0
   -3.3250    0.7070   -3.6890 C   0  0
   -2.3430    0.3880   -4.0230 H   0  0
  1  2  1  0
  2  3  2  0
  3  4  1  0
  3  5  1  0
  5  6  1  0
  5  7  2  0
  7  1  1  0
  7  8  1  0
  2  9  1  0
  9 10  2  0
  9 11  1  0
 11 12  1  0
 11 13  1  0
 13 14  1  0
 14 15  1  0
 15 16  2  0
 16 17  1  0
 17 13  2  0
 16 18  1  0
 18 19  2  0
 19 20  1  0
 19 21  1  0
 21 22  1  0
 21 23  2  0
 23 24  1  0
 23 25  1  0
 25 26  1  0
 25 27  2  0
 27 18  1  0
 27 28  1  0
 15 29  1  0
 29 30  2  0
 30 31  1  0
 30 32  1  0
 32 33  1  0
 32 34  2  0
 34 35  1  0
 35 36  1  0
 35 37  2  0
 37 29  1  0
 37 38  1  0
M  END
> <Name>
CHEMBL2391834

> <pKi_A1>
9.24

> <pKi_A2A>
8.18

> <pKi_A2B>
8.56

> <pKi_A3>
8.03

> <SR_A1-A2A>
1.06

> <SR_A1-A2B>
0.68

> <SR_A1-A3>
1.21

> <SR_A2A-A2B>
-0.38

> <SR_A2A-A3>
0.15

> <SR_A2B-A3>
0.53

> <BRS1>
0.453

> <BRS2>
0.454

> <BRS3>
0.523

> <BRS4>
0.434

> <BRS5>
0.434

> <BRS6>
0.544

> <BRS7>
0.452

> <BRS8>
0.559

> <BRS9>
0.488

> <BRS10>
0.462

> <BRS11>
0.445

> <BRS12>
0.544

> <BRS13>
0.441

> <BRS14>
0.509

> <BRS15>
0.459

> <BRS16>
0.52

> <BRS17>
0.578

> <BRS18>
0.454

> <BRS19>
0.556

> <BRS20>
0.425

> <BRS21>
0.475

> <BRS22>
0.56

> <BRS23>
0.414

> <BRS24>
0.414

> <BRS25>
0.556

> <BRS26>
0.433

> <BRS27>
0.51

> <BRS28>
0.526

> <BRS29>
0.56

> <BRS30>
0.583

> <BRS31>
0.404

> <BRS32>
0.576

> <BRS33>
0.538

> <BRS34>
0.508

> <BRS35>
0.539

> <BRS36>
0.556

> <BRS37>
0.487

> <BRS38>
0.474

> <BRS39>
0.474

> <BRS40>
0.466

> <BRS41>
0.436

> <BRS42>
0.452

> <BRS43>
0.526

> <BRS44>
0.436

> <BRS45>
0.362

> <BRS46>
0.437

> <BRS47>
0.487

> <BRS48>
0.528

> <BRS49>
0.413

> <BRS50>
0.524

> <BRS51>
0.472

> <BRS52>
0.469

> <BRS53>
0.483

> <BRS54>
0.456

> <BRS55>
0.485

> <BRS56>
0.609

> <BRS57>
0.495

> <BRS58>
0.48

> <BRS59>
0.544

> <BRS60>
0.518

> <BRS61>
0.555

> <BRS62>
0.552

> <BRS63>
0.478

> <BRS64>
0.585

> <BRS65>
0.516

> <BRS66>
0.479

> <BRS67>
0.56

> <BRS68>
0.455

> <BRS69>
0.622

> <BRS70>
0.6

> <BRS71>
0.456

> <BRS72>
0.476

> <BRS73>
0.568

> <BRS74>
0.486

> <BRS75>
0.528

> <BRS76>
0.462

> <BRS77>
0.44

> <BRS78>
0.53

> <BRS79>
0.57

> <BRS80>
0.394

> <BRS81>
0.604

> <BRS82>
0.491

> <BRS83>
0.524

> <BRS84>
0.512

> <BRS85>
0.529

> <BRS86>
0.483

> <BRS87>
0.556

> <BRS88>
0.42

> <BRS89>
0.611

> <BRS90>
0.535

> <BRS91>
0.503

> <BRS92>
0.493

> <BRS93>
0.509

> <BRS94>
0.524

> <BRS95>
0.485

> <BRS96>
0.614

> <BRS97>
0.493

> <BRS98>
0.47

> <BRS99>
0.489

> <BRS100>
0.454

> <BRS101>
0.603

> <BRS102>
0.576

> <BRS103>
0.639

> <BRS104>
0.49

> <BRS105>
0.489

> <BRS106>
0.405

> <BRS107>
0.618

> <BRS108>
0.536

> <BRS109>
0.52

> <BRS110>
0.438

> <BRS111>
0.486

> <BRS112>
0.457

> <BRS113>
0.472

> <BRS114>
0.544

> <BRS115>
0.473

> <BRS116>
0.495

> <BRS117>
0.506

> <BRS118>
0.568

> <BRS119>
0.506

> <BRS120>
0.498

> <BRS121>
0.554

> <BRS122>
0.487

> <BRS123>
0.601

> <BRS124>
0.582

> <BRS125>
0.554

> <BRS126>
0.499

> <BRS127>
0.536

> <BRS128>
0.458

> <BRS129>
0.454

> <BRS130>
0.518

> <BRS131>
0.536

> <BRS132>
0.499

> <BRS133>
0.57

> <BRS134>
0.552

> <BRS135>
0.476

> <BRS136>
0.537

> <BRS137>
0.465

> <BRS138>
0.607

> <BRS139>
0.51

> <BRS140>
0.422

> <BRS141>
0.458

> <BRS142>
0.477

> <BRS143>
0.576

> <BRS144>
0.485

> <BRS145>
0.45

> <BRS146>
0.598

> <BRS147>
0.427

> <BRS148>
0.566

> <BRS149>
0.544

> <BRS150>
0.521

> <BRS151>
0.557

> <BRS152>
0.448

> <BRS153>
0.499

> <BRS154>
0.486

> <BRS155>
0.511

> <BRS156>
0.553

> <BRS157>
0.549

> <BRS158>
0.582

> <BRS159>
0.575

> <BRS160>
0.52

> <BRS161>
0.495

> <BRS162>
0.512

> <BRS163>
0.532

> <BRS164>
0.536

> <BRS165>
0.627

> <BRS166>
0.517

> <BRS167>
0.452

> <BRS168>
0.569

> <BRS169>
0.546

> <BRS170>
0.651

> <BRS171>
0.503

> <BRS172>
0.534

> <BRS173>
0.505

> <BRS174>
0.503

> <BRS175>
0.607

> <BRS176>
0.471

> <BRS177>
0.49

> <BRS178>
0.563

> <BRS179>
0.473

> <BRS180>
0.466

> <BRS181>
0.457

> <BRS182>
0.534

> <BRS183>
0.558

> <BRS184>
0.566

> <BRS185>
0.569

> <BRS186>
0.371

> <BRS187>
0.638

> <BRS188>
0.535

> <BRS189>
0.479

> <BRS190>
0.419

> <BRS191>
0.527

> <BRS192>
0.482

> <BRS193>
0.527

> <BRS194>
0.534

> <BRS195>
0.45

> <BRS196>
0.49

> <BRS197>
0.488

> <BRS198>
0.557

> <BRS199>
0.604

> <BRS200>
0.493

> <BRS201>
0.491

> <BRS202>
0.628

> <BRS203>
0.56

> <BRS204>
0.533

> <BRS205>
0.474

> <BRS206>
0.502

> <BRS207>
0.454

> <BRS208>
0.44

> <BRS209>
0.513

> <BRS210>
0.553

> <BRS211>
0.451

> <BRS212>
0.485

> <BRS213>
0.521

> <BRS214>
0.489

> <BRS215>
0.546

> <BRS216>
0.631

> <BRS217>
0.584

> <BRS218>
0.519

> <BRS219>
0.456

> <BRS220>
0.529

> <BRS221>
0.558

> <BRS222>
0.662

> <BRS223>
0.57

> <BRS224>
0.569

> <BRS225>
0.424

> <BRS226>
0.553

> <BRS227>
0.47

> <BRS228>
0.532

> <BRS229>
0.561

> <BRS230>
0.539

> <BRS231>
0.571

> <BRS232>
0.544

> <BRS233>
0.621

> <BRS234>
0.571

> <BRS235>
0.496

> <BRS236>
0.407

> <BRS237>
0.44

> <BRS238>
0.511

> <BRS239>
0.481

> <BRS240>
0.515

> <BRS241>
0.551

> <BRS242>
0.476

> <BRS243>
0.538

> <BRS244>
0.583

> <BRS245>
0.48

> <BRS246>
0.37

> <BRS247>
0.585

> <BRS248>
0.526

> <BRS249>
0.5

> <BRS250>
0.437

> <BRS251>
0.548

> <BRS252>
0.486

> <BRS253>
0.415

> <BRS254>
0.552

> <BRS255>
0.549

> <BRS256>
0.529

> <BRS257>
0.465

> <BRS258>
0.535

> <BRS259>
0.63

> <BRS260>
0.512

> <BRS261>
0.482

> <BRS262>
0.588

> <BRS263>
0.544

> <BRS264>
0.495

> <BRS265>
0.452

> <BRS266>
0.506

> <BRS267>
0.609

> <BRS268>
0.483

> <BRS269>
0.583

> <BRS270>
0.616

> <BRS271>
0.522

> <BRS272>
0.572

> <BRS273>
0.537

> <BRS274>
0.467

> <BRS275>
0.553

> <BRS276>
0.495

> <BRS277>
0.577

> <BRS278>
0.544

> <BRS279>
0.509

> <BRS280>
0.591

> <BRS281>
0.612

> <BRS282>
0.49

> <BRS283>
0.458

> <BRS284>
0.507

> <BRS285>
0.493

> <BRS286>
0.498

> <BRS287>
0.583

> <BRS288>
0.428

> <BRS289>
0.563

> <BRS290>
0.486

> <BRS291>
0.474

> <BRS292>
0.48

> <BRS293>
0.569

> <BRS294>
0.468

> <BRS295>
0.647

> <BRS296>
0.526

> <BRS297>
0.546

> <BRS298>
0.539

> <BRS299>
0.481

> <BRS300>
0.608

$$$$
CHEMBL69794
  SciTegic09101619463D

 52 56  0  0  0  0            999 V2000
    1.2210    0.9780   -1.0470 N   0  0
    2.3860    0.3370   -0.7870 C   0  0
    3.0880    0.6390    0.3300 N   0  0
    2.6650    1.5680    1.2050 C   0  0
    3.5550    1.6550    2.2020 N   0  0
    4.5270    0.7710    1.9170 C   0  0
    4.2450    0.1330    0.7600 N   0  0
    5.7270    0.5330    2.7480 C   0  0
    5.7780   -0.4200    3.7630 C   0  0
    4.9870   -1.0930    4.0750 H   0  0
    7.0610   -0.3230    4.2890 C   0  0
    7.4840   -0.9050    5.1000 H   0  0
    7.6880    0.6810    3.5520 C   0  0
    8.7120    0.9860    3.7360 H   0  0
    6.9010    1.2720    2.5530 O   0  0
    1.4720    2.2410    0.9620 C   0  0
    0.7700    1.9150   -0.1860 C   0  0
   -0.3430    2.6890   -0.2100 N   0  0
   -0.3630    3.5600    0.9580 N   0  0
    0.7620    3.2360    1.6390 C   0  0
    1.0680    3.6850    2.5770 H   0  0
   -1.3240    2.7180   -1.2820 C   0  0
   -0.8340    2.5020   -2.2450 H   0  0
   -1.7590    3.7290   -1.3300 H   0  0
   -2.4260    1.6720   -0.9860 C   0  0
   -2.8850    1.9010   -0.0100 H   0  0
   -1.9650    0.6720   -0.9240 H   0  0
   -3.5190    1.6720   -2.0840 C   0  0
   -3.0720    1.4320   -3.0620 H   0  0
   -3.9730    2.6730   -2.1630 H   0  0
   -4.5950    0.6340   -1.7330 C   0  0
   -5.7240    1.0100   -0.9990 C   0  0
   -5.8420    2.0370   -0.6680 H   0  0
   -6.7070    0.0680   -0.6840 C   0  0
   -7.5690    0.4010   -0.1190 H   0  0
   -6.5650   -1.2630   -1.0960 C   0  0
   -5.4350   -1.6460   -1.8260 C   0  0
   -4.4520   -0.6960   -2.1400 C   0  0
   -3.5660   -0.9690   -2.6990 H   0  0
   -5.3280   -2.9880   -2.2210 O   0  0
   -4.2050   -3.4780   -2.9720 C   0  0
   -4.3650   -4.5510   -3.1500 H   0  0
   -4.1310   -2.9720   -3.9470 H   0  0
   -3.2690   -3.3560   -2.4070 H   0  0
   -7.5240   -2.2430   -0.8000 O   0  0
   -8.7080   -1.9480   -0.0410 C   0  0
   -9.2840   -2.8800    0.0560 H   0  0
   -8.4510   -1.5920    0.9690 H   0  0
   -9.3340   -1.2050   -0.5590 H   0  0
    2.8470   -0.6010   -1.6440 N   0  0
    2.3150   -0.8310   -2.4970 H   0  0
    3.7330   -1.0910   -1.4490 H   0  0
  1  2  2  0
  2  3  1  0
  3  4  1  0
  4  5  2  0
  5  6  1  0
  6  7  2  0
  7  3  1  0
  6  8  1  0
  8  9  2  0
  9 10  1  0
  9 11  1  0
 11 12  1  0
 11 13  2  0
 13 14  1  0
 13 15  1  0
 15  8  1  0
  4 16  1  0
 16 17  2  0
 17  1  1  0
 17 18  1  0
 18 19  1  0
 19 20  2  0
 20 16  1  0
 20 21  1  0
 18 22  1  0
 22 23  1  0
 22 24  1  0
 22 25  1  0
 25 26  1  0
 25 27  1  0
 25 28  1  0
 28 29  1  0
 28 30  1  0
 28 31  1  0
 31 32  2  0
 32 33  1  0
 32 34  1  0
 34 35  1  0
 34 36  2  0
 36 37  1  0
 37 38  2  0
 38 31  1  0
 38 39  1  0
 37 40  1  0
 40 41  1  0
 41 42  1  0
 41 43  1  0
 41 44  1  0
 36 45  1  0
 45 46  1  0
 46 47  1  0
 46 48  1  0
 46 49  1  0
  2 50  1  0
 50 51  1  0
 50 52  1  0
M  END
> <Name>
CHEMBL69794

> <pKi_A1>
5.78

> <pKi_A2A>
8.57

> <pKi_A2B>
.

> <pKi_A3>
.

> <SR_A1-A2A>
-2.79

> <SR_A1-A2B>
.

> <SR_A1-A3>
.

> <SR_A2A-A2B>
.

> <SR_A2A-A3>
.

> <SR_A2B-A3>
.

> <BRS1>
0.471

> <BRS2>
0.422

> <BRS3>
0.488

> <BRS4>
0.442

> <BRS5>
0.448

> <BRS6>
0.532

> <BRS7>
0.542

> <BRS8>
0.623

> <BRS9>
0.5

> <BRS10>
0.453

> <BRS11>
0.463

> <BRS12>
0.405

> <BRS13>
0.456

> <BRS14>
0.508

> <BRS15>
0.491

> <BRS16>
0.542

> <BRS17>
0.534

> <BRS18>
0.439

> <BRS19>
0.509

> <BRS20>
0.439

> <BRS21>
0.406

> <BRS22>
0.59

> <BRS23>
0.464

> <BRS24>
0.488

> <BRS25>
0.573

> <BRS26>
0.445

> <BRS27>
0.505

> <BRS28>
0.502

> <BRS29>
0.496

> <BRS30>
0.47

> <BRS31>
0.513

> <BRS32>
0.491

> <BRS33>
0.556

> <BRS34>
0.499

> <BRS35>
0.562

> <BRS36>
0.583

> <BRS37>
0.503

> <BRS38>
0.482

> <BRS39>
0.498

> <BRS40>
0.441

> <BRS41>
0.435

> <BRS42>
0.417

> <BRS43>
0.459

> <BRS44>
0.422

> <BRS45>
0.389

> <BRS46>
0.438

> <BRS47>
0.532

> <BRS48>
0.468

> <BRS49>
0.437

> <BRS50>
0.537

> <BRS51>
0.461

> <BRS52>
0.475

> <BRS53>
0.492

> <BRS54>
0.477

> <BRS55>
0.543

> <BRS56>
0.593

> <BRS57>
0.492

> <BRS58>
0.451

> <BRS59>
0.549

> <BRS60>
0.544

> <BRS61>
0.517

> <BRS62>
0.611

> <BRS63>
0.477

> <BRS64>
0.507

> <BRS65>
0.466

> <BRS66>
0.42

> <BRS67>
0.562

> <BRS68>
0.461

> <BRS69>
0.578

> <BRS70>
0.573

> <BRS71>
0.436

> <BRS72>
0.432

> <BRS73>
0.566

> <BRS74>
0.478

> <BRS75>
0.488

> <BRS76>
0.497

> <BRS77>
0.473

> <BRS78>
0.518

> <BRS79>
0.477

> <BRS80>
0.455

> <BRS81>
0.514

> <BRS82>
0.514

> <BRS83>
0.516

> <BRS84>
0.487

> <BRS85>
0.502

> <BRS86>
0.529

> <BRS87>
0.515

> <BRS88>
0.435

> <BRS89>
0.468

> <BRS90>
0.584

> <BRS91>
0.481

> <BRS92>
0.462

> <BRS93>
0.449

> <BRS94>
0.522

> <BRS95>
0.523

> <BRS96>
0.508

> <BRS97>
0.515

> <BRS98>
0.534

> <BRS99>
0.494

> <BRS100>
0.52

> <BRS101>
0.533

> <BRS102>
0.514

> <BRS103>
0.572

> <BRS104>
0.45

> <BRS105>
0.477

> <BRS106>
0.414

> <BRS107>
0.529

> <BRS108>
0.531

> <BRS109>
0.502

> <BRS110>
0.482

> <BRS111>
0.47

> <BRS112>
0.486

> <BRS113>
0.492

> <BRS114>
0.51

> <BRS115>
0.467

> <BRS116>
0.47

> <BRS117>
0.44

> <BRS118>
0.513

> <BRS119>
0.498

> <BRS120>
0.478

> <BRS121>
0.602

> <BRS122>
0.433

> <BRS123>
0.516

> <BRS124>
0.736

> <BRS125>
0.484

> <BRS126>
0.59

> <BRS127>
0.477

> <BRS128>
0.493

> <BRS129>
0.456

> <BRS130>
0.429

> <BRS131>
0.551

> <BRS132>
0.554

> <BRS133>
0.47

> <BRS134>
0.501

> <BRS135>
0.518

> <BRS136>
0.502

> <BRS137>
0.432

> <BRS138>
0.582

> <BRS139>
0.493

> <BRS140>
0.429

> <BRS141>
0.512

> <BRS142>
0.467

> <BRS143>
0.492

> <BRS144>
0.537

> <BRS145>
0.549

> <BRS146>
0.548

> <BRS147>
0.501

> <BRS148>
0.528

> <BRS149>
0.545

> <BRS150>
0.608

> <BRS151>
0.525

> <BRS152>
0.457

> <BRS153>
0.467

> <BRS154>
0.406

> <BRS155>
0.504

> <BRS156>
0.499

> <BRS157>
0.524

> <BRS158>
0.504

> <BRS159>
0.504

> <BRS160>
0.432

> <BRS161>
0.5

> <BRS162>
0.602

> <BRS163>
0.523

> <BRS164>
0.511

> <BRS165>
0.552

> <BRS166>
0.509

> <BRS167>
0.488

> <BRS168>
0.454

> <BRS169>
0.6

> <BRS170>
0.529

> <BRS171>
0.494

> <BRS172>
0.441

> <BRS173>
0.558

> <BRS174>
0.5

> <BRS175>
0.464

> <BRS176>
0.468

> <BRS177>
0.467

> <BRS178>
0.543

> <BRS179>
0.553

> <BRS180>
0.408

> <BRS181>
0.478

> <BRS182>
0.472

> <BRS183>
0.543

> <BRS184>
0.575

> <BRS185>
0.476

> <BRS186>
0.403

> <BRS187>
0.482

> <BRS188>
0.557

> <BRS189>
0.513

> <BRS190>
0.43

> <BRS191>
0.478

> <BRS192>
0.543

> <BRS193>
0.552

> <BRS194>
0.541

> <BRS195>
0.554

> <BRS196>
0.511

> <BRS197>
0.46

> <BRS198>
0.462

> <BRS199>
0.544

> <BRS200>
0.473

> <BRS201>
0.487

> <BRS202>
0.579

> <BRS203>
0.496

> <BRS204>
0.454

> <BRS205>
0.458

> <BRS206>
0.546

> <BRS207>
0.592

> <BRS208>
0.527

> <BRS209>
0.5

> <BRS210>
0.545

> <BRS211>
0.446

> <BRS212>
0.482

> <BRS213>
0.478

> <BRS214>
0.504

> <BRS215>
0.493

> <BRS216>
0.519

> <BRS217>
0.532

> <BRS218>
0.504

> <BRS219>
0.463

> <BRS220>
0.488

> <BRS221>
0.581

> <BRS222>
0.569

> <BRS223>
0.619

> <BRS224>
0.551

> <BRS225>
0.464

> <BRS226>
0.509

> <BRS227>
0.468

> <BRS228>
0.494

> <BRS229>
0.567

> <BRS230>
0.525

> <BRS231>
0.541

> <BRS232>
0.527

> <BRS233>
0.529

> <BRS234>
0.538

> <BRS235>
0.535

> <BRS236>
0.489

> <BRS237>
0.467

> <BRS238>
0.497

> <BRS239>
0.444

> <BRS240>
0.483

> <BRS241>
0.513

> <BRS242>
0.537

> <BRS243>
0.522

> <BRS244>
0.523

> <BRS245>
0.446

> <BRS246>
0.385

> <BRS247>
0.533

> <BRS248>
0.487

> <BRS249>
0.565

> <BRS250>
0.398

> <BRS251>
0.494

> <BRS252>
0.493

> <BRS253>
0.449

> <BRS254>
0.558

> <BRS255>
0.535

> <BRS256>
0.547

> <BRS257>
0.466

> <BRS258>
0.588

> <BRS259>
0.528

> <BRS260>
0.454

> <BRS261>
0.523

> <BRS262>
0.518

> <BRS263>
0.49

> <BRS264>
0.453

> <BRS265>
0.51

> <BRS266>
0.528

> <BRS267>
0.608

> <BRS268>
0.517

> <BRS269>
0.571

> <BRS270>
0.532

> <BRS271>
0.555

> <BRS272>
0.501

> <BRS273>
0.491

> <BRS274>
0.486

> <BRS275>
0.521

> <BRS276>
0.537

> <BRS277>
0.484

> <BRS278>
0.649

> <BRS279>
0.505

> <BRS280>
0.64

> <BRS281>
0.548

> <BRS282>
0.496

> <BRS283>
0.512

> <BRS284>
0.529

> <BRS285>
0.5

> <BRS286>
0.454

> <BRS287>
0.491

> <BRS288>
0.462

> <BRS289>
0.548

> <BRS290>
0.495

> <BRS291>
0.478

> <BRS292>
0.495

> <BRS293>
0.457

> <BRS294>
0.467

> <BRS295>
0.529

> <BRS296>
0.562

> <BRS297>
0.578

> <BRS298>
0.492

> <BRS299>
0.462

> <BRS300>
0.566

$$$$
CHEMBL2391835
  SciTegic09101619463D

 48 52  0  0  0  0            999 V2000
    5.3250    0.1610   -4.1940 O   0  0
    5.0830   -0.6550   -3.0800 C   0  0
    6.2120   -1.2610   -2.5320 C   0  0
    6.2560   -1.9180   -1.6700 H   0  0
    7.2760   -0.8430   -3.3240 C   0  0
    8.3220   -1.1080   -3.2110 H   0  0
    6.7120   -0.0140   -4.2910 C   0  0
    7.3030    0.4650   -5.0650 H   0  0
    3.6880   -0.8480   -2.5310 C   0  0
    3.5200   -1.6620   -1.6360 O   0  0
    2.6750   -0.1120   -3.0320 N   0  0
    2.8570    0.5710   -3.7430 H   0  0
    1.3600   -0.2530   -2.5270 C   0  0
    0.2680   -1.6150   -2.8050 S   0  0
   -0.9240   -0.7570   -1.8440 C   0  0
   -0.4460    0.4430   -1.3220 C   0  0
    0.8080    0.7050   -1.7490 N   0  0
   -1.2140    1.3180   -0.4080 C   0  0
   -1.1090    1.1360    0.9740 C   0  0
   -0.4780    0.3480    1.3720 H   0  0
   -1.8160    1.9720    1.8420 C   0  0
   -1.7320    1.8360    2.9160 H   0  0
   -2.6320    2.9840    1.3270 C   0  0
   -3.1770    3.6370    2.0010 H   0  0
   -2.7460    3.1560   -0.0560 C   0  0
   -3.3820    3.9400   -0.4560 H   0  0
   -2.0390    2.3200   -0.9250 C   0  0
   -2.1290    2.4480   -1.9990 H   0  0
   -2.2930   -1.2730   -1.6310 C   0  0
   -2.5790   -1.9830   -0.5210 N   0  0
   -3.8390   -2.4150   -0.3210 C   0  0
   -4.8660   -2.1170   -1.2180 C   0  0
   -4.5490   -1.2960   -2.3090 C   0  0
   -3.2500   -1.0130   -2.5460 N   0  0
   -5.4720   -0.7510   -3.1370 N   0  0
   -6.4080   -0.5030   -2.7930 H   0  0
   -5.2010   -0.4770   -4.0920 H   0  0
   -6.0780   -2.7270   -0.8470 C   0  0
   -5.9520   -3.4110    0.3710 C   0  0
   -4.3310   -3.3830    1.0590 S   0  0
   -7.0970   -4.1370    1.0820 C   0  0
   -7.3890   -5.0250    0.5030 H   0  0
   -7.9600   -3.4630    1.1890 H   0  0
   -6.7760   -4.4610    2.0830 H   0  0
   -7.3860   -2.6960   -1.6480 C   0  0
   -7.1760   -2.7660   -2.7260 H   0  0
   -7.9310   -1.7650   -1.4270 H   0  0
   -8.0360   -3.5430   -1.3900 H   0  0
  1  2  1  0
  2  3  2  0
  3  4  1  0
  3  5  1  0
  5  6  1  0
  5  7  2  0
  7  1  1  0
  7  8  1  0
  2  9  1  0
  9 10  2  0
  9 11  1  0
 11 12  1  0
 11 13  1  0
 13 14  1  0
 14 15  1  0
 15 16  2  0
 16 17  1  0
 17 13  2  0
 16 18  1  0
 18 19  2  0
 19 20  1  0
 19 21  1  0
 21 22  1  0
 21 23  2  0
 23 24  1  0
 23 25  1  0
 25 26  1  0
 25 27  2  0
 27 18  1  0
 27 28  1  0
 15 29  1  0
 29 30  2  0
 30 31  1  0
 31 32  2  0
 32 33  1  0
 33 34  2  0
 34 29  1  0
 33 35  1  0
 35 36  1  0
 35 37  1  0
 32 38  1  0
 38 39  2  0
 39 40  1  0
 40 31  1  0
 39 41  1  0
 41 42  1  0
 41 43  1  0
 41 44  1  0
 38 45  1  0
 45 46  1  0
 45 47  1  0
 45 48  1  0
M  END
> <Name>
CHEMBL2391835

> <pKi_A1>
4.92

> <pKi_A2A>
5.23

> <pKi_A2B>
.

> <pKi_A3>
6.13

> <SR_A1-A2A>
-0.31

> <SR_A1-A2B>
.

> <SR_A1-A3>
-1.21

> <SR_A2A-A2B>
.

> <SR_A2A-A3>
-0.9

> <SR_A2B-A3>
.

> <BRS1>
0.514

> <BRS2>
0.458

> <BRS3>
0.505

> <BRS4>
0.47

> <BRS5>
0.499

> <BRS6>
0.484

> <BRS7>
0.426

> <BRS8>
0.534

> <BRS9>
0.546

> <BRS10>
0.476

> <BRS11>
0.439

> <BRS12>
0.456

> <BRS13>
0.516

> <BRS14>
0.537

> <BRS15>
0.469

> <BRS16>
0.49

> <BRS17>
0.509

> <BRS18>
0.441

> <BRS19>
0.521

> <BRS20>
0.455

> <BRS21>
0.467

> <BRS22>
0.535

> <BRS23>
0.492

> <BRS24>
0.454

> <BRS25>
0.524

> <BRS26>
0.477

> <BRS27>
0.501

> <BRS28>
0.585

> <BRS29>
0.573

> <BRS30>
0.564

> <BRS31>
0.409

> <BRS32>
0.628

> <BRS33>
0.541

> <BRS34>
0.515

> <BRS35>
0.53

> <BRS36>
0.58

> <BRS37>
0.509

> <BRS38>
0.572

> <BRS39>
0.441

> <BRS40>
0.495

> <BRS41>
0.441

> <BRS42>
0.445

> <BRS43>
0.488

> <BRS44>
0.502

> <BRS45>
0.387

> <BRS46>
0.466

> <BRS47>
0.486

> <BRS48>
0.502

> <BRS49>
0.458

> <BRS50>
0.564

> <BRS51>
0.511

> <BRS52>
0.467

> <BRS53>
0.534

> <BRS54>
0.55

> <BRS55>
0.561

> <BRS56>
0.668

> <BRS57>
0.484

> <BRS58>
0.496

> <BRS59>
0.497

> <BRS60>
0.515

> <BRS61>
0.586

> <BRS62>
0.556

> <BRS63>
0.477

> <BRS64>
0.569

> <BRS65>
0.464

> <BRS66>
0.446

> <BRS67>
0.603

> <BRS68>
0.475

> <BRS69>
0.574

> <BRS70>
0.633

> <BRS71>
0.503

> <BRS72>
0.528

> <BRS73>
0.501

> <BRS74>
0.503

> <BRS75>
0.538

> <BRS76>
0.501

> <BRS77>
0.533

> <BRS78>
0.518

> <BRS79>
0.621

> <BRS80>
0.415

> <BRS81>
0.584

> <BRS82>
0.509

> <BRS83>
0.495

> <BRS84>
0.504

> <BRS85>
0.495

> <BRS86>
0.474

> <BRS87>
0.629

> <BRS88>
0.454

> <BRS89>
0.549

> <BRS90>
0.545

> <BRS91>
0.506

> <BRS92>
0.513

> <BRS93>
0.515

> <BRS94>
0.489

> <BRS95>
0.515

> <BRS96>
0.476

> <BRS97>
0.542

> <BRS98>
0.556

> <BRS99>
0.522

> <BRS100>
0.556

> <BRS101>
0.57

> <BRS102>
0.53

> <BRS103>
0.536

> <BRS104>
0.477

> <BRS105>
0.507

> <BRS106>
0.444

> <BRS107>
0.6

> <BRS108>
0.553

> <BRS109>
0.539

> <BRS110>
0.529

> <BRS111>
0.43

> <BRS112>
0.512

> <BRS113>
0.569

> <BRS114>
0.542

> <BRS115>
0.521

> <BRS116>
0.538

> <BRS117>
0.46

> <BRS118>
0.616

> <BRS119>
0.496

> <BRS120>
0.497

> <BRS121>
0.494

> <BRS122>
0.507

> <BRS123>
0.587

> <BRS124>
0.552

> <BRS125>
0.563

> <BRS126>
0.549

> <BRS127>
0.5

> <BRS128>
0.503

> <BRS129>
0.509

> <BRS130>
0.459

> <BRS131>
0.54

> <BRS132>
0.513

> <BRS133>
0.561

> <BRS134>
0.554

> <BRS135>
0.463

> <BRS136>
0.578

> <BRS137>
0.405

> <BRS138>
0.589

> <BRS139>
0.527

> <BRS140>
0.454

> <BRS141>
0.473

> <BRS142>
0.532

> <BRS143>
0.536

> <BRS144>
0.555

> <BRS145>
0.503

> <BRS146>
0.608

> <BRS147>
0.497

> <BRS148>
0.6

> <BRS149>
0.578

> <BRS150>
0.511

> <BRS151>
0.528

> <BRS152>
0.463

> <BRS153>
0.509

> <BRS154>
0.47

> <BRS155>
0.531

> <BRS156>
0.565

> <BRS157>
0.577

> <BRS158>
0.585

> <BRS159>
0.498

> <BRS160>
0.495

> <BRS161>
0.496

> <BRS162>
0.505

> <BRS163>
0.491

> <BRS164>
0.549

> <BRS165>
0.559

> <BRS166>
0.529

> <BRS167>
0.505

> <BRS168>
0.555

> <BRS169>
0.565

> <BRS170>
0.655

> <BRS171>
0.575

> <BRS172>
0.495

> <BRS173>
0.515

> <BRS174>
0.567

> <BRS175>
0.565

> <BRS176>
0.485

> <BRS177>
0.486

> <BRS178>
0.575

> <BRS179>
0.483

> <BRS180>
0.444

> <BRS181>
0.44

> <BRS182>
0.504

> <BRS183>
0.549

> <BRS184>
0.541

> <BRS185>
0.555

> <BRS186>
0.383

> <BRS187>
0.527

> <BRS188>
0.557

> <BRS189>
0.528

> <BRS190>
0.456

> <BRS191>
0.518

> <BRS192>
0.552

> <BRS193>
0.499

> <BRS194>
0.625

> <BRS195>
0.526

> <BRS196>
0.475

> <BRS197>
0.519

> <BRS198>
0.521

> <BRS199>
0.522

> <BRS200>
0.483

> <BRS201>
0.43

> <BRS202>
0.506

> <BRS203>
0.542

> <BRS204>
0.539

> <BRS205>
0.57

> <BRS206>
0.501

> <BRS207>
0.486

> <BRS208>
0.501

> <BRS209>
0.613

> <BRS210>
0.489

> <BRS211>
0.462

> <BRS212>
0.503

> <BRS213>
0.574

> <BRS214>
0.505

> <BRS215>
0.509

> <BRS216>
0.577

> <BRS217>
0.586

> <BRS218>
0.567

> <BRS219>
0.505

> <BRS220>
0.501

> <BRS221>
0.526

> <BRS222>
0.538

> <BRS223>
0.501

> <BRS224>
0.521

> <BRS225>
0.521

> <BRS226>
0.494

> <BRS227>
0.494

> <BRS228>
0.514

> <BRS229>
0.538

> <BRS230>
0.56

> <BRS231>
0.546

> <BRS232>
0.577

> <BRS233>
0.587

> <BRS234>
0.577

> <BRS235>
0.499

> <BRS236>
0.358

> <BRS237>
0.485

> <BRS238>
0.5

> <BRS239>
0.461

> <BRS240>
0.515

> <BRS241>
0.53

> <BRS242>
0.471

> <BRS243>
0.51

> <BRS244>
0.561

> <BRS245>
0.489

> <BRS246>
0.41

> <BRS247>
0.562

> <BRS248>
0.451

> <BRS249>
0.487

> <BRS250>
0.446

> <BRS251>
0.516

> <BRS252>
0.525

> <BRS253>
0.503

> <BRS254>
0.529

> <BRS255>
0.538

> <BRS256>
0.54

> <BRS257>
0.529

> <BRS258>
0.57

> <BRS259>
0.549

> <BRS260>
0.486

> <BRS261>
0.514

> <BRS262>
0.482

> <BRS263>
0.539

> <BRS264>
0.476

> <BRS265>
0.428

> <BRS266>
0.5

> <BRS267>
0.512

> <BRS268>
0.495

> <BRS269>
0.612

> <BRS270>
0.534

> <BRS271>
0.587

> <BRS272>
0.472

> <BRS273>
0.582

> <BRS274>
0.523

> <BRS275>
0.584

> <BRS276>
0.617

> <BRS277>
0.52

> <BRS278>
0.545

> <BRS279>
0.538

> <BRS280>
0.524

> <BRS281>
0.536

> <BRS282>
0.508

> <BRS283>
0.524

> <BRS284>
0.534

> <BRS285>
0.464

> <BRS286>
0.525

> <BRS287>
0.486

> <BRS288>
0.481

> <BRS289>
0.534

> <BRS290>
0.56

> <BRS291>
0.526

> <BRS292>
0.503

> <BRS293>
0.56

> <BRS294>
0.492

> <BRS295>
0.586

> <BRS296>
0.531

> <BRS297>
0.557

> <BRS298>
0.577

> <BRS299>
0.524

> <BRS300>
0.666

$$$$
CHEMBL2391842
  SciTegic09101619463D

 55 58  0  0  0  0            999 V2000
    2.1950   -0.2670   -0.5990 C   0  0
    3.6900   -0.0120   -0.6320 C   0  0
    4.3770   -0.1150   -1.8470 C   0  0
    3.8450   -0.4100   -2.7450 H   0  0
    5.7440    0.1710   -1.9260 C   0  0
    6.2540    0.0940   -2.8800 H   0  0
    6.4570    0.5620   -0.7900 C   0  0
    5.7750    0.6540    0.4300 C   0  0
    6.2700    0.9720    1.3380 H   0  0
    4.4170    0.3310    0.5150 C   0  0
    3.9410    0.3440    1.4910 H   0  0
    7.8270    0.8460   -0.9060 O   0  0
    8.5400    1.4900    0.1630 C   0  0
    9.5720    1.6850   -0.1670 H   0  0
    8.0620    2.4510    0.4150 H   0  0
    8.5910    0.8470    1.0540 H   0  0
    1.7450   -1.0630   -1.4080 O   0  0
    1.3960    0.3650    0.2940 N   0  0
    1.7880    0.9690    0.9860 H   0  0
   -0.0210    0.2150    0.2880 C   0  0
   -1.0580   -0.5330   -0.9430 S   0  0
   -2.4420   -0.0960    0.0430 C   0  0
   -2.0810    0.5220    1.2370 C   0  0
   -0.7450    0.6950    1.3280 N   0  0
   -3.0630    0.9010    2.2780 C   0  0
   -3.3530   -0.0080    3.3000 C   0  0
   -2.8250   -0.9560    3.3480 H   0  0
   -4.3220    0.3000    4.2610 C   0  0
   -4.5550   -0.4120    5.0480 H   0  0
   -4.9930    1.5260    4.2070 C   0  0
   -5.7610    1.7590    4.9360 H   0  0
   -4.6770    2.4530    3.2080 C   0  0
   -5.1750    3.4160    3.1820 H   0  0
   -3.7150    2.1380    2.2430 C   0  0
   -3.4720    2.8500    1.4600 H   0  0
   -3.8970   -0.3420   -0.2730 C   0  0
   -4.6820    0.5930   -0.2600 O   0  0
   -4.3960   -1.7440   -0.5280 C   0  0
   -5.6790   -2.0680   -0.2640 N   0  0
   -5.9780   -3.3570    0.0080 C   0  0
   -5.1540   -4.3140   -0.4750 N   0  0
   -3.9670   -3.9830   -1.0270 C   0  0
   -3.5560   -2.6970   -0.9820 N   0  0
   -3.2010   -4.9290   -1.6180 N   0  0
   -2.3090   -4.6720   -2.0670 H   0  0
   -3.5110   -5.9130   -1.6440 H   0  0
   -7.0570   -3.7010    0.7590 N   0  0
   -8.2750   -2.8830    0.7380 C   0  0
   -8.9380   -3.0940    1.5910 H   0  0
   -8.0570   -1.8040    0.7390 H   0  0
   -8.8320   -3.1230   -0.1780 H   0  0
   -6.9700   -4.8500    1.6680 C   0  0
   -7.4540   -4.6300    2.6330 H   0  0
   -5.9290   -5.1420    1.8820 H   0  0
   -7.4890   -5.6990    1.1980 H   0  0
  1  2  1  0
  2  3  2  0
  3  4  1  0
  3  5  1  0
  5  6  1  0
  5  7  2  0
  7  8  1  0
  8  9  1  0
  8 10  2  0
 10  2  1  0
 10 11  1  0
  7 12  1  0
 12 13  1  0
 13 14  1  0
 13 15  1  0
 13 16  1  0
  1 17  2  0
  1 18  1  0
 18 19  1  0
 18 20  1  0
 20 21  1  0
 21 22  1  0
 22 23  2  0
 23 24  1  0
 24 20  2  0
 23 25  1  0
 25 26  2  0
 26 27  1  0
 26 28  1  0
 28 29  1  0
 28 30  2  0
 30 31  1  0
 30 32  1  0
 32 33  1  0
 32 34  2  0
 34 25  1  0
 34 35  1  0
 22 36  1  0
 36 37  2  0
 36 38  1  0
 38 39  2  0
 39 40  1  0
 40 41  2  0
 41 42  1  0
 42 43  2  0
 43 38  1  0
 42 44  1  0
 44 45  1  0
 44 46  1  0
 40 47  1  0
 47 48  1  0
 48 49  1  0
 48 50  1  0
 48 51  1  0
 47 52  1  0
 52 53  1  0
 52 54  1  0
 52 55  1  0
M  END
> <Name>
CHEMBL2391842

> <pKi_A1>
4.98

> <pKi_A2A>
5.7

> <pKi_A2B>
.

> <pKi_A3>
5.58

> <SR_A1-A2A>
-0.72

> <SR_A1-A2B>
.

> <SR_A1-A3>
-0.6

> <SR_A2A-A2B>
.

> <SR_A2A-A3>
0.12

> <SR_A2B-A3>
.

> <BRS1>
0.584

> <BRS2>
0.504

> <BRS3>
0.547

> <BRS4>
0.478

> <BRS5>
0.472

> <BRS6>
0.468

> <BRS7>
0.508

> <BRS8>
0.493

> <BRS9>
0.55

> <BRS10>
0.48

> <BRS11>
0.507

> <BRS12>
0.425

> <BRS13>
0.511

> <BRS14>
0.594

> <BRS15>
0.437

> <BRS16>
0.485

> <BRS17>
0.531

> <BRS18>
0.447

> <BRS19>
0.53

> <BRS20>
0.515

> <BRS21>
0.495

> <BRS22>
0.602

> <BRS23>
0.469

> <BRS24>
0.417

> <BRS25>
0.562

> <BRS26>
0.507

> <BRS27>
0.491

> <BRS28>
0.511

> <BRS29>
0.458

> <BRS30>
0.524

> <BRS31>
0.422

> <BRS32>
0.628

> <BRS33>
0.573

> <BRS34>
0.487

> <BRS35>
0.509

> <BRS36>
0.547

> <BRS37>
0.617

> <BRS38>
0.534

> <BRS39>
0.468

> <BRS40>
0.485

> <BRS41>
0.418

> <BRS42>
0.472

> <BRS43>
0.48

> <BRS44>
0.486

> <BRS45>
0.428

> <BRS46>
0.494

> <BRS47>
0.431

> <BRS48>
0.512

> <BRS49>
0.497

> <BRS50>
0.551

> <BRS51>
0.538

> <BRS52>
0.518

> <BRS53>
0.562

> <BRS54>
0.574

> <BRS55>
0.524

> <BRS56>
0.582

> <BRS57>
0.507

> <BRS58>
0.492

> <BRS59>
0.558

> <BRS60>
0.473

> <BRS61>
0.592

> <BRS62>
0.56

> <BRS63>
0.507

> <BRS64>
0.603

> <BRS65>
0.527

> <BRS66>
0.521

> <BRS67>
0.623

> <BRS68>
0.472

> <BRS69>
0.526

> <BRS70>
0.513

> <BRS71>
0.511

> <BRS72>
0.533

> <BRS73>
0.56

> <BRS74>
0.552

> <BRS75>
0.52

> <BRS76>
0.508

> <BRS77>
0.562

> <BRS78>
0.514

> <BRS79>
0.65

> <BRS80>
0.456

> <BRS81>
0.58

> <BRS82>
0.561

> <BRS83>
0.438

> <BRS84>
0.503

> <BRS85>
0.48

> <BRS86>
0.511

> <BRS87>
0.534

> <BRS88>
0.454

> <BRS89>
0.526

> <BRS90>
0.553

> <BRS91>
0.571

> <BRS92>
0.512

> <BRS93>
0.523

> <BRS94>
0.461

> <BRS95>
0.579

> <BRS96>
0.446

> <BRS97>
0.582

> <BRS98>
0.538

> <BRS99>
0.512

> <BRS100>
0.586

> <BRS101>
0.63

> <BRS102>
0.569

> <BRS103>
0.565

> <BRS104>
0.547

> <BRS105>
0.559

> <BRS106>
0.42

> <BRS107>
0.578

> <BRS108>
0.55

> <BRS109>
0.492

> <BRS110>
0.512

> <BRS111>
0.446

> <BRS112>
0.505

> <BRS113>
0.538

> <BRS114>
0.52

> <BRS115>
0.504

> <BRS116>
0.486

> <BRS117>
0.519

> <BRS118>
0.665

> <BRS119>
0.482

> <BRS120>
0.542

> <BRS121>
0.536

> <BRS122>
0.512

> <BRS123>
0.558

> <BRS124>
0.551

> <BRS125>
0.566

> <BRS126>
0.617

> <BRS127>
0.515

> <BRS128>
0.517

> <BRS129>
0.497

> <BRS130>
0.493

> <BRS131>
0.631

> <BRS132>
0.537

> <BRS133>
0.548

> <BRS134>
0.571

> <BRS135>
0.546

> <BRS136>
0.548

> <BRS137>
0.414

> <BRS138>
0.643

> <BRS139>
0.557

> <BRS140>
0.499

> <BRS141>
0.539

> <BRS142>
0.547

> <BRS143>
0.564

> <BRS144>
0.616

> <BRS145>
0.488

> <BRS146>
0.681

> <BRS147>
0.436

> <BRS148>
0.598

> <BRS149>
0.566

> <BRS150>
0.537

> <BRS151>
0.534

> <BRS152>
0.453

> <BRS153>
0.592

> <BRS154>
0.444

> <BRS155>
0.582

> <BRS156>
0.538

> <BRS157>
0.563

> <BRS158>
0.573

> <BRS159>
0.501

> <BRS160>
0.456

> <BRS161>
0.465

> <BRS162>
0.49

> <BRS163>
0.526

> <BRS164>
0.604

> <BRS165>
0.577

> <BRS166>
0.505

> <BRS167>
0.532

> <BRS168>
0.552

> <BRS169>
0.602

> <BRS170>
0.614

> <BRS171>
0.561

> <BRS172>
0.516

> <BRS173>
0.594

> <BRS174>
0.536

> <BRS175>
0.489

> <BRS176>
0.53

> <BRS177>
0.555

> <BRS178>
0.553

> <BRS179>
0.502

> <BRS180>
0.498

> <BRS181>
0.435

> <BRS182>
0.543

> <BRS183>
0.559

> <BRS184>
0.53

> <BRS185>
0.615

> <BRS186>
0.429

> <BRS187>
0.505

> <BRS188>
0.554

> <BRS189>
0.48

> <BRS190>
0.494

> <BRS191>
0.542

> <BRS192>
0.527

> <BRS193>
0.546

> <BRS194>
0.597

> <BRS195>
0.498

> <BRS196>
0.511

> <BRS197>
0.53

> <BRS198>
0.486

> <BRS199>
0.51

> <BRS200>
0.552

> <BRS201>
0.44

> <BRS202>
0.526

> <BRS203>
0.55

> <BRS204>
0.541

> <BRS205>
0.558

> <BRS206>
0.556

> <BRS207>
0.559

> <BRS208>
0.571

> <BRS209>
0.613

> <BRS210>
0.539

> <BRS211>
0.496

> <BRS212>
0.558

> <BRS213>
0.54

> <BRS214>
0.505

> <BRS215>
0.558

> <BRS216>
0.543

> <BRS217>
0.576

> <BRS218>
0.574

> <BRS219>
0.513

> <BRS220>
0.524

> <BRS221>
0.521

> <BRS222>
0.503

> <BRS223>
0.5

> <BRS224>
0.523

> <BRS225>
0.5

> <BRS226>
0.516

> <BRS227>
0.528

> <BRS228>
0.503

> <BRS229>
0.568

> <BRS230>
0.556

> <BRS231>
0.58

> <BRS232>
0.555

> <BRS233>
0.54

> <BRS234>
0.614

> <BRS235>
0.533

> <BRS236>
0.412

> <BRS237>
0.463

> <BRS238>
0.478

> <BRS239>
0.511

> <BRS240>
0.538

> <BRS241>
0.547

> <BRS242>
0.518

> <BRS243>
0.548

> <BRS244>
0.521

> <BRS245>
0.499

> <BRS246>
0.458

> <BRS247>
0.594

> <BRS248>
0.487

> <BRS249>
0.461

> <BRS250>
0.447

> <BRS251>
0.535

> <BRS252>
0.523

> <BRS253>
0.48

> <BRS254>
0.621

> <BRS255>
0.579

> <BRS256>
0.544

> <BRS257>
0.496

> <BRS258>
0.511

> <BRS259>
0.566

> <BRS260>
0.496

> <BRS261>
0.538

> <BRS262>
0.545

> <BRS263>
0.527

> <BRS264>
0.504

> <BRS265>
0.409

> <BRS266>
0.51

> <BRS267>
0.54

> <BRS268>
0.566

> <BRS269>
0.622

> <BRS270>
0.5

> <BRS271>
0.603

> <BRS272>
0.496

> <BRS273>
0.578

> <BRS274>
0.546

> <BRS275>
0.545

> <BRS276>
0.529

> <BRS277>
0.545

> <BRS278>
0.502

> <BRS279>
0.5

> <BRS280>
0.537

> <BRS281>
0.562

> <BRS282>
0.623

> <BRS283>
0.519

> <BRS284>
0.523

> <BRS285>
0.5

> <BRS286>
0.53

> <BRS287>
0.527

> <BRS288>
0.533

> <BRS289>
0.523

> <BRS290>
0.599

> <BRS291>
0.505

> <BRS292>
0.625

> <BRS293>
0.549

> <BRS294>
0.479

> <BRS295>
0.603

> <BRS296>
0.541

> <BRS297>
0.498

> <BRS298>
0.621

> <BRS299>
0.557

> <BRS300>
0.672

$$$$
CHEMBL2391847
  SciTegic09101619463D

 51 55  0  0  0  0            999 V2000
    3.5360   -1.2650   -1.8700 C   0  0
    4.9770   -1.2080   -2.3390 C   0  0
    5.8820   -2.1730   -1.8820 C   0  0
    5.5510   -2.9540   -1.2040 H   0  0
    7.2160   -2.1480   -2.2960 C   0  0
    7.9110   -2.9010   -1.9340 H   0  0
    7.6570   -1.1550   -3.1750 C   0  0
    8.6910   -1.1340   -3.5010 H   0  0
    6.7620   -0.1840   -3.6310 C   0  0
    7.1020    0.5930   -4.3090 H   0  0
    5.4280   -0.2060   -3.2100 C   0  0
    4.7600    0.5720   -3.5630 H   0  0
    3.3200   -1.6980   -0.7490 O   0  0
    2.5260   -0.8620   -2.6750 N   0  0
    2.6900   -0.5740   -3.6190 H   0  0
    1.1910   -0.8770   -2.2030 C   0  0
   -0.0520   -2.0470   -2.6530 S   0  0
   -1.1540   -1.1510   -1.6250 C   0  0
   -0.5710   -0.0370   -1.0270 C   0  0
    0.7420    0.0540   -1.3300 N   0  0
   -1.3140    0.9280   -0.1860 C   0  0
   -1.2720    0.8320    1.2070 C   0  0
   -0.6910    0.0460    1.6790 H   0  0
   -1.9790    1.7500    1.9890 C   0  0
   -1.9480    1.6750    3.0720 H   0  0
   -2.7240    2.7630    1.3780 C   0  0
   -3.2720    3.4760    1.9870 H   0  0
   -2.7640    2.8600   -0.0160 C   0  0
   -3.3390    3.6480   -0.4910 H   0  0
   -2.0610    1.9400   -0.7980 C   0  0
   -2.0940    2.0110   -1.8820 H   0  0
   -2.5610   -1.5570   -1.4300 C   0  0
   -2.9120   -2.1760   -0.2870 N   0  0
   -4.1950   -2.5380   -0.1030 C   0  0
   -5.1730   -2.2480   -1.0550 C   0  0
   -4.7910   -1.4940   -2.1740 C   0  0
   -3.4740   -1.2900   -2.3890 N   0  0
   -5.6630   -0.9410   -3.0480 N   0  0
   -6.5920   -0.6280   -2.7360 H   0  0
   -5.3500   -0.7260   -4.0070 H   0  0
   -6.4180   -2.7940   -0.7030 C   0  0
   -6.3720   -3.3950    0.5630 C   0  0
   -4.7770   -3.3970    1.3140 S   0  0
   -7.5800   -4.0100    1.2720 C   0  0
   -7.8840   -4.9330    0.7590 H   0  0
   -8.4190   -3.2980    1.2800 H   0  0
   -7.3180   -4.2560    2.3100 H   0  0
   -7.6770   -2.7750   -1.5810 C   0  0
   -7.4110   -2.9010   -2.6400 H   0  0
   -8.2130   -1.8250   -1.4380 H   0  0
   -8.3580   -3.5970   -1.3160 H   0  0
  1  2  1  0
  2  3  2  0
  3  4  1  0
  3  5  1  0
  5  6  1  0
  5  7  2  0
  7  8  1  0
  7  9  1  0
  9 10  1  0
  9 11  2  0
 11  2  1  0
 11 12  1  0
  1 13  2  0
  1 14  1  0
 14 15  1  0
 14 16  1  0
 16 17  1  0
 17 18  1  0
 18 19  2  0
 19 20  1  0
 20 16  2  0
 19 21  1  0
 21 22  2  0
 22 23  1  0
 22 24  1  0
 24 25  1  0
 24 26  2  0
 26 27  1  0
 26 28  1  0
 28 29  1  0
 28 30  2  0
 30 21  1  0
 30 31  1  0
 18 32  1  0
 32 33  2  0
 33 34  1  0
 34 35  2  0
 35 36  1  0
 36 37  2  0
 37 32  1  0
 36 38  1  0
 38 39  1  0
 38 40  1  0
 35 41  1  0
 41 42  2  0
 42 43  1  0
 43 34  1  0
 42 44  1  0
 44 45  1  0
 44 46  1  0
 44 47  1  0
 41 48  1  0
 48 49  1  0
 48 50  1  0
 48 51  1  0
M  END
> <Name>
CHEMBL2391847

> <pKi_A1>
5.14

> <pKi_A2A>
5.31

> <pKi_A2B>
.

> <pKi_A3>
6.17

> <SR_A1-A2A>
-0.17

> <SR_A1-A2B>
.

> <SR_A1-A3>
-1.03

> <SR_A2A-A2B>
.

> <SR_A2A-A3>
-0.86

> <SR_A2B-A3>
.

> <BRS1>
0.491

> <BRS2>
0.44

> <BRS3>
0.509

> <BRS4>
0.466

> <BRS5>
0.488

> <BRS6>
0.512

> <BRS7>
0.426

> <BRS8>
0.521

> <BRS9>
0.518

> <BRS10>
0.49

> <BRS11>
0.437

> <BRS12>
0.439

> <BRS13>
0.516

> <BRS14>
0.544

> <BRS15>
0.46

> <BRS16>
0.494

> <BRS17>
0.508

> <BRS18>
0.448

> <BRS19>
0.524

> <BRS20>
0.464

> <BRS21>
0.5

> <BRS22>
0.528

> <BRS23>
0.481

> <BRS24>
0.44

> <BRS25>
0.498

> <BRS26>
0.485

> <BRS27>
0.514

> <BRS28>
0.569

> <BRS29>
0.519

> <BRS30>
0.557

> <BRS31>
0.446

> <BRS32>
0.583

> <BRS33>
0.55

> <BRS34>
0.488

> <BRS35>
0.515

> <BRS36>
0.583

> <BRS37>
0.511

> <BRS38>
0.579

> <BRS39>
0.437

> <BRS40>
0.542

> <BRS41>
0.452

> <BRS42>
0.438

> <BRS43>
0.466

> <BRS44>
0.517

> <BRS45>
0.435

> <BRS46>
0.482

> <BRS47>
0.471

> <BRS48>
0.473

> <BRS49>
0.447

> <BRS50>
0.595

> <BRS51>
0.487

> <BRS52>
0.48

> <BRS53>
0.528

> <BRS54>
0.567

> <BRS55>
0.538

> <BRS56>
0.66

> <BRS57>
0.493

> <BRS58>
0.502

> <BRS59>
0.505

> <BRS60>
0.496

> <BRS61>
0.546

> <BRS62>
0.526

> <BRS63>
0.493

> <BRS64>
0.612

> <BRS65>
0.451

> <BRS66>
0.434

> <BRS67>
0.626

> <BRS68>
0.459

> <BRS69>
0.565

> <BRS70>
0.628

> <BRS71>
0.501

> <BRS72>
0.544

> <BRS73>
0.52

> <BRS74>
0.534

> <BRS75>
0.556

> <BRS76>
0.498

> <BRS77>
0.541

> <BRS78>
0.497

> <BRS79>
0.63

> <BRS80>
0.418

> <BRS81>
0.625

> <BRS82>
0.5

> <BRS83>
0.496

> <BRS84>
0.486

> <BRS85>
0.476

> <BRS86>
0.477

> <BRS87>
0.64

> <BRS88>
0.495

> <BRS89>
0.59

> <BRS90>
0.53

> <BRS91>
0.559

> <BRS92>
0.558

> <BRS93>
0.508

> <BRS94>
0.484

> <BRS95>
0.473

> <BRS96>
0.471

> <BRS97>
0.554

> <BRS98>
0.512

> <BRS99>
0.504

> <BRS100>
0.576

> <BRS101>
0.561

> <BRS102>
0.532

> <BRS103>
0.529

> <BRS104>
0.445

> <BRS105>
0.507

> <BRS106>
0.449

> <BRS107>
0.608

> <BRS108>
0.552

> <BRS109>
0.515

> <BRS110>
0.518

> <BRS111>
0.432

> <BRS112>
0.498

> <BRS113>
0.571

> <BRS114>
0.494

> <BRS115>
0.46

> <BRS116>
0.521

> <BRS117>
0.454

> <BRS118>
0.583

> <BRS119>
0.478

> <BRS120>
0.543

> <BRS121>
0.543

> <BRS122>
0.503

> <BRS123>
0.612

> <BRS124>
0.543

> <BRS125>
0.579

> <BRS126>
0.551

> <BRS127>
0.508

> <BRS128>
0.507

> <BRS129>
0.49

> <BRS130>
0.451

> <BRS131>
0.577

> <BRS132>
0.545

> <BRS133>
0.581

> <BRS134>
0.515

> <BRS135>
0.489

> <BRS136>
0.54

> <BRS137>
0.396

> <BRS138>
0.557

> <BRS139>
0.528

> <BRS140>
0.462

> <BRS141>
0.47

> <BRS142>
0.539

> <BRS143>
0.561

> <BRS144>
0.577

> <BRS145>
0.53

> <BRS146>
0.584

> <BRS147>
0.508

> <BRS148>
0.602

> <BRS149>
0.555

> <BRS150>
0.542

> <BRS151>
0.537

> <BRS152>
0.467

> <BRS153>
0.517

> <BRS154>
0.47

> <BRS155>
0.513

> <BRS156>
0.57

> <BRS157>
0.566

> <BRS158>
0.537

> <BRS159>
0.478

> <BRS160>
0.476

> <BRS161>
0.473

> <BRS162>
0.471

> <BRS163>
0.511

> <BRS164>
0.585

> <BRS165>
0.545

> <BRS166>
0.549

> <BRS167>
0.454

> <BRS168>
0.531

> <BRS169>
0.543

> <BRS170>
0.627

> <BRS171>
0.558

> <BRS172>
0.485

> <BRS173>
0.519

> <BRS174>
0.575

> <BRS175>
0.536

> <BRS176>
0.468

> <BRS177>
0.475

> <BRS178>
0.55

> <BRS179>
0.492

> <BRS180>
0.468

> <BRS181>
0.457

> <BRS182>
0.468

> <BRS183>
0.542

> <BRS184>
0.539

> <BRS185>
0.543

> <BRS186>
0.383

> <BRS187>
0.505

> <BRS188>
0.554

> <BRS189>
0.524

> <BRS190>
0.462

> <BRS191>
0.509

> <BRS192>
0.546

> <BRS193>
0.499

> <BRS194>
0.614

> <BRS195>
0.514

> <BRS196>
0.492

> <BRS197>
0.484

> <BRS198>
0.525

> <BRS199>
0.572

> <BRS200>
0.502

> <BRS201>
0.419

> <BRS202>
0.505

> <BRS203>
0.595

> <BRS204>
0.564

> <BRS205>
0.52

> <BRS206>
0.503

> <BRS207>
0.494

> <BRS208>
0.537

> <BRS209>
0.583

> <BRS210>
0.51

> <BRS211>
0.46

> <BRS212>
0.484

> <BRS213>
0.541

> <BRS214>
0.478

> <BRS215>
0.517

> <BRS216>
0.547

> <BRS217>
0.597

> <BRS218>
0.538

> <BRS219>
0.494

> <BRS220>
0.547

> <BRS221>
0.521

> <BRS222>
0.561

> <BRS223>
0.468

> <BRS224>
0.531

> <BRS225>
0.521

> <BRS226>
0.482

> <BRS227>
0.468

> <BRS228>
0.542

> <BRS229>
0.549

> <BRS230>
0.519

> <BRS231>
0.557

> <BRS232>
0.56

> <BRS233>
0.599

> <BRS234>
0.514

> <BRS235>
0.52

> <BRS236>
0.388

> <BRS237>
0.465

> <BRS238>
0.49

> <BRS239>
0.462

> <BRS240>
0.529

> <BRS241>
0.525

> <BRS242>
0.439

> <BRS243>
0.525

> <BRS244>
0.577

> <BRS245>
0.508

> <BRS246>
0.412

> <BRS247>
0.554

> <BRS248>
0.465

> <BRS249>
0.503

> <BRS250>
0.436

> <BRS251>
0.522

> <BRS252>
0.526

> <BRS253>
0.468

> <BRS254>
0.569

> <BRS255>
0.597

> <BRS256>
0.484

> <BRS257>
0.534

> <BRS258>
0.588

> <BRS259>
0.548

> <BRS260>
0.482

> <BRS261>
0.482

> <BRS262>
0.494

> <BRS263>
0.545

> <BRS264>
0.512

> <BRS265>
0.461

> <BRS266>
0.493

> <BRS267>
0.506

> <BRS268>
0.524

> <BRS269>
0.595

> <BRS270>
0.497

> <BRS271>
0.598

> <BRS272>
0.485

> <BRS273>
0.529

> <BRS274>
0.501

> <BRS275>
0.542

> <BRS276>
0.641

> <BRS277>
0.537

> <BRS278>
0.525

> <BRS279>
0.527

> <BRS280>
0.532

> <BRS281>
0.541

> <BRS282>
0.508

> <BRS283>
0.536

> <BRS284>
0.542

> <BRS285>
0.488

> <BRS286>
0.534

> <BRS287>
0.512

> <BRS288>
0.481

> <BRS289>
0.54

> <BRS290>
0.556

> <BRS291>
0.541

> <BRS292>
0.514

> <BRS293>
0.562

> <BRS294>
0.473

> <BRS295>
0.598

> <BRS296>
0.563

> <BRS297>
0.531

> <BRS298>
0.572

> <BRS299>
0.513

> <BRS300>
0.683

$$$$
CHEMBL2391843
  SciTegic09101619463D

 52 55  0  0  0  0            999 V2000
    2.2170   -1.2910   -1.3970 C   0  0
    3.4940   -1.5110   -2.1800 C   0  0
    4.6690   -1.7910   -1.4730 C   0  0
    4.6340   -1.8940   -0.3910 H   0  0
    5.8830   -1.9460   -2.1490 C   0  0
    6.7900   -2.1400   -1.5850 H   0  0
    5.9350   -1.8530   -3.5420 C   0  0
    4.7490   -1.6380   -4.2520 C   0  0
    4.7590   -1.6170   -5.3370 H   0  0
    3.5370   -1.4440   -3.5790 C   0  0
    2.6380   -1.2360   -4.1510 H   0  0
    7.2760   -1.9810   -4.2800 C   0  0
    7.4410   -3.0410   -4.5290 H   0  0
    8.1120   -1.6240   -3.6560 H   0  0
    7.2710   -1.3830   -5.2050 H   0  0
    2.3120   -0.8010   -0.2810 O   0  0
    1.0210   -1.6480   -1.9060 N   0  0
    0.9520   -2.1070   -2.7880 H   0  0
   -0.1430   -1.4970   -1.1130 C   0  0
   -1.2200   -2.8020   -0.6280 S   0  0
   -2.0610   -1.6400    0.3760 C   0  0
   -1.6020   -0.3350    0.2080 C   0  0
   -0.5250   -0.3010   -0.6080 N   0  0
   -2.2350    0.8560    0.8270 C   0  0
   -1.8740    1.2650    2.1150 C   0  0
   -1.1100    0.7170    2.6590 H   0  0
   -2.4930    2.3750    2.7020 C   0  0
   -2.2090    2.6860    3.7040 H   0  0
   -3.4740    3.0810    2.0000 C   0  0
   -3.9580    3.9360    2.4590 H   0  0
   -3.8310    2.6850    0.7080 C   0  0
   -4.5910    3.2370    0.1610 H   0  0
   -3.2080    1.5770    0.1220 C   0  0
   -3.4840    1.2750   -0.8850 H   0  0
   -3.1610   -2.0280    1.2860 C   0  0
   -4.2900   -2.4990    0.7290 N   0  0
   -5.4200   -2.5450    1.4600 C   0  0
   -5.3430   -2.4170    2.8020 N   0  0
   -4.1540   -2.1800    3.3960 C   0  0
   -3.0790   -1.9080    2.6280 N   0  0
   -4.0380   -2.2130    4.7430 N   0  0
   -3.1490   -1.9550    5.1980 H   0  0
   -4.8390   -2.4880    5.3300 H   0  0
   -6.6210   -2.6840    0.8500 N   0  0
   -6.7030   -3.2030   -0.5190 C   0  0
   -7.5550   -2.7790   -1.0730 H   0  0
   -5.7960   -2.9830   -1.1020 H   0  0
   -6.8310   -4.2960   -0.4570 H   0  0
   -7.8070   -2.1760    1.5340 C   0  0
   -8.6780   -2.0610    0.8700 H   0  0
   -7.5880   -1.1850    1.9660 H   0  0
   -8.0690   -2.8760    2.3430 H   0  0
  1  2  1  0
  2  3  2  0
  3  4  1  0
  3  5  1  0
  5  6  1  0
  5  7  2  0
  7  8  1  0
  8  9  1  0
  8 10  2  0
 10  2  1  0
 10 11  1  0
  7 12  1  0
 12 13  1  0
 12 14  1  0
 12 15  1  0
  1 16  2  0
  1 17  1  0
 17 18  1  0
 17 19  1  0
 19 20  1  0
 20 21  1  0
 21 22  2  0
 22 23  1  0
 23 19  2  0
 22 24  1  0
 24 25  2  0
 25 26  1  0
 25 27  1  0
 27 28  1  0
 27 29  2  0
 29 30  1  0
 29 31  1  0
 31 32  1  0
 31 33  2  0
 33 24  1  0
 33 34  1  0
 21 35  1  0
 35 36  2  0
 36 37  1  0
 37 38  2  0
 38 39  1  0
 39 40  2  0
 40 35  1  0
 39 41  1  0
 41 42  1  0
 41 43  1  0
 37 44  1  0
 44 45  1  0
 45 46  1  0
 45 47  1  0
 45 48  1  0
 44 49  1  0
 49 50  1  0
 49 51  1  0
 49 52  1  0
M  END
> <Name>
CHEMBL2391843

> <pKi_A1>
5.44

> <pKi_A2A>
6.25

> <pKi_A2B>
.

> <pKi_A3>
6.09

> <SR_A1-A2A>
-0.81

> <SR_A1-A2B>
.

> <SR_A1-A3>
-0.65

> <SR_A2A-A2B>
.

> <SR_A2A-A3>
0.16

> <SR_A2B-A3>
.

> <BRS1>
0.539

> <BRS2>
0.457

> <BRS3>
0.528

> <BRS4>
0.466

> <BRS5>
0.47

> <BRS6>
0.512

> <BRS7>
0.458

> <BRS8>
0.482

> <BRS9>
0.506

> <BRS10>
0.48

> <BRS11>
0.471

> <BRS12>
0.406

> <BRS13>
0.512

> <BRS14>
0.59

> <BRS15>
0.455

> <BRS16>
0.478

> <BRS17>
0.51

> <BRS18>
0.486

> <BRS19>
0.503

> <BRS20>
0.464

> <BRS21>
0.481

> <BRS22>
0.528

> <BRS23>
0.46

> <BRS24>
0.428

> <BRS25>
0.552

> <BRS26>
0.534

> <BRS27>
0.479

> <BRS28>
0.555

> <BRS29>
0.495

> <BRS30>
0.548

> <BRS31>
0.448

> <BRS32>
0.604

> <BRS33>
0.518

> <BRS34>
0.459

> <BRS35>
0.536

> <BRS36>
0.581

> <BRS37>
0.499

> <BRS38>
0.51

> <BRS39>
0.463

> <BRS40>
0.464

> <BRS41>
0.453

> <BRS42>
0.451

> <BRS43>
0.459

> <BRS44>
0.462

> <BRS45>
0.423

> <BRS46>
0.454

> <BRS47>
0.468

> <BRS48>
0.46

> <BRS49>
0.418

> <BRS50>
0.582

> <BRS51>
0.521

> <BRS52>
0.45

> <BRS53>
0.492

> <BRS54>
0.571

> <BRS55>
0.571

> <BRS56>
0.615

> <BRS57>
0.495

> <BRS58>
0.52

> <BRS59>
0.564

> <BRS60>
0.442

> <BRS61>
0.559

> <BRS62>
0.517

> <BRS63>
0.486

> <BRS64>
0.563

> <BRS65>
0.468

> <BRS66>
0.501

> <BRS67>
0.565

> <BRS68>
0.473

> <BRS69>
0.538

> <BRS70>
0.553

> <BRS71>
0.48

> <BRS72>
0.532

> <BRS73>
0.55

> <BRS74>
0.551

> <BRS75>
0.516

> <BRS76>
0.48

> <BRS77>
0.535

> <BRS78>
0.507

> <BRS79>
0.634

> <BRS80>
0.424

> <BRS81>
0.609

> <BRS82>
0.48

> <BRS83>
0.484

> <BRS84>
0.512

> <BRS85>
0.501

> <BRS86>
0.515

> <BRS87>
0.531

> <BRS88>
0.429

> <BRS89>
0.557

> <BRS90>
0.516

> <BRS91>
0.578

> <BRS92>
0.569

> <BRS93>
0.453

> <BRS94>
0.483

> <BRS95>
0.488

> <BRS96>
0.526

> <BRS97>
0.582

> <BRS98>
0.518

> <BRS99>
0.555

> <BRS100>
0.563

> <BRS101>
0.57

> <BRS102>
0.544

> <BRS103>
0.541

> <BRS104>
0.489

> <BRS105>
0.537

> <BRS106>
0.411

> <BRS107>
0.575

> <BRS108>
0.495

> <BRS109>
0.511

> <BRS110>
0.534

> <BRS111>
0.439

> <BRS112>
0.481

> <BRS113>
0.563

> <BRS114>
0.545

> <BRS115>
0.467

> <BRS116>
0.499

> <BRS117>
0.508

> <BRS118>
0.596

> <BRS119>
0.483

> <BRS120>
0.571

> <BRS121>
0.581

> <BRS122>
0.49

> <BRS123>
0.623

> <BRS124>
0.529

> <BRS125>
0.507

> <BRS126>
0.559

> <BRS127>
0.506

> <BRS128>
0.481

> <BRS129>
0.527

> <BRS130>
0.465

> <BRS131>
0.587

> <BRS132>
0.563

> <BRS133>
0.533

> <BRS134>
0.523

> <BRS135>
0.469

> <BRS136>
0.542

> <BRS137>
0.44

> <BRS138>
0.578

> <BRS139>
0.527

> <BRS140>
0.519

> <BRS141>
0.518

> <BRS142>
0.507

> <BRS143>
0.584

> <BRS144>
0.558

> <BRS145>
0.496

> <BRS146>
0.627

> <BRS147>
0.495

> <BRS148>
0.532

> <BRS149>
0.548

> <BRS150>
0.49

> <BRS151>
0.534

> <BRS152>
0.438

> <BRS153>
0.538

> <BRS154>
0.488

> <BRS155>
0.511

> <BRS156>
0.557

> <BRS157>
0.553

> <BRS158>
0.575

> <BRS159>
0.473

> <BRS160>
0.474

> <BRS161>
0.477

> <BRS162>
0.484

> <BRS163>
0.473

> <BRS164>
0.574

> <BRS165>
0.56

> <BRS166>
0.535

> <BRS167>
0.496

> <BRS168>
0.58

> <BRS169>
0.606

> <BRS170>
0.629

> <BRS171>
0.508

> <BRS172>
0.48

> <BRS173>
0.557

> <BRS174>
0.547

> <BRS175>
0.528

> <BRS176>
0.492

> <BRS177>
0.499

> <BRS178>
0.562

> <BRS179>
0.492

> <BRS180>
0.489

> <BRS181>
0.452

> <BRS182>
0.499

> <BRS183>
0.528

> <BRS184>
0.522

> <BRS185>
0.576

> <BRS186>
0.367

> <BRS187>
0.525

> <BRS188>
0.508

> <BRS189>
0.501

> <BRS190>
0.499

> <BRS191>
0.547

> <BRS192>
0.498

> <BRS193>
0.471

> <BRS194>
0.596

> <BRS195>
0.498

> <BRS196>
0.499

> <BRS197>
0.485

> <BRS198>
0.501

> <BRS199>
0.565

> <BRS200>
0.543

> <BRS201>
0.396

> <BRS202>
0.517

> <BRS203>
0.546

> <BRS204>
0.54

> <BRS205>
0.485

> <BRS206>
0.52

> <BRS207>
0.502

> <BRS208>
0.536

> <BRS209>
0.571

> <BRS210>
0.561

> <BRS211>
0.452

> <BRS212>
0.503

> <BRS213>
0.516

> <BRS214>
0.502

> <BRS215>
0.536

> <BRS216>
0.57

> <BRS217>
0.6

> <BRS218>
0.54

> <BRS219>
0.499

> <BRS220>
0.544

> <BRS221>
0.513

> <BRS222>
0.54

> <BRS223>
0.468

> <BRS224>
0.585

> <BRS225>
0.518

> <BRS226>
0.534

> <BRS227>
0.474

> <BRS228>
0.596

> <BRS229>
0.533

> <BRS230>
0.566

> <BRS231>
0.547

> <BRS232>
0.57

> <BRS233>
0.578

> <BRS234>
0.559

> <BRS235>
0.502

> <BRS236>
0.398

> <BRS237>
0.455

> <BRS238>
0.515

> <BRS239>
0.468

> <BRS240>
0.548

> <BRS241>
0.577

> <BRS242>
0.457

> <BRS243>
0.548

> <BRS244>
0.536

> <BRS245>
0.467

> <BRS246>
0.436

> <BRS247>
0.521

> <BRS248>
0.451

> <BRS249>
0.471

> <BRS250>
0.439

> <BRS251>
0.521

> <BRS252>
0.562

> <BRS253>
0.463

> <BRS254>
0.628

> <BRS255>
0.597

> <BRS256>
0.504

> <BRS257>
0.534

> <BRS258>
0.502

> <BRS259>
0.551

> <BRS260>
0.511

> <BRS261>
0.505

> <BRS262>
0.555

> <BRS263>
0.571

> <BRS264>
0.442

> <BRS265>
0.443

> <BRS266>
0.486

> <BRS267>
0.519

> <BRS268>
0.497

> <BRS269>
0.583

> <BRS270>
0.53

> <BRS271>
0.612

> <BRS272>
0.465

> <BRS273>
0.487

> <BRS274>
0.513

> <BRS275>
0.565

> <BRS276>
0.589

> <BRS277>
0.547

> <BRS278>
0.531

> <BRS279>
0.568

> <BRS280>
0.546

> <BRS281>
0.546

> <BRS282>
0.628

> <BRS283>
0.47

> <BRS284>
0.583

> <BRS285>
0.498

> <BRS286>
0.558

> <BRS287>
0.501

> <BRS288>
0.528

> <BRS289>
0.545

> <BRS290>
0.556

> <BRS291>
0.524

> <BRS292>
0.568

> <BRS293>
0.531

> <BRS294>
0.472

> <BRS295>
0.652

> <BRS296>
0.557

> <BRS297>
0.519

> <BRS298>
0.574

> <BRS299>
0.522

> <BRS300>
0.625

$$$$
CHEMBL2391844
  SciTegic09101619463D

 49 52  0  0  0  0            999 V2000
    2.7730   -1.1780   -1.1900 C   0  0
    4.0970   -1.3540   -1.9060 C   0  0
    5.2440   -1.5910   -1.1390 C   0  0
    5.1640   -1.6920   -0.0610 H   0  0
    6.4970   -1.7040   -1.7490 C   0  0
    7.3850   -1.8520   -1.1430 H   0  0
    6.6050   -1.6240   -3.1400 C   0  0
    7.5780   -1.7090   -3.6150 H   0  0
    5.4570   -1.4300   -3.9140 C   0  0
    5.5360   -1.3910   -4.9960 H   0  0
    4.2090   -1.2800   -3.3010 C   0  0
    3.3400   -1.0950   -3.9210 H   0  0
    2.8040   -0.7490   -0.0480 O   0  0
    1.5960   -1.4930   -1.7700 N   0  0
    1.5490   -1.8890   -2.6850 H   0  0
    0.4000   -1.3610   -1.0220 C   0  0
   -0.6630   -2.6920   -0.5740 S   0  0
   -1.5720   -1.5390    0.3840 C   0  0
   -1.1370   -0.2250    0.2290 C   0  0
   -0.0310   -0.1690   -0.5440 N   0  0
   -1.8250    0.9490    0.8240 C   0  0
   -1.5210    1.3600    2.1250 C   0  0
   -0.7740    0.8220    2.7020 H   0  0
   -2.1760    2.4630    2.6830 C   0  0
   -1.9390    2.7790    3.6950 H   0  0
   -3.1360    3.1570    1.9400 C   0  0
   -3.6460    4.0120    2.3750 H   0  0
   -3.4430    2.7460    0.6400 C   0  0
   -4.1930    3.2820    0.0640 H   0  0
   -2.7850    1.6440    0.0810 C   0  0
   -3.0220    1.3310   -0.9320 H   0  0
   -2.6990   -1.9480    1.2470 C   0  0
   -3.8030   -2.4230    0.6440 N   0  0
   -4.9460   -2.5230    1.3440 C   0  0
   -4.9080   -2.4370    2.6900 N   0  0
   -3.7490   -2.1570    3.3230 C   0  0
   -2.6590   -1.8440    2.5910 N   0  0
   -3.6780   -2.1860    4.6750 N   0  0
   -2.8110   -1.9030    5.1560 H   0  0
   -4.4930   -2.4820    5.2340 H   0  0
   -6.1230   -2.6880    0.6960 N   0  0
   -6.1480   -3.2450   -0.6570 C   0  0
   -6.9860   -2.8610   -1.2530 H   0  0
   -5.2290   -3.0370   -1.2240 H   0  0
   -6.2610   -4.3340   -0.5630 H   0  0
   -7.3400   -2.1790    1.3190 C   0  0
   -8.1780   -2.0770    0.6130 H   0  0
   -7.1510   -1.1880    1.7560 H   0  0
   -7.6320   -2.8760    2.1170 H   0  0
  1  2  1  0
  2  3  2  0
  3  4  1  0
  3  5  1  0
  5  6  1  0
  5  7  2  0
  7  8  1  0
  7  9  1  0
  9 10  1  0
  9 11  2  0
 11  2  1  0
 11 12  1  0
  1 13  2  0
  1 14  1  0
 14 15  1  0
 14 16  1  0
 16 17  1  0
 17 18  1  0
 18 19  2  0
 19 20  1  0
 20 16  2  0
 19 21  1  0
 21 22  2  0
 22 23  1  0
 22 24  1  0
 24 25  1  0
 24 26  2  0
 26 27  1  0
 26 28  1  0
 28 29  1  0
 28 30  2  0
 30 21  1  0
 30 31  1  0
 18 32  1  0
 32 33  2  0
 33 34  1  0
 34 35  2  0
 35 36  1  0
 36 37  2  0
 37 32  1  0
 36 38  1  0
 38 39  1  0
 38 40  1  0
 34 41  1  0
 41 42  1  0
 42 43  1  0
 42 44  1  0
 42 45  1  0
 41 46  1  0
 46 47  1  0
 46 48  1  0
 46 49  1  0
M  END
> <Name>
CHEMBL2391844

> <pKi_A1>
6.1

> <pKi_A2A>
6.49

> <pKi_A2B>
.

> <pKi_A3>
6.25

> <SR_A1-A2A>
-0.39

> <SR_A1-A2B>
.

> <SR_A1-A3>
-0.15

> <SR_A2A-A2B>
.

> <SR_A2A-A3>
0.24

> <SR_A2B-A3>
.

> <BRS1>
0.515

> <BRS2>
0.475

> <BRS3>
0.534

> <BRS4>
0.442

> <BRS5>
0.476

> <BRS6>
0.491

> <BRS7>
0.455

> <BRS8>
0.502

> <BRS9>
0.508

> <BRS10>
0.486

> <BRS11>
0.489

> <BRS12>
0.416

> <BRS13>
0.494

> <BRS14>
0.618

> <BRS15>
0.461

> <BRS16>
0.499

> <BRS17>
0.542

> <BRS18>
0.497

> <BRS19>
0.509

> <BRS20>
0.446

> <BRS21>
0.479

> <BRS22>
0.494

> <BRS23>
0.489

> <BRS24>
0.45

> <BRS25>
0.57

> <BRS26>
0.516

> <BRS27>
0.485

> <BRS28>
0.548

> <BRS29>
0.528

> <BRS30>
0.563

> <BRS31>
0.432

> <BRS32>
0.61

> <BRS33>
0.553

> <BRS34>
0.48

> <BRS35>
0.56

> <BRS36>
0.592

> <BRS37>
0.507

> <BRS38>
0.496

> <BRS39>
0.47

> <BRS40>
0.486

> <BRS41>
0.462

> <BRS42>
0.442

> <BRS43>
0.488

> <BRS44>
0.461

> <BRS45>
0.391

> <BRS46>
0.462

> <BRS47>
0.485

> <BRS48>
0.519

> <BRS49>
0.427

> <BRS50>
0.577

> <BRS51>
0.515

> <BRS52>
0.461

> <BRS53>
0.503

> <BRS54>
0.583

> <BRS55>
0.554

> <BRS56>
0.594

> <BRS57>
0.494

> <BRS58>
0.515

> <BRS59>
0.591

> <BRS60>
0.473

> <BRS61>
0.56

> <BRS62>
0.541

> <BRS63>
0.519

> <BRS64>
0.585

> <BRS65>
0.454

> <BRS66>
0.491

> <BRS67>
0.587

> <BRS68>
0.495

> <BRS69>
0.562

> <BRS70>
0.567

> <BRS71>
0.467

> <BRS72>
0.549

> <BRS73>
0.52

> <BRS74>
0.555

> <BRS75>
0.537

> <BRS76>
0.483

> <BRS77>
0.524

> <BRS78>
0.51

> <BRS79>
0.642

> <BRS80>
0.422

> <BRS81>
0.568

> <BRS82>
0.491

> <BRS83>
0.491

> <BRS84>
0.519

> <BRS85>
0.495

> <BRS86>
0.519

> <BRS87>
0.535

> <BRS88>
0.402

> <BRS89>
0.58

> <BRS90>
0.52

> <BRS91>
0.578

> <BRS92>
0.553

> <BRS93>
0.458

> <BRS94>
0.471

> <BRS95>
0.488

> <BRS96>
0.489

> <BRS97>
0.539

> <BRS98>
0.514

> <BRS99>
0.559

> <BRS100>
0.546

> <BRS101>
0.605

> <BRS102>
0.554

> <BRS103>
0.543

> <BRS104>
0.487

> <BRS105>
0.56

> <BRS106>
0.414

> <BRS107>
0.62

> <BRS108>
0.515

> <BRS109>
0.523

> <BRS110>
0.548

> <BRS111>
0.459

> <BRS112>
0.473

> <BRS113>
0.584

> <BRS114>
0.519

> <BRS115>
0.463

> <BRS116>
0.498

> <BRS117>
0.509

> <BRS118>
0.578

> <BRS119>
0.505

> <BRS120>
0.544

> <BRS121>
0.593

> <BRS122>
0.507

> <BRS123>
0.662

> <BRS124>
0.532

> <BRS125>
0.545

> <BRS126>
0.542

> <BRS127>
0.523

> <BRS128>
0.475

> <BRS129>
0.526

> <BRS130>
0.487

> <BRS131>
0.563

> <BRS132>
0.558

> <BRS133>
0.534

> <BRS134>
0.523

> <BRS135>
0.47

> <BRS136>
0.566

> <BRS137>
0.439

> <BRS138>
0.557

> <BRS139>
0.53

> <BRS140>
0.523

> <BRS141>
0.508

> <BRS142>
0.481

> <BRS143>
0.62

> <BRS144>
0.55

> <BRS145>
0.484

> <BRS146>
0.623

> <BRS147>
0.505

> <BRS148>
0.542

> <BRS149>
0.569

> <BRS150>
0.509

> <BRS151>
0.521

> <BRS152>
0.459

> <BRS153>
0.503

> <BRS154>
0.496

> <BRS155>
0.498

> <BRS156>
0.589

> <BRS157>
0.545

> <BRS158>
0.585

> <BRS159>
0.48

> <BRS160>
0.472

> <BRS161>
0.517

> <BRS162>
0.489

> <BRS163>
0.512

> <BRS164>
0.555

> <BRS165>
0.564

> <BRS166>
0.558

> <BRS167>
0.474

> <BRS168>
0.574

> <BRS169>
0.605

> <BRS170>
0.653

> <BRS171>
0.545

> <BRS172>
0.503

> <BRS173>
0.566

> <BRS174>
0.554

> <BRS175>
0.516

> <BRS176>
0.484

> <BRS177>
0.479

> <BRS178>
0.577

> <BRS179>
0.514

> <BRS180>
0.506

> <BRS181>
0.449

> <BRS182>
0.514

> <BRS183>
0.536

> <BRS184>
0.552

> <BRS185>
0.598

> <BRS186>
0.376

> <BRS187>
0.539

> <BRS188>
0.528

> <BRS189>
0.482

> <BRS190>
0.484

> <BRS191>
0.56

> <BRS192>
0.492

> <BRS193>
0.486

> <BRS194>
0.605

> <BRS195>
0.524

> <BRS196>
0.497

> <BRS197>
0.512

> <BRS198>
0.511

> <BRS199>
0.587

> <BRS200>
0.538

> <BRS201>
0.39

> <BRS202>
0.528

> <BRS203>
0.54

> <BRS204>
0.557

> <BRS205>
0.507

> <BRS206>
0.543

> <BRS207>
0.497

> <BRS208>
0.504

> <BRS209>
0.572

> <BRS210>
0.526

> <BRS211>
0.467

> <BRS212>
0.511

> <BRS213>
0.533

> <BRS214>
0.52

> <BRS215>
0.542

> <BRS216>
0.557

> <BRS217>
0.611

> <BRS218>
0.553

> <BRS219>
0.459

> <BRS220>
0.511

> <BRS221>
0.536

> <BRS222>
0.526

> <BRS223>
0.491

> <BRS224>
0.598

> <BRS225>
0.516

> <BRS226>
0.519

> <BRS227>
0.508

> <BRS228>
0.61

> <BRS229>
0.553

> <BRS230>
0.578

> <BRS231>
0.543

> <BRS232>
0.581

> <BRS233>
0.619

> <BRS234>
0.527

> <BRS235>
0.519

> <BRS236>
0.4

> <BRS237>
0.443

> <BRS238>
0.499

> <BRS239>
0.47

> <BRS240>
0.529

> <BRS241>
0.594

> <BRS242>
0.463

> <BRS243>
0.56

> <BRS244>
0.563

> <BRS245>
0.507

> <BRS246>
0.439

> <BRS247>
0.538

> <BRS248>
0.44

> <BRS249>
0.476

> <BRS250>
0.43

> <BRS251>
0.498

> <BRS252>
0.558

> <BRS253>
0.446

> <BRS254>
0.624

> <BRS255>
0.571

> <BRS256>
0.489

> <BRS257>
0.525

> <BRS258>
0.485

> <BRS259>
0.576

> <BRS260>
0.512

> <BRS261>
0.522

> <BRS262>
0.515

> <BRS263>
0.562

> <BRS264>
0.445

> <BRS265>
0.44

> <BRS266>
0.516

> <BRS267>
0.535

> <BRS268>
0.517

> <BRS269>
0.572

> <BRS270>
0.55

> <BRS271>
0.567

> <BRS272>
0.489

> <BRS273>
0.513

> <BRS274>
0.514

> <BRS275>
0.575

> <BRS276>
0.596

> <BRS277>
0.555

> <BRS278>
0.512

> <BRS279>
0.541

> <BRS280>
0.543

> <BRS281>
0.566

> <BRS282>
0.617

> <BRS283>
0.472

> <BRS284>
0.576

> <BRS285>
0.482

> <BRS286>
0.562

> <BRS287>
0.516

> <BRS288>
0.523

> <BRS289>
0.537

> <BRS290>
0.559

> <BRS291>
0.537

> <BRS292>
0.576

> <BRS293>
0.557

> <BRS294>
0.487

> <BRS295>
0.652

> <BRS296>
0.583

> <BRS297>
0.541

> <BRS298>
0.555

> <BRS299>
0.494

> <BRS300>
0.652

$$$$
CHEMBL2391840
  SciTegic09101619463D

 47 50  0  0  0  0            999 V2000
    1.0410   -1.3540   -0.9460 C   0  0
    2.5550   -1.2260   -0.9920 C   0  0
    3.3350   -2.3840   -0.8890 C   0  0
    2.8600   -3.3510   -0.7720 H   0  0
    4.7310   -2.3190   -0.9350 C   0  0
    5.3180   -3.2220   -0.8120 H   0  0
    5.3790   -1.0990   -1.1420 C   0  0
    4.6050    0.0570   -1.2970 C   0  0
    5.0490    1.0150   -1.5450 H   0  0
    3.2190    0.0030   -1.1230 C   0  0
    2.6830    0.9480   -1.0820 H   0  0
    6.7800   -1.0720   -1.1790 O   0  0
    7.4750    0.1800   -1.3070 C   0  0
    8.5510   -0.0250   -1.2260 H   0  0
    7.2780    0.6370   -2.2910 H   0  0
    7.1980    0.8710   -0.4950 H   0  0
    0.5720   -2.3990   -0.5200 O   0  0
    0.2370   -0.3410   -1.3530 N   0  0
    0.5940    0.4990   -1.7500 H   0  0
   -1.1670   -0.3990   -1.1650 C   0  0
   -2.2620   -1.7420   -1.5350 S   0  0
   -3.5690   -0.7450   -0.9210 C   0  0
   -3.1180    0.4540   -0.3760 C   0  0
   -1.8110    0.6650   -0.6390 N   0  0
   -3.9770    1.3350    0.4450 C   0  0
   -4.0180    1.0960    1.8210 C   0  0
   -3.3790    0.3340    2.2630 H   0  0
   -4.8840    1.8350    2.6280 C   0  0
   -4.9320    1.6400    3.6970 H   0  0
   -5.6910    2.8230    2.0590 C   0  0
   -6.3930    3.3710    2.6770 H   0  0
   -5.5980    3.1030    0.6910 C   0  0
   -6.1980    3.8970    0.2590 H   0  0
   -4.7350    2.3620   -0.1210 C   0  0
   -4.6540    2.5760   -1.1810 H   0  0
   -5.0400   -1.0870   -0.9370 C   0  0
   -5.8210   -0.3260   -1.4880 O   0  0
   -5.5600   -2.3210   -0.2450 C   0  0
   -6.8140   -2.2560    0.3660 C   0  0
   -7.3800   -1.3300    0.3790 H   0  0
   -7.3340   -3.4020    0.9670 C   0  0
   -8.3050   -3.3690    1.4490 H   0  0
   -6.5880   -4.5840    0.9420 C   0  0
   -6.9920   -5.4930    1.3810 H   0  0
   -5.3200   -4.5790    0.3510 C   0  0
   -4.7220   -5.4860    0.3320 H   0  0
   -4.8280   -3.4540   -0.2090 N   0  0
  1  2  1  0
  2  3  2  0
  3  4  1  0
  3  5  1  0
  5  6  1  0
  5  7  2  0
  7  8  1  0
  8  9  1  0
  8 10  2  0
 10  2  1  0
 10 11  1  0
  7 12  1  0
 12 13  1  0
 13 14  1  0
 13 15  1  0
 13 16  1  0
  1 17  2  0
  1 18  1  0
 18 19  1  0
 18 20  1  0
 20 21  1  0
 21 22  1  0
 22 23  2  0
 23 24  1  0
 24 20  2  0
 23 25  1  0
 25 26  2  0
 26 27  1  0
 26 28  1  0
 28 29  1  0
 28 30  2  0
 30 31  1  0
 30 32  1  0
 32 33  1  0
 32 34  2  0
 34 25  1  0
 34 35  1  0
 22 36  1  0
 36 37  2  0
 36 38  1  0
 38 39  2  0
 39 40  1  0
 39 41  1  0
 41 42  1  0
 41 43  2  0
 43 44  1  0
 43 45  1  0
 45 46  1  0
 45 47  2  0
 47 38  1  0
M  END
> <Name>
CHEMBL2391840

> <pKi_A1>
6.16

> <pKi_A2A>
6.89

> <pKi_A2B>
.

> <pKi_A3>
6.7

> <SR_A1-A2A>
-0.73

> <SR_A1-A2B>
.

> <SR_A1-A3>
-0.54

> <SR_A2A-A2B>
.

> <SR_A2A-A3>
0.19

> <SR_A2B-A3>
.

> <BRS1>
0.535

> <BRS2>
0.496

> <BRS3>
0.601

> <BRS4>
0.468

> <BRS5>
0.414

> <BRS6>
0.59

> <BRS7>
0.475

> <BRS8>
0.562

> <BRS9>
0.527

> <BRS10>
0.49

> <BRS11>
0.463

> <BRS12>
0.532

> <BRS13>
0.498

> <BRS14>
0.511

> <BRS15>
0.464

> <BRS16>
0.479

> <BRS17>
0.597

> <BRS18>
0.477

> <BRS19>
0.545

> <BRS20>
0.481

> <BRS21>
0.456

> <BRS22>
0.671

> <BRS23>
0.425

> <BRS24>
0.479

> <BRS25>
0.526

> <BRS26>
0.529

> <BRS27>
0.551

> <BRS28>
0.519

> <BRS29>
0.507

> <BRS30>
0.583

> <BRS31>
0.45

> <BRS32>
0.602

> <BRS33>
0.58

> <BRS34>
0.55

> <BRS35>
0.54

> <BRS36>
0.578

> <BRS37>
0.559

> <BRS38>
0.543

> <BRS39>
0.463

> <BRS40>
0.471

> <BRS41>
0.424

> <BRS42>
0.448

> <BRS43>
0.542

> <BRS44>
0.472

> <BRS45>
0.396

> <BRS46>
0.462

> <BRS47>
0.495

> <BRS48>
0.496

> <BRS49>
0.451

> <BRS50>
0.596

> <BRS51>
0.501

> <BRS52>
0.501

> <BRS53>
0.546

> <BRS54>
0.536

> <BRS55>
0.493

> <BRS56>
0.642

> <BRS57>
0.542

> <BRS58>
0.508

> <BRS59>
0.479

> <BRS60>
0.543

> <BRS61>
0.614

> <BRS62>
0.512

> <BRS63>
0.449

> <BRS64>
0.568

> <BRS65>
0.594

> <BRS66>
0.474

> <BRS67>
0.644

> <BRS68>
0.503

> <BRS69>
0.611

> <BRS70>
0.584

> <BRS71>
0.479

> <BRS72>
0.492

> <BRS73>
0.621

> <BRS74>
0.537

> <BRS75>
0.544

> <BRS76>
0.544

> <BRS77>
0.526

> <BRS78>
0.489

> <BRS79>
0.639

> <BRS80>
0.395

> <BRS81>
0.604

> <BRS82>
0.527

> <BRS83>
0.449

> <BRS84>
0.506

> <BRS85>
0.544

> <BRS86>
0.464

> <BRS87>
0.553

> <BRS88>
0.462

> <BRS89>
0.617

> <BRS90>
0.533

> <BRS91>
0.534

> <BRS92>
0.545

> <BRS93>
0.506

> <BRS94>
0.578

> <BRS95>
0.497

> <BRS96>
0.562

> <BRS97>
0.529

> <BRS98>
0.504

> <BRS99>
0.507

> <BRS100>
0.541

> <BRS101>
0.629

> <BRS102>
0.586

> <BRS103>
0.667

> <BRS104>
0.466

> <BRS105>
0.491

> <BRS106>
0.397

> <BRS107>
0.616

> <BRS108>
0.543

> <BRS109>
0.527

> <BRS110>
0.496

> <BRS111>
0.459

> <BRS112>
0.493

> <BRS113>
0.544

> <BRS114>
0.529

> <BRS115>
0.508

> <BRS116>
0.49

> <BRS117>
0.551

> <BRS118>
0.65

> <BRS119>
0.519

> <BRS120>
0.516

> <BRS121>
0.524

> <BRS122>
0.517

> <BRS123>
0.571

> <BRS124>
0.572

> <BRS125>
0.583

> <BRS126>
0.603

> <BRS127>
0.522

> <BRS128>
0.549

> <BRS129>
0.516

> <BRS130>
0.485

> <BRS131>
0.584

> <BRS132>
0.481

> <BRS133>
0.517

> <BRS134>
0.593

> <BRS135>
0.476

> <BRS136>
0.595

> <BRS137>
0.461

> <BRS138>
0.742

> <BRS139>
0.522

> <BRS140>
0.434

> <BRS141>
0.574

> <BRS142>
0.52

> <BRS143>
0.543

> <BRS144>
0.585

> <BRS145>
0.478

> <BRS146>
0.609

> <BRS147>
0.448

> <BRS148>
0.566

> <BRS149>
0.579

> <BRS150>
0.526

> <BRS151>
0.627

> <BRS152>
0.512

> <BRS153>
0.58

> <BRS154>
0.453

> <BRS155>
0.595

> <BRS156>
0.547

> <BRS157>
0.569

> <BRS158>
0.568

> <BRS159>
0.574

> <BRS160>
0.473

> <BRS161>
0.546

> <BRS162>
0.509

> <BRS163>
0.579

> <BRS164>
0.541

> <BRS165>
0.591

> <BRS166>
0.517

> <BRS167>
0.49

> <BRS168>
0.571

> <BRS169>
0.534

> <BRS170>
0.58

> <BRS171>
0.53

> <BRS172>
0.521

> <BRS173>
0.539

> <BRS174>
0.487

> <BRS175>
0.549

> <BRS176>
0.51

> <BRS177>
0.534

> <BRS178>
0.595

> <BRS179>
0.505

> <BRS180>
0.459

> <BRS181>
0.479

> <BRS182>
0.543

> <BRS183>
0.563

> <BRS184>
0.557

> <BRS185>
0.637

> <BRS186>
0.39

> <BRS187>
0.568

> <BRS188>
0.499

> <BRS189>
0.486

> <BRS190>
0.45

> <BRS191>
0.534

> <BRS192>
0.512

> <BRS193>
0.643

> <BRS194>
0.583

> <BRS195>
0.458

> <BRS196>
0.473

> <BRS197>
0.598

> <BRS198>
0.505

> <BRS199>
0.581

> <BRS200>
0.534

> <BRS201>
0.492

> <BRS202>
0.572

> <BRS203>
0.534

> <BRS204>
0.52

> <BRS205>
0.494

> <BRS206>
0.515

> <BRS207>
0.497

> <BRS208>
0.519

> <BRS209>
0.58

> <BRS210>
0.577

> <BRS211>
0.446

> <BRS212>
0.526

> <BRS213>
0.549

> <BRS214>
0.54

> <BRS215>
0.584

> <BRS216>
0.687

> <BRS217>
0.53

> <BRS218>
0.558

> <BRS219>
0.542

> <BRS220>
0.527

> <BRS221>
0.567

> <BRS222>
0.596

> <BRS223>
0.528

> <BRS224>
0.582

> <BRS225>
0.506

> <BRS226>
0.592

> <BRS227>
0.519

> <BRS228>
0.518

> <BRS229>
0.521

> <BRS230>
0.541

> <BRS231>
0.561

> <BRS232>
0.569

> <BRS233>
0.61

> <BRS234>
0.609

> <BRS235>
0.53

> <BRS236>
0.449

> <BRS237>
0.477

> <BRS238>
0.519

> <BRS239>
0.451

> <BRS240>
0.557

> <BRS241>
0.531

> <BRS242>
0.465

> <BRS243>
0.546

> <BRS244>
0.579

> <BRS245>
0.459

> <BRS246>
0.371

> <BRS247>
0.614

> <BRS248>
0.518

> <BRS249>
0.52

> <BRS250>
0.448

> <BRS251>
0.554

> <BRS252>
0.466

> <BRS253>
0.479

> <BRS254>
0.58

> <BRS255>
0.606

> <BRS256>
0.596

> <BRS257>
0.498

> <BRS258>
0.523

> <BRS259>
0.684

> <BRS260>
0.494

> <BRS261>
0.537

> <BRS262>
0.58

> <BRS263>
0.542

> <BRS264>
0.503

> <BRS265>
0.438

> <BRS266>
0.469

> <BRS267>
0.547

> <BRS268>
0.53

> <BRS269>
0.617

> <BRS270>
0.58

> <BRS271>
0.558

> <BRS272>
0.587

> <BRS273>
0.547

> <BRS274>
0.523

> <BRS275>
0.626

> <BRS276>
0.527

> <BRS277>
0.519

> <BRS278>
0.577

> <BRS279>
0.519

> <BRS280>
0.639

> <BRS281>
0.496

> <BRS282>
0.535

> <BRS283>
0.471

> <BRS284>
0.559

> <BRS285>
0.545

> <BRS286>
0.493

> <BRS287>
0.6

> <BRS288>
0.439

> <BRS289>
0.555

> <BRS290>
0.501

> <BRS291>
0.522

> <BRS292>
0.509

> <BRS293>
0.573

> <BRS294>
0.467

> <BRS295>
0.629

> <BRS296>
0.525

> <BRS297>
0.495

> <BRS298>
0.593

> <BRS299>
0.573

> <BRS300>
0.624

$$$$
CHEMBL2391837
  SciTegic09101619463D

 46 49  0  0  0  0            999 V2000
    4.0020   -1.3080   -4.1550 O   0  0
    4.1190   -1.3440   -2.7590 C   0  0
    5.4200   -1.4530   -2.2670 C   0  0
    5.7340   -1.5030   -1.2320 H   0  0
    6.2310   -1.4860   -3.3950 C   0  0
    7.3100   -1.5660   -3.4160 H   0  0
    5.3630   -1.3960   -4.4810 C   0  0
    5.7150   -1.3980   -5.5060 H   0  0
    2.9100   -1.2660   -1.8650 C   0  0
    3.0910   -1.1750   -0.6630 O   0  0
    1.6770   -1.3040   -2.4030 N   0  0
    1.5600   -1.4100   -3.3910 H   0  0
    0.5450   -1.2310   -1.5550 C   0  0
   -0.4560   -2.5950   -1.0450 S   0  0
   -1.3460   -1.4690   -0.0410 C   0  0
   -0.9240   -0.1500   -0.1860 C   0  0
    0.1340   -0.0580   -1.0210 N   0  0
   -1.5770    0.9950    0.4890 C   0  0
   -1.1750    1.3810    1.7710 C   0  0
   -0.3930    0.8280    2.2820 H   0  0
   -1.7860    2.4750    2.3910 C   0  0
   -1.4680    2.7790    3.3820 H   0  0
   -2.8050    3.1740    1.7370 C   0  0
   -3.2770    4.0210    2.2210 H   0  0
   -3.2140    2.7780    0.4610 C   0  0
   -4.0070    3.3190   -0.0460 H   0  0
   -2.6040    1.6860   -0.1630 C   0  0
   -2.9300    1.3730   -1.1500 H   0  0
   -2.4330   -1.9070    0.8620 C   0  0
   -3.6030   -2.3270    0.3440 N   0  0
   -4.6750   -2.4920    1.1460 C   0  0
   -4.5110   -2.4590    2.4850 N   0  0
   -3.2910   -2.2240    3.0120 C   0  0
   -2.2690   -1.8790    2.2000 N   0  0
   -3.0760   -2.3340    4.3410 N   0  0
   -2.1400   -2.1540    4.7210 H   0  0
   -3.8400   -2.6090    4.9770 H   0  0
   -5.9090   -2.6770    0.6160 N   0  0
   -6.0660   -3.2510   -0.7230 C   0  0
   -6.9590   -2.8760   -1.2450 H   0  0
   -5.1990   -3.0470   -1.3690 H   0  0
   -6.1610   -4.3420   -0.6060 H   0  0
   -7.0680   -2.2190    1.3780 C   0  0
   -7.9920   -2.1800    0.7830 H   0  0
   -6.8680   -1.2060    1.7650 H   0  0
   -7.2240   -2.9000    2.2290 H   0  0
  1  2  1  0
  2  3  2  0
  3  4  1  0
  3  5  1  0
  5  6  1  0
  5  7  2  0
  7  1  1  0
  7  8  1  0
  2  9  1  0
  9 10  2  0
  9 11  1  0
 11 12  1  0
 11 13  1  0
 13 14  1  0
 14 15  1  0
 15 16  2  0
 16 17  1  0
 17 13  2  0
 16 18  1  0
 18 19  2  0
 19 20  1  0
 19 21  1  0
 21 22  1  0
 21 23  2  0
 23 24  1  0
 23 25  1  0
 25 26  1  0
 25 27  2  0
 27 18  1  0
 27 28  1  0
 15 29  1  0
 29 30  2  0
 30 31  1  0
 31 32  2  0
 32 33  1  0
 33 34  2  0
 34 29  1  0
 33 35  1  0
 35 36  1  0
 35 37  1  0
 31 38  1  0
 38 39  1  0
 39 40  1  0
 39 41  1  0
 39 42  1  0
 38 43  1  0
 43 44  1  0
 43 45  1  0
 43 46  1  0
M  END
> <Name>
CHEMBL2391837

> <pKi_A1>
6.27

> <pKi_A2A>
6.75

> <pKi_A2B>
5.1

> <pKi_A3>
6.04

> <SR_A1-A2A>
-0.48

> <SR_A1-A2B>
1.17

> <SR_A1-A3>
0.23

> <SR_A2A-A2B>
1.65

> <SR_A2A-A3>
0.71

> <SR_A2B-A3>
-0.94

> <BRS1>
0.482

> <BRS2>
0.473

> <BRS3>
0.51

> <BRS4>
0.432

> <BRS5>
0.482

> <BRS6>
0.462

> <BRS7>
0.482

> <BRS8>
0.509

> <BRS9>
0.506

> <BRS10>
0.49

> <BRS11>
0.49

> <BRS12>
0.46

> <BRS13>
0.485

> <BRS14>
0.574

> <BRS15>
0.431

> <BRS16>
0.518

> <BRS17>
0.528

> <BRS18>
0.455

> <BRS19>
0.524

> <BRS20>
0.451

> <BRS21>
0.455

> <BRS22>
0.523

> <BRS23>
0.486

> <BRS24>
0.426

> <BRS25>
0.59

> <BRS26>
0.492

> <BRS27>
0.475

> <BRS28>
0.561

> <BRS29>
0.526

> <BRS30>
0.582

> <BRS31>
0.389

> <BRS32>
0.585

> <BRS33>
0.513

> <BRS34>
0.476

> <BRS35>
0.561

> <BRS36>
0.579

> <BRS37>
0.517

> <BRS38>
0.522

> <BRS39>
0.51

> <BRS40>
0.465

> <BRS41>
0.417

> <BRS42>
0.44

> <BRS43>
0.505

> <BRS44>
0.435

> <BRS45>
0.393

> <BRS46>
0.462

> <BRS47>
0.482

> <BRS48>
0.498

> <BRS49>
0.436

> <BRS50>
0.575

> <BRS51>
0.526

> <BRS52>
0.461

> <BRS53>
0.515

> <BRS54>
0.603

> <BRS55>
0.519

> <BRS56>
0.618

> <BRS57>
0.48

> <BRS58>
0.484

> <BRS59>
0.565

> <BRS60>
0.474

> <BRS61>
0.574

> <BRS62>
0.563

> <BRS63>
0.518

> <BRS64>
0.63

> <BRS65>
0.475

> <BRS66>
0.522

> <BRS67>
0.605

> <BRS68>
0.482

> <BRS69>
0.527

> <BRS70>
0.567

> <BRS71>
0.461

> <BRS72>
0.545

> <BRS73>
0.497

> <BRS74>
0.541

> <BRS75>
0.528

> <BRS76>
0.496

> <BRS77>
0.53

> <BRS78>
0.512

> <BRS79>
0.629

> <BRS80>
0.381

> <BRS81>
0.586

> <BRS82>
0.505

> <BRS83>
0.476

> <BRS84>
0.504

> <BRS85>
0.457

> <BRS86>
0.537

> <BRS87>
0.547

> <BRS88>
0.4

> <BRS89>
0.539

> <BRS90>
0.561

> <BRS91>
0.522

> <BRS92>
0.507

> <BRS93>
0.472

> <BRS94>
0.456

> <BRS95>
0.503

> <BRS96>
0.518

> <BRS97>
0.552

> <BRS98>
0.493

> <BRS99>
0.574

> <BRS100>
0.527

> <BRS101>
0.578

> <BRS102>
0.527

> <BRS103>
0.543

> <BRS104>
0.473

> <BRS105>
0.566

> <BRS106>
0.412

> <BRS107>
0.57

> <BRS108>
0.549

> <BRS109>
0.529

> <BRS110>
0.532

> <BRS111>
0.455

> <BRS112>
0.466

> <BRS113>
0.571

> <BRS114>
0.524

> <BRS115>
0.46

> <BRS116>
0.492

> <BRS117>
0.499

> <BRS118>
0.579

> <BRS119>
0.524

> <BRS120>
0.502

> <BRS121>
0.543

> <BRS122>
0.52

> <BRS123>
0.627

> <BRS124>
0.514

> <BRS125>
0.539

> <BRS126>
0.525

> <BRS127>
0.527

> <BRS128>
0.472

> <BRS129>
0.516

> <BRS130>
0.45

> <BRS131>
0.517

> <BRS132>
0.55

> <BRS133>
0.543

> <BRS134>
0.522

> <BRS135>
0.482

> <BRS136>
0.572

> <BRS137>
0.417

> <BRS138>
0.546

> <BRS139>
0.547

> <BRS140>
0.514

> <BRS141>
0.491

> <BRS142>
0.504

> <BRS143>
0.596

> <BRS144>
0.527

> <BRS145>
0.468

> <BRS146>
0.591

> <BRS147>
0.475

> <BRS148>
0.581

> <BRS149>
0.575

> <BRS150>
0.514

> <BRS151>
0.481

> <BRS152>
0.47

> <BRS153>
0.51

> <BRS154>
0.487

> <BRS155>
0.477

> <BRS156>
0.549

> <BRS157>
0.574

> <BRS158>
0.603

> <BRS159>
0.501

> <BRS160>
0.488

> <BRS161>
0.516

> <BRS162>
0.515

> <BRS163>
0.48

> <BRS164>
0.523

> <BRS165>
0.594

> <BRS166>
0.541

> <BRS167>
0.466

> <BRS168>
0.567

> <BRS169>
0.597

> <BRS170>
0.64

> <BRS171>
0.537

> <BRS172>
0.471

> <BRS173>
0.547

> <BRS174>
0.559

> <BRS175>
0.533

> <BRS176>
0.513

> <BRS177>
0.491

> <BRS178>
0.601

> <BRS179>
0.5

> <BRS180>
0.477

> <BRS181>
0.418

> <BRS182>
0.521

> <BRS183>
0.544

> <BRS184>
0.559

> <BRS185>
0.574

> <BRS186>
0.392

> <BRS187>
0.483

> <BRS188>
0.53

> <BRS189>
0.474

> <BRS190>
0.474

> <BRS191>
0.535

> <BRS192>
0.494

> <BRS193>
0.512

> <BRS194>
0.591

> <BRS195>
0.496

> <BRS196>
0.485

> <BRS197>
0.502

> <BRS198>
0.512

> <BRS199>
0.548

> <BRS200>
0.514

> <BRS201>
0.394

> <BRS202>
0.539

> <BRS203>
0.484

> <BRS204>
0.532

> <BRS205>
0.525

> <BRS206>
0.506

> <BRS207>
0.506

> <BRS208>
0.506

> <BRS209>
0.569

> <BRS210>
0.566

> <BRS211>
0.479

> <BRS212>
0.482

> <BRS213>
0.542

> <BRS214>
0.538

> <BRS215>
0.531

> <BRS216>
0.567

> <BRS217>
0.612

> <BRS218>
0.568

> <BRS219>
0.483

> <BRS220>
0.481

> <BRS221>
0.527

> <BRS222>
0.537

> <BRS223>
0.508

> <BRS224>
0.601

> <BRS225>
0.492

> <BRS226>
0.53

> <BRS227>
0.53

> <BRS228>
0.591

> <BRS229>
0.591

> <BRS230>
0.574

> <BRS231>
0.593

> <BRS232>
0.572

> <BRS233>
0.596

> <BRS234>
0.551

> <BRS235>
0.536

> <BRS236>
0.383

> <BRS237>
0.478

> <BRS238>
0.51

> <BRS239>
0.488

> <BRS240>
0.526

> <BRS241>
0.62

> <BRS242>
0.461

> <BRS243>
0.57

> <BRS244>
0.558

> <BRS245>
0.482

> <BRS246>
0.429

> <BRS247>
0.548

> <BRS248>
0.446

> <BRS249>
0.485

> <BRS250>
0.473

> <BRS251>
0.518

> <BRS252>
0.557

> <BRS253>
0.461

> <BRS254>
0.571

> <BRS255>
0.542

> <BRS256>
0.497

> <BRS257>
0.492

> <BRS258>
0.5

> <BRS259>
0.58

> <BRS260>
0.517

> <BRS261>
0.514

> <BRS262>
0.495

> <BRS263>
0.58

> <BRS264>
0.488

> <BRS265>
0.434

> <BRS266>
0.503

> <BRS267>
0.533

> <BRS268>
0.507

> <BRS269>
0.589

> <BRS270>
0.518

> <BRS271>
0.558

> <BRS272>
0.459

> <BRS273>
0.531

> <BRS274>
0.518

> <BRS275>
0.585

> <BRS276>
0.524

> <BRS277>
0.534

> <BRS278>
0.515

> <BRS279>
0.516

> <BRS280>
0.534

> <BRS281>
0.572

> <BRS282>
0.595

> <BRS283>
0.465

> <BRS284>
0.53

> <BRS285>
0.486

> <BRS286>
0.534

> <BRS287>
0.507

> <BRS288>
0.524

> <BRS289>
0.548

> <BRS290>
0.564

> <BRS291>
0.533

> <BRS292>
0.567

> <BRS293>
0.559

> <BRS294>
0.492

> <BRS295>
0.632

> <BRS296>
0.551

> <BRS297>
0.527

> <BRS298>
0.572

> <BRS299>
0.489

> <BRS300>
0.645

$$$$
CHEMBL2391831
  SciTegic09101619463D

 40 43  0  0  0  0            999 V2000
    4.7800   -0.0270   -1.4020 O   0  0
    4.0580   -1.2120   -1.1760 C   0  0
    4.8310   -2.3640   -1.0240 C   0  0
    4.4720   -3.3840   -0.8830 H   0  0
    6.1480   -1.9300   -1.0940 C   0  0
    7.0360   -2.5480   -0.9730 H   0  0
    6.0840   -0.5580   -1.3420 C   0  0
    6.9810    0.0410   -1.4790 H   0  0
    2.5510   -1.2740   -1.0790 C   0  0
    2.0460   -2.3820   -0.9770 O   0  0
    1.8200   -0.1340   -1.0850 N   0  0
    2.2860    0.7480   -1.1620 H   0  0
    0.4080   -0.1500   -0.9400 C   0  0
   -0.7100   -1.4690   -1.2970 S   0  0
   -2.0170   -0.4140   -0.7840 C   0  0
   -1.5660    0.8070   -0.2890 C   0  0
   -0.2350    0.9470   -0.4750 N   0  0
   -2.4290    1.7940    0.3990 C   0  0
   -2.5110    1.7230    1.7930 C   0  0
   -1.9990    0.9230    2.3240 H   0  0
   -3.2560    2.6710    2.5010 C   0  0
   -3.2830    2.6320    3.5850 H   0  0
   -3.9620    3.6580    1.8040 C   0  0
   -4.5260    4.4040    2.3500 H   0  0
   -3.9410    3.6790    0.4030 C   0  0
   -4.5350    4.4140   -0.1390 H   0  0
   -3.1600    2.7580   -0.3000 C   0  0
   -3.1280    2.7860   -1.3860 H   0  0
   -3.4850   -0.7580   -0.8580 C   0  0
   -4.2870    0.1500   -1.0060 O   0  0
   -3.9590   -2.1870   -0.7330 C   0  0
   -5.3210   -2.5180   -0.7920 C   0  0
   -6.0680   -1.7520   -0.9760 H   0  0
   -5.7180   -3.8420   -0.6090 C   0  0
   -6.7750   -4.1080   -0.6190 H   0  0
   -4.7400   -4.8230   -0.4170 C   0  0
   -5.0240   -5.8620   -0.3020 H   0  0
   -3.3920   -4.4540   -0.3830 C   0  0
   -2.6180   -5.2000   -0.2320 H   0  0
   -3.0420   -3.1620   -0.5410 N   0  0
  1  2  1  0
  2  3  2  0
  3  4  1  0
  3  5  1  0
  5  6  1  0
  5  7  2  0
  7  1  1  0
  7  8  1  0
  2  9  1  0
  9 10  2  0
  9 11  1  0
 11 12  1  0
 11 13  1  0
 13 14  1  0
 14 15  1  0
 15 16  2  0
 16 17  1  0
 17 13  2  0
 16 18  1  0
 18 19  2  0
 19 20  1  0
 19 21  1  0
 21 22  1  0
 21 23  2  0
 23 24  1  0
 23 25  1  0
 25 26  1  0
 25 27  2  0
 27 18  1  0
 27 28  1  0
 15 29  1  0
 29 30  2  0
 29 31  1  0
 31 32  2  0
 32 33  1  0
 32 34  1  0
 34 35  1  0
 34 36  2  0
 36 37  1  0
 36 38  1  0
 38 39  1  0
 38 40  2  0
 40 31  1  0
M  END
> <Name>
CHEMBL2391831

> <pKi_A1>
6.39

> <pKi_A2A>
7.13

> <pKi_A2B>
5.04

> <pKi_A3>
6.02

> <SR_A1-A2A>
-0.74

> <SR_A1-A2B>
1.35

> <SR_A1-A3>
0.37

> <SR_A2A-A2B>
2.09

> <SR_A2A-A3>
1.11

> <SR_A2B-A3>
-0.98

> <BRS1>
0.474

> <BRS2>
0.45

> <BRS3>
0.508

> <BRS4>
0.413

> <BRS5>
0.447

> <BRS6>
0.565

> <BRS7>
0.482

> <BRS8>
0.597

> <BRS9>
0.494

> <BRS10>
0.491

> <BRS11>
0.459

> <BRS12>
0.545

> <BRS13>
0.491

> <BRS14>
0.511

> <BRS15>
0.467

> <BRS16>
0.514

> <BRS17>
0.576

> <BRS18>
0.449

> <BRS19>
0.563

> <BRS20>
0.439

> <BRS21>
0.488

> <BRS22>
0.581

> <BRS23>
0.429

> <BRS24>
0.429

> <BRS25>
0.548

> <BRS26>
0.484

> <BRS27>
0.495

> <BRS28>
0.542

> <BRS29>
0.563

> <BRS30>
0.63

> <BRS31>
0.44

> <BRS32>
0.633

> <BRS33>
0.532

> <BRS34>
0.493

> <BRS35>
0.591

> <BRS36>
0.596

> <BRS37>
0.477

> <BRS38>
0.507

> <BRS39>
0.478

> <BRS40>
0.478

> <BRS41>
0.43

> <BRS42>
0.461

> <BRS43>
0.506

> <BRS44>
0.467

> <BRS45>
0.386

> <BRS46>
0.462

> <BRS47>
0.516

> <BRS48>
0.553

> <BRS49>
0.431

> <BRS50>
0.523

> <BRS51>
0.472

> <BRS52>
0.449

> <BRS53>
0.499

> <BRS54>
0.523

> <BRS55>
0.53

> <BRS56>
0.644

> <BRS57>
0.576

> <BRS58>
0.504

> <BRS59>
0.516

> <BRS60>
0.542

> <BRS61>
0.564

> <BRS62>
0.563

> <BRS63>
0.498

> <BRS64>
0.586

> <BRS65>
0.52

> <BRS66>
0.452

> <BRS67>
0.548

> <BRS68>
0.493

> <BRS69>
0.645

> <BRS70>
0.587

> <BRS71>
0.454

> <BRS72>
0.532

> <BRS73>
0.581

> <BRS74>
0.5

> <BRS75>
0.502

> <BRS76>
0.516

> <BRS77>
0.478

> <BRS78>
0.487

> <BRS79>
0.561

> <BRS80>
0.383

> <BRS81>
0.649

> <BRS82>
0.511

> <BRS83>
0.513

> <BRS84>
0.521

> <BRS85>
0.549

> <BRS86>
0.478

> <BRS87>
0.582

> <BRS88>
0.418

> <BRS89>
0.618

> <BRS90>
0.555

> <BRS91>
0.511

> <BRS92>
0.494

> <BRS93>
0.503

> <BRS94>
0.54

> <BRS95>
0.483

> <BRS96>
0.6

> <BRS97>
0.518

> <BRS98>
0.481

> <BRS99>
0.487

> <BRS100>
0.464

> <BRS101>
0.606

> <BRS102>
0.586

> <BRS103>
0.618

> <BRS104>
0.517

> <BRS105>
0.507

> <BRS106>
0.383

> <BRS107>
0.594

> <BRS108>
0.546

> <BRS109>
0.522

> <BRS110>
0.48

> <BRS111>
0.499

> <BRS112>
0.489

> <BRS113>
0.518

> <BRS114>
0.52

> <BRS115>
0.467

> <BRS116>
0.489

> <BRS117>
0.539

> <BRS118>
0.562

> <BRS119>
0.464

> <BRS120>
0.472

> <BRS121>
0.556

> <BRS122>
0.52

> <BRS123>
0.617

> <BRS124>
0.544

> <BRS125>
0.581

> <BRS126>
0.489

> <BRS127>
0.533

> <BRS128>
0.485

> <BRS129>
0.443

> <BRS130>
0.495

> <BRS131>
0.537

> <BRS132>
0.505

> <BRS133>
0.544

> <BRS134>
0.508

> <BRS135>
0.492

> <BRS136>
0.616

> <BRS137>
0.462

> <BRS138>
0.635

> <BRS139>
0.507

> <BRS140>
0.451

> <BRS141>
0.491

> <BRS142>
0.51

> <BRS143>
0.547

> <BRS144>
0.48

> <BRS145>
0.466

> <BRS146>
0.564

> <BRS147>
0.439

> <BRS148>
0.564

> <BRS149>
0.553

> <BRS150>
0.529

> <BRS151>
0.59

> <BRS152>
0.452

> <BRS153>
0.518

> <BRS154>
0.46

> <BRS155>
0.515

> <BRS156>
0.577

> <BRS157>
0.587

> <BRS158>
0.587

> <BRS159>
0.547

> <BRS160>
0.513

> <BRS161>
0.575

> <BRS162>
0.536

> <BRS163>
0.53

> <BRS164>
0.523

> <BRS165>
0.634

> <BRS166>
0.558

> <BRS167>
0.464

> <BRS168>
0.583

> <BRS169>
0.544

> <BRS170>
0.627

> <BRS171>
0.538

> <BRS172>
0.536

> <BRS173>
0.559

> <BRS174>
0.504

> <BRS175>
0.616

> <BRS176>
0.472

> <BRS177>
0.51

> <BRS178>
0.546

> <BRS179>
0.513

> <BRS180>
0.463

> <BRS181>
0.488

> <BRS182>
0.527

> <BRS183>
0.568

> <BRS184>
0.565

> <BRS185>
0.546

> <BRS186>
0.388

> <BRS187>
0.591

> <BRS188>
0.546

> <BRS189>
0.499

> <BRS190>
0.413

> <BRS191>
0.529

> <BRS192>
0.475

> <BRS193>
0.574

> <BRS194>
0.516

> <BRS195>
0.485

> <BRS196>
0.482

> <BRS197>
0.527

> <BRS198>
0.561

> <BRS199>
0.613

> <BRS200>
0.457

> <BRS201>
0.498

> <BRS202>
0.622

> <BRS203>
0.533

> <BRS204>
0.551

> <BRS205>
0.507

> <BRS206>
0.515

> <BRS207>
0.51

> <BRS208>
0.45

> <BRS209>
0.543

> <BRS210>
0.608

> <BRS211>
0.47

> <BRS212>
0.505

> <BRS213>
0.523

> <BRS214>
0.487

> <BRS215>
0.515

> <BRS216>
0.627

> <BRS217>
0.561

> <BRS218>
0.546

> <BRS219>
0.449

> <BRS220>
0.514

> <BRS221>
0.567

> <BRS222>
0.632

> <BRS223>
0.568

> <BRS224>
0.604

> <BRS225>
0.477

> <BRS226>
0.524

> <BRS227>
0.485

> <BRS228>
0.524

> <BRS229>
0.553

> <BRS230>
0.55

> <BRS231>
0.536

> <BRS232>
0.548

> <BRS233>
0.617

> <BRS234>
0.553

> <BRS235>
0.492

> <BRS236>
0.444

> <BRS237>
0.415

> <BRS238>
0.527

> <BRS239>
0.466

> <BRS240>
0.526

> <BRS241>
0.523

> <BRS242>
0.515

> <BRS243>
0.572

> <BRS244>
0.581

> <BRS245>
0.479

> <BRS246>
0.374

> <BRS247>
0.571

> <BRS248>
0.545

> <BRS249>
0.499

> <BRS250>
0.45

> <BRS251>
0.534

> <BRS252>
0.469

> <BRS253>
0.437

> <BRS254>
0.558

> <BRS255>
0.565

> <BRS256>
0.562

> <BRS257>
0.471

> <BRS258>
0.539

> <BRS259>
0.637

> <BRS260>
0.551

> <BRS261>
0.492

> <BRS262>
0.558

> <BRS263>
0.467

> <BRS264>
0.535

> <BRS265>
0.465

> <BRS266>
0.494

> <BRS267>
0.615

> <BRS268>
0.501

> <BRS269>
0.595

> <BRS270>
0.605

> <BRS271>
0.559

> <BRS272>
0.591

> <BRS273>
0.512

> <BRS274>
0.49

> <BRS275>
0.526

> <BRS276>
0.547

> <BRS277>
0.561

> <BRS278>
0.566

> <BRS279>
0.497

> <BRS280>
0.586

> <BRS281>
0.57

> <BRS282>
0.495

> <BRS283>
0.486

> <BRS284>
0.526

> <BRS285>
0.529

> <BRS286>
0.471

> <BRS287>
0.584

> <BRS288>
0.451

> <BRS289>
0.582

> <BRS290>
0.508

> <BRS291>
0.518

> <BRS292>
0.462

> <BRS293>
0.566

> <BRS294>
0.49

> <BRS295>
0.637

> <BRS296>
0.5

> <BRS297>
0.546

> <BRS298>
0.559

> <BRS299>
0.491

> <BRS300>
0.596

$$$$
CHEMBL2391833
  SciTegic09101619463D

 38 41  0  0  0  0            999 V2000
    3.9260    1.4100    3.6050 O   0  0
    3.8100    1.8160    2.2680 C   0  0
    5.0060    2.1840    1.6520 C   0  0
    5.1450    2.5280    0.6330 H   0  0
    5.9860    2.0180    2.6230 C   0  0
    7.0500    2.2030    2.5210 H   0  0
    5.3120    1.5610    3.7540 C   0  0
    5.8200    1.3380    4.6860 H   0  0
    2.4730    1.8460    1.5630 C   0  0
    2.4370    2.1920    0.3930 O   0  0
    1.3610    1.4920    2.2410 N   0  0
    1.4220    1.2200    3.2020 H   0  0
    0.0960    1.5100    1.6040 C   0  0
   -1.0370    2.8640    1.6000 S   0  0
   -2.1060    1.8660    0.6340 C   0  0
   -1.5890    0.6010    0.3680 C   0  0
   -0.3630    0.4410    0.9150 N   0  0
   -2.3060   -0.4290   -0.4160 C   0  0
   -2.1270   -0.5030   -1.8010 C   0  0
   -1.4550    0.1880   -2.2990 H   0  0
   -2.8150   -1.4680   -2.5420 C   0  0
   -2.6780   -1.5250   -3.6170 H   0  0
   -3.6800   -2.3580   -1.8990 C   0  0
   -4.2150   -3.1070   -2.4750 H   0  0
   -3.8560   -2.2860   -0.5140 C   0  0
   -4.5260   -2.9780   -0.0140 H   0  0
   -3.1680   -1.3200    0.2280 C   0  0
   -3.3050   -1.2620    1.3030 H   0  0
   -3.4230    2.3490    0.1640 C   0  0
   -4.5660    2.1370    0.9390 C   0  0
   -4.4960    1.6220    1.8920 H   0  0
   -5.8000    2.5950    0.4700 C   0  0
   -6.7000    2.4460    1.0570 H   0  0
   -5.8620    3.2490   -0.7640 C   0  0
   -6.8110    3.6100   -1.1470 H   0  0
   -4.6870    3.4320   -1.4990 C   0  0
   -4.7170    3.9330   -2.4610 H   0  0
   -3.5060    2.9890   -1.0210 N   0  0
  1  2  1  0
  2  3  2  0
  3  4  1  0
  3  5  1  0
  5  6  1  0
  5  7  2  0
  7  1  1  0
  7  8  1  0
  2  9  1  0
  9 10  2  0
  9 11  1  0
 11 12  1  0
 11 13  1  0
 13 14  1  0
 14 15  1  0
 15 16  2  0
 16 17  1  0
 17 13  2  0
 16 18  1  0
 18 19  2  0
 19 20  1  0
 19 21  1  0
 21 22  1  0
 21 23  2  0
 23 24  1  0
 23 25  1  0
 25 26  1  0
 25 27  2  0
 27 18  1  0
 27 28  1  0
 15 29  1  0
 29 30  2  0
 30 31  1  0
 30 32  1  0
 32 33  1  0
 32 34  2  0
 34 35  1  0
 34 36  1  0
 36 37  1  0
 36 38  2  0
 38 29  1  0
M  END
> <Name>
CHEMBL2391833

> <pKi_A1>
6.56

> <pKi_A2A>
6.71

> <pKi_A2B>
6.08

> <pKi_A3>
5.69

> <SR_A1-A2A>
-0.15

> <SR_A1-A2B>
0.48

> <SR_A1-A3>
0.87

> <SR_A2A-A2B>
0.63

> <SR_A2A-A3>
1.02

> <SR_A2B-A3>
0.39

> <BRS1>
0.462

> <BRS2>
0.459

> <BRS3>
0.486

> <BRS4>
0.428

> <BRS5>
0.428

> <BRS6>
0.58

> <BRS7>
0.46

> <BRS8>
0.592

> <BRS9>
0.51

> <BRS10>
0.449

> <BRS11>
0.43

> <BRS12>
0.551

> <BRS13>
0.477

> <BRS14>
0.511

> <BRS15>
0.446

> <BRS16>
0.534

> <BRS17>
0.585

> <BRS18>
0.453

> <BRS19>
0.565

> <BRS20>
0.433

> <BRS21>
0.423

> <BRS22>
0.589

> <BRS23>
0.436

> <BRS24>
0.429

> <BRS25>
0.526

> <BRS26>
0.472

> <BRS27>
0.5

> <BRS28>
0.544

> <BRS29>
0.548

> <BRS30>
0.614

> <BRS31>
0.437

> <BRS32>
0.581

> <BRS33>
0.527

> <BRS34>
0.517

> <BRS35>
0.592

> <BRS36>
0.589

> <BRS37>
0.487

> <BRS38>
0.496

> <BRS39>
0.486

> <BRS40>
0.468

> <BRS41>
0.425

> <BRS42>
0.447

> <BRS43>
0.513

> <BRS44>
0.449

> <BRS45>
0.381

> <BRS46>
0.466

> <BRS47>
0.481

> <BRS48>
0.536

> <BRS49>
0.44

> <BRS50>
0.522

> <BRS51>
0.44

> <BRS52>
0.44

> <BRS53>
0.498

> <BRS54>
0.495

> <BRS55>
0.502

> <BRS56>
0.644

> <BRS57>
0.544

> <BRS58>
0.488

> <BRS59>
0.511

> <BRS60>
0.507

> <BRS61>
0.568

> <BRS62>
0.543

> <BRS63>
0.478

> <BRS64>
0.581

> <BRS65>
0.528

> <BRS66>
0.457

> <BRS67>
0.555

> <BRS68>
0.453

> <BRS69>
0.621

> <BRS70>
0.59

> <BRS71>
0.441

> <BRS72>
0.509

> <BRS73>
0.571

> <BRS74>
0.484

> <BRS75>
0.515

> <BRS76>
0.489

> <BRS77>
0.473

> <BRS78>
0.474

> <BRS79>
0.533

> <BRS80>
0.411

> <BRS81>
0.632

> <BRS82>
0.513

> <BRS83>
0.494

> <BRS84>
0.531

> <BRS85>
0.528

> <BRS86>
0.481

> <BRS87>
0.58

> <BRS88>
0.43

> <BRS89>
0.652

> <BRS90>
0.568

> <BRS91>
0.462

> <BRS92>
0.513

> <BRS93>
0.489

> <BRS94>
0.572

> <BRS95>
0.474

> <BRS96>
0.567

> <BRS97>
0.469

> <BRS98>
0.465

> <BRS99>
0.457

> <BRS100>
0.461

> <BRS101>
0.571

> <BRS102>
0.55

> <BRS103>
0.618

> <BRS104>
0.51

> <BRS105>
0.507

> <BRS106>
0.401

> <BRS107>
0.583

> <BRS108>
0.523

> <BRS109>
0.493

> <BRS110>
0.446

> <BRS111>
0.502

> <BRS112>
0.451

> <BRS113>
0.484

> <BRS114>
0.468

> <BRS115>
0.459

> <BRS116>
0.496

> <BRS117>
0.498

> <BRS118>
0.574

> <BRS119>
0.449

> <BRS120>
0.471

> <BRS121>
0.549

> <BRS122>
0.502

> <BRS123>
0.626

> <BRS124>
0.578

> <BRS125>
0.573

> <BRS126>
0.485

> <BRS127>
0.542

> <BRS128>
0.492

> <BRS129>
0.425

> <BRS130>
0.48

> <BRS131>
0.536

> <BRS132>
0.467

> <BRS133>
0.532

> <BRS134>
0.524

> <BRS135>
0.471

> <BRS136>
0.553

> <BRS137>
0.433

> <BRS138>
0.625

> <BRS139>
0.483

> <BRS140>
0.441

> <BRS141>
0.467

> <BRS142>
0.472

> <BRS143>
0.533

> <BRS144>
0.482

> <BRS145>
0.455

> <BRS146>
0.558

> <BRS147>
0.438

> <BRS148>
0.557

> <BRS149>
0.529

> <BRS150>
0.518

> <BRS151>
0.554

> <BRS152>
0.436

> <BRS153>
0.501

> <BRS154>
0.495

> <BRS155>
0.529

> <BRS156>
0.523

> <BRS157>
0.578

> <BRS158>
0.56

> <BRS159>
0.569

> <BRS160>
0.517

> <BRS161>
0.528

> <BRS162>
0.526

> <BRS163>
0.523

> <BRS164>
0.495

> <BRS165>
0.625

> <BRS166>
0.563

> <BRS167>
0.47

> <BRS168>
0.551

> <BRS169>
0.545

> <BRS170>
0.635

> <BRS171>
0.52

> <BRS172>
0.494

> <BRS173>
0.533

> <BRS174>
0.489

> <BRS175>
0.627

> <BRS176>
0.451

> <BRS177>
0.483

> <BRS178>
0.547

> <BRS179>
0.482

> <BRS180>
0.473

> <BRS181>
0.47

> <BRS182>
0.484

> <BRS183>
0.546

> <BRS184>
0.599

> <BRS185>
0.55

> <BRS186>
0.378

> <BRS187>
0.597

> <BRS188>
0.539

> <BRS189>
0.494

> <BRS190>
0.41

> <BRS191>
0.549

> <BRS192>
0.47

> <BRS193>
0.531

> <BRS194>
0.535

> <BRS195>
0.476

> <BRS196>
0.463

> <BRS197>
0.514

> <BRS198>
0.559

> <BRS199>
0.635

> <BRS200>
0.443

> <BRS201>
0.496

> <BRS202>
0.59

> <BRS203>
0.531

> <BRS204>
0.535

> <BRS205>
0.492

> <BRS206>
0.481

> <BRS207>
0.508

> <BRS208>
0.443

> <BRS209>
0.531

> <BRS210>
0.567

> <BRS211>
0.45

> <BRS212>
0.526

> <BRS213>
0.537

> <BRS214>
0.486

> <BRS215>
0.525

> <BRS216>
0.584

> <BRS217>
0.589

> <BRS218>
0.544

> <BRS219>
0.447

> <BRS220>
0.496

> <BRS221>
0.561

> <BRS222>
0.673

> <BRS223>
0.597

> <BRS224>
0.593

> <BRS225>
0.46

> <BRS226>
0.529

> <BRS227>
0.48

> <BRS228>
0.515

> <BRS229>
0.561

> <BRS230>
0.556

> <BRS231>
0.549

> <BRS232>
0.557

> <BRS233>
0.616

> <BRS234>
0.544

> <BRS235>
0.474

> <BRS236>
0.43

> <BRS237>
0.426

> <BRS238>
0.517

> <BRS239>
0.438

> <BRS240>
0.514

> <BRS241>
0.56

> <BRS242>
0.5

> <BRS243>
0.544

> <BRS244>
0.581

> <BRS245>
0.461

> <BRS246>
0.375

> <BRS247>
0.572

> <BRS248>
0.523

> <BRS249>
0.524

> <BRS250>
0.417

> <BRS251>
0.519

> <BRS252>
0.473

> <BRS253>
0.415

> <BRS254>
0.53

> <BRS255>
0.563

> <BRS256>
0.489

> <BRS257>
0.485

> <BRS258>
0.532

> <BRS259>
0.622

> <BRS260>
0.511

> <BRS261>
0.498

> <BRS262>
0.536

> <BRS263>
0.494

> <BRS264>
0.505

> <BRS265>
0.481

> <BRS266>
0.506

> <BRS267>
0.595

> <BRS268>
0.493

> <BRS269>
0.58

> <BRS270>
0.632

> <BRS271>
0.541

> <BRS272>
0.569

> <BRS273>
0.523

> <BRS274>
0.477

> <BRS275>
0.513

> <BRS276>
0.505

> <BRS277>
0.527

> <BRS278>
0.532

> <BRS279>
0.506

> <BRS280>
0.571

> <BRS281>
0.57

> <BRS282>
0.472

> <BRS283>
0.456

> <BRS284>
0.531

> <BRS285>
0.496

> <BRS286>
0.473

> <BRS287>
0.572

> <BRS288>
0.433

> <BRS289>
0.562

> <BRS290>
0.489

> <BRS291>
0.489

> <BRS292>
0.437

> <BRS293>
0.553

> <BRS294>
0.479

> <BRS295>
0.626

> <BRS296>
0.502

> <BRS297>
0.515

> <BRS298>
0.553

> <BRS299>
0.501

> <BRS300>
0.593

$$$$
CHEMBL307748
  SciTegic09101619463D

 47 52  0  0  0  0            999 V2000
    0.7360   -1.4310    1.4100 N   0  0
    1.9130   -0.8870    1.8030 C   0  0
    2.8290   -0.5190    0.8770 N   0  0
    2.6100   -0.6780   -0.4400 C   0  0
    3.6810   -0.2300   -1.1080 N   0  0
    4.5520    0.2020   -0.1790 C   0  0
    4.0330    0.0270    1.0560 N   0  0
    5.8820    0.7820   -0.4670 C   0  0
    6.0970    2.1460   -0.6510 C   0  0
    5.3600    2.9400   -0.6130 H   0  0
    7.4590    2.2700   -0.8960 C   0  0
    8.0110    3.1830   -1.0890 H   0  0
    7.9650    0.9720   -0.8390 C   0  0
    9.0150    0.7480   -0.9910 H   0  0
    7.0190   -0.0290   -0.5720 O   0  0
    1.4120   -1.2350   -0.8710 C   0  0
    0.4890   -1.6020    0.0940 C   0  0
   -0.5880   -2.1120   -0.5520 N   0  0
   -0.3550   -2.0900   -1.9910 N   0  0
    0.8750   -1.5380   -2.1240 C   0  0
    1.3710   -1.3560   -3.0710 H   0  0
   -1.7600   -2.6850    0.0890 C   0  0
   -1.4740   -3.1530    1.0450 H   0  0
   -2.1750   -3.4640   -0.5700 H   0  0
   -2.8060   -1.5670    0.3240 C   0  0
   -3.0670   -1.1120   -0.6450 H   0  0
   -2.3610   -0.7870    0.9640 H   0  0
   -4.0870   -2.1220    0.9980 C   0  0
   -3.8360   -2.5630    1.9760 H   0  0
   -4.5250   -2.9190    0.3760 H   0  0
   -5.1030   -0.9860    1.1850 C   0  0
   -6.0550   -0.7230    0.1840 C   0  0
   -6.0620   -1.3180   -0.7230 H   0  0
   -7.0040    0.2970    0.3300 C   0  0
   -7.7440    0.5020   -0.4370 H   0  0
   -6.9580    1.0420    1.5060 C   0  0
   -6.0250    0.7950    2.4840 C   0  0
   -5.0730   -0.2150    2.3560 C   0  0
   -4.3410   -0.3880    3.1370 H   0  0
   -6.1460    1.6470    3.5620 O   0  0
   -7.4670    2.1890    3.2460 C   0  0
   -8.2030    1.5750    3.7930 H   0  0
   -7.5630    3.2270    3.6000 H   0  0
   -7.8020    2.0850    1.8260 O   0  0
    2.1710   -0.7130    3.1190 N   0  0
    1.4750   -0.9920    3.8250 H   0  0
    3.0660   -0.3010    3.4210 H   0  0
  1  2  2  0
  2  3  1  0
  3  4  1  0
  4  5  2  0
  5  6  1  0
  6  7  2  0
  7  3  1  0
  6  8  1  0
  8  9  2  0
  9 10  1  0
  9 11  1  0
 11 12  1  0
 11 13  2  0
 13 14  1  0
 13 15  1  0
 15  8  1  0
  4 16  1  0
 16 17  2  0
 17  1  1  0
 17 18  1  0
 18 19  1  0
 19 20  2  0
 20 16  1  0
 20 21  1  0
 18 22  1  0
 22 23  1  0
 22 24  1  0
 22 25  1  0
 25 26  1  0
 25 27  1  0
 25 28  1  0
 28 29  1  0
 28 30  1  0
 28 31  1  0
 31 32  2  0
 32 33  1  0
 32 34  1  0
 34 35  1  0
 34 36  2  0
 36 37  1  0
 37 38  2  0
 38 31  1  0
 38 39  1  0
 37 40  1  0
 40 41  1  0
 41 42  1  0
 41 43  1  0
 41 44  1  0
 44 36  1  0
  2 45  1  0
 45 46  1  0
 45 47  1  0
M  END
> <Name>
CHEMBL307748

> <pKi_A1>
5.66

> <pKi_A2A>
8.48

> <pKi_A2B>
.

> <pKi_A3>
.

> <SR_A1-A2A>
-2.82

> <SR_A1-A2B>
.

> <SR_A1-A3>
.

> <SR_A2A-A2B>
.

> <SR_A2A-A3>
.

> <SR_A2B-A3>
.

> <BRS1>
0.48

> <BRS2>
0.446

> <BRS3>
0.492

> <BRS4>
0.431

> <BRS5>
0.44

> <BRS6>
0.453

> <BRS7>
0.537

> <BRS8>
0.621

> <BRS9>
0.494

> <BRS10>
0.452

> <BRS11>
0.489

> <BRS12>
0.454

> <BRS13>
0.437

> <BRS14>
0.483

> <BRS15>
0.493

> <BRS16>
0.533

> <BRS17>
0.564

> <BRS18>
0.447

> <BRS19>
0.517

> <BRS20>
0.455

> <BRS21>
0.427

> <BRS22>
0.629

> <BRS23>
0.429

> <BRS24>
0.481

> <BRS25>
0.628

> <BRS26>
0.456

> <BRS27>
0.506

> <BRS28>
0.473

> <BRS29>
0.489

> <BRS30>
0.462

> <BRS31>
0.492

> <BRS32>
0.528

> <BRS33>
0.552

> <BRS34>
0.483

> <BRS35>
0.539

> <BRS36>
0.55

> <BRS37>
0.5

> <BRS38>
0.492

> <BRS39>
0.482

> <BRS40>
0.438

> <BRS41>
0.453

> <BRS42>
0.411

> <BRS43>
0.441

> <BRS44>
0.438

> <BRS45>
0.366

> <BRS46>
0.45

> <BRS47>
0.522

> <BRS48>
0.477

> <BRS49>
0.456

> <BRS50>
0.576

> <BRS51>
0.452

> <BRS52>
0.47

> <BRS53>
0.493

> <BRS54>
0.467

> <BRS55>
0.547

> <BRS56>
0.594

> <BRS57>
0.494

> <BRS58>
0.458

> <BRS59>
0.557

> <BRS60>
0.57

> <BRS61>
0.541

> <BRS62>
0.659

> <BRS63>
0.51

> <BRS64>
0.498

> <BRS65>
0.472

> <BRS66>
0.407

> <BRS67>
0.565

> <BRS68>
0.46

> <BRS69>
0.579

> <BRS70>
0.572

> <BRS71>
0.456

> <BRS72>
0.446

> <BRS73>
0.556

> <BRS74>
0.518

> <BRS75>
0.511

> <BRS76>
0.493

> <BRS77>
0.47

> <BRS78>
0.521

> <BRS79>
0.5

> <BRS80>
0.42

> <BRS81>
0.506

> <BRS82>
0.512

> <BRS83>
0.55

> <BRS84>
0.482

> <BRS85>
0.532

> <BRS86>
0.495

> <BRS87>
0.522

> <BRS88>
0.421

> <BRS89>
0.509

> <BRS90>
0.527

> <BRS91>
0.492

> <BRS92>
0.45

> <BRS93>
0.471

> <BRS94>
0.453

> <BRS95>
0.577

> <BRS96>
0.47

> <BRS97>
0.499

> <BRS98>
0.535

> <BRS99>
0.488

> <BRS100>
0.505

> <BRS101>
0.527

> <BRS102>
0.549

> <BRS103>
0.558

> <BRS104>
0.449

> <BRS105>
0.517

> <BRS106>
0.431

> <BRS107>
0.545

> <BRS108>
0.515

> <BRS109>
0.474

> <BRS110>
0.479

> <BRS111>
0.513

> <BRS112>
0.491

> <BRS113>
0.467

> <BRS114>
0.447

> <BRS115>
0.458

> <BRS116>
0.475

> <BRS117>
0.446

> <BRS118>
0.546

> <BRS119>
0.479

> <BRS120>
0.473

> <BRS121>
0.599

> <BRS122>
0.427

> <BRS123>
0.515

> <BRS124>
0.72

> <BRS125>
0.489

> <BRS126>
0.59

> <BRS127>
0.493

> <BRS128>
0.482

> <BRS129>
0.476

> <BRS130>
0.472

> <BRS131>
0.58

> <BRS132>
0.57

> <BRS133>
0.495

> <BRS134>
0.536

> <BRS135>
0.507

> <BRS136>
0.517

> <BRS137>
0.431

> <BRS138>
0.54

> <BRS139>
0.479

> <BRS140>
0.426

> <BRS141>
0.531

> <BRS142>
0.487

> <BRS143>
0.471

> <BRS144>
0.512

> <BRS145>
0.517

> <BRS146>
0.536

> <BRS147>
0.487

> <BRS148>
0.506

> <BRS149>
0.514

> <BRS150>
0.59

> <BRS151>
0.541

> <BRS152>
0.47

> <BRS153>
0.469

> <BRS154>
0.428

> <BRS155>
0.506

> <BRS156>
0.534

> <BRS157>
0.49

> <BRS158>
0.526

> <BRS159>
0.523

> <BRS160>
0.436

> <BRS161>
0.488

> <BRS162>
0.597

> <BRS163>
0.521

> <BRS164>
0.486

> <BRS165>
0.546

> <BRS166>
0.493

> <BRS167>
0.508

> <BRS168>
0.462

> <BRS169>
0.596

> <BRS170>
0.582

> <BRS171>
0.502

> <BRS172>
0.438

> <BRS173>
0.601

> <BRS174>
0.52

> <BRS175>
0.464

> <BRS176>
0.451

> <BRS177>
0.452

> <BRS178>
0.543

> <BRS179>
0.537

> <BRS180>
0.416

> <BRS181>
0.449

> <BRS182>
0.45

> <BRS183>
0.53

> <BRS184>
0.588

> <BRS185>
0.525

> <BRS186>
0.385

> <BRS187>
0.516

> <BRS188>
0.508

> <BRS189>
0.476

> <BRS190>
0.433

> <BRS191>
0.499

> <BRS192>
0.548

> <BRS193>
0.561

> <BRS194>
0.545

> <BRS195>
0.509

> <BRS196>
0.52

> <BRS197>
0.457

> <BRS198>
0.489

> <BRS199>
0.579

> <BRS200>
0.456

> <BRS201>
0.477

> <BRS202>
0.584

> <BRS203>
0.49

> <BRS204>
0.446

> <BRS205>
0.455

> <BRS206>
0.55

> <BRS207>
0.587

> <BRS208>
0.536

> <BRS209>
0.493

> <BRS210>
0.533

> <BRS211>
0.46

> <BRS212>
0.475

> <BRS213>
0.49

> <BRS214>
0.489

> <BRS215>
0.491

> <BRS216>
0.486

> <BRS217>
0.538

> <BRS218>
0.499

> <BRS219>
0.484

> <BRS220>
0.457

> <BRS221>
0.557

> <BRS222>
0.57

> <BRS223>
0.58

> <BRS224>
0.518

> <BRS225>
0.455

> <BRS226>
0.53

> <BRS227>
0.433

> <BRS228>
0.519

> <BRS229>
0.556

> <BRS230>
0.552

> <BRS231>
0.516

> <BRS232>
0.53

> <BRS233>
0.503

> <BRS234>
0.539

> <BRS235>
0.551

> <BRS236>
0.484

> <BRS237>
0.459

> <BRS238>
0.5

> <BRS239>
0.427

> <BRS240>
0.484

> <BRS241>
0.51

> <BRS242>
0.526

> <BRS243>
0.468

> <BRS244>
0.52

> <BRS245>
0.436

> <BRS246>
0.416

> <BRS247>
0.539

> <BRS248>
0.476

> <BRS249>
0.618

> <BRS250>
0.416

> <BRS251>
0.513

> <BRS252>
0.486

> <BRS253>
0.459

> <BRS254>
0.554

> <BRS255>
0.525

> <BRS256>
0.539

> <BRS257>
0.469

> <BRS258>
0.56

> <BRS259>
0.506

> <BRS260>
0.45

> <BRS261>
0.525

> <BRS262>
0.504

> <BRS263>
0.506

> <BRS264>
0.453

> <BRS265>
0.522

> <BRS266>
0.541

> <BRS267>
0.615

> <BRS268>
0.505

> <BRS269>
0.579

> <BRS270>
0.557

> <BRS271>
0.506

> <BRS272>
0.507

> <BRS273>
0.476

> <BRS274>
0.481

> <BRS275>
0.553

> <BRS276>
0.478

> <BRS277>
0.491

> <BRS278>
0.664

> <BRS279>
0.484

> <BRS280>
0.641

> <BRS281>
0.557

> <BRS282>
0.482

> <BRS283>
0.481

> <BRS284>
0.506

> <BRS285>
0.484

> <BRS286>
0.435

> <BRS287>
0.512

> <BRS288>
0.474

> <BRS289>
0.484

> <BRS290>
0.472

> <BRS291>
0.458

> <BRS292>
0.495

> <BRS293>
0.494

> <BRS294>
0.471

> <BRS295>
0.507

> <BRS296>
0.558

> <BRS297>
0.578

> <BRS298>
0.496

> <BRS299>
0.502

> <BRS300>
0.555

$$$$
CHEMBL1087999
  SciTegic09101619463D

 54 57  0  0  0  0            999 V2000
    5.1210    1.8620    1.6940 C   0  0
    6.0630    1.1650    0.9320 C   0  0
    5.8680    0.9590   -0.1160 H   0  0
    7.2530    0.7310    1.5220 C   0  0
    7.9810    0.1820    0.9330 H   0  0
    7.5060    1.0020    2.8700 C   0  0
    8.4320    0.6670    3.3260 H   0  0
    6.5660    1.7050    3.6290 C   0  0
    6.7610    1.9130    4.6770 H   0  0
    5.3750    2.1390    3.0400 C   0  0
    4.6460    2.6880    3.6280 H   0  0
    3.8430    2.2910    1.0840 C   0  0
    2.7310    1.4570    1.1510 C   0  0
    2.5590    0.0910    1.7650 C   0  0
    1.1170   -0.2600    1.4970 C   0  0
    0.3980   -1.4030    1.8390 C   0  0
    0.8720   -2.2100    2.3890 H   0  0
   -0.9450   -1.4720    1.4510 C   0  0
   -1.4910   -2.3650    1.7320 H   0  0
   -1.5520   -0.4270    0.7290 C   0  0
   -0.8160    0.7230    0.4160 C   0  0
   -1.2750    1.5480   -0.1180 H   0  0
    0.5220    0.7890    0.8010 C   0  0
    1.5250    1.8590    0.5890 C   0  0
    1.4200    3.0540   -0.0210 N   0  0
    2.5090    3.8540   -0.0820 C   0  0
    3.6960    3.4760    0.4520 N   0  0
    2.4120    5.0580   -0.6900 N   0  0
    3.2360    5.6740   -0.7540 H   0  0
    1.5140    5.3660   -1.0910 H   0  0
   -2.8870   -0.4950    0.3000 O   0  0
   -3.6420   -1.7120    0.4210 C   0  0
   -3.0870   -2.5090   -0.0990 H   0  0
   -3.7780   -1.9590    1.4860 H   0  0
   -5.0460   -1.5470   -0.2200 C   0  0
   -5.4360   -0.5990    0.1850 H   0  0
   -4.9110   -1.4220   -1.3070 H   0  0
   -6.0040   -2.6620    0.0510 N   0  3
   -6.2530   -2.6110    1.1070 H   0  0
   -7.2850   -2.4950   -0.6990 C   0  0
   -8.0390   -3.2020   -0.3170 H   0  0
   -7.1190   -2.7190   -1.7660 H   0  0
   -7.9550   -1.0970   -0.5940 C   0  0
   -8.9670   -1.1270   -1.0300 H   0  0
   -7.3810   -0.3330   -1.1380 H   0  0
   -8.0410   -0.8020    0.4630 H   0  0
   -5.3910   -4.0070   -0.1790 C   0  0
   -4.9520   -4.0490   -1.1890 H   0  0
   -4.5780   -4.1830    0.5460 H   0  0
   -6.3410   -5.2260   -0.0120 C   0  0
   -5.7650   -6.1660   -0.0370 H   0  0
   -6.8640   -5.1640    0.9550 H   0  0
   -7.0830   -5.2740   -0.8220 H   0  0
    3.3980   -0.5770    2.3450 O   0  0
  1  2  2  0
  2  3  1  0
  2  4  1  0
  4  5  1  0
  4  6  2  0
  6  7  1  0
  6  8  1  0
  8  9  1  0
  8 10  2  0
 10  1  1  0
 10 11  1  0
  1 12  1  0
 12 13  2  0
 13 14  1  0
 14 15  1  0
 15 16  2  0
 16 17  1  0
 16 18  1  0
 18 19  1  0
 18 20  2  0
 20 21  1  0
 21 22  1  0
 21 23  2  0
 23 15  1  0
 23 24  1  0
 24 13  1  0
 24 25  2  0
 25 26  1  0
 26 27  2  0
 27 12  1  0
 26 28  1  0
 28 29  1  0
 28 30  1  0
 20 31  1  0
 31 32  1  0
 32 33  1  0
 32 34  1  0
 32 35  1  0
 35 36  1  0
 35 37  1  0
 35 38  1  0
 38 39  1  0
 38 40  1  0
 40 41  1  0
 40 42  1  0
 40 43  1  0
 43 44  1  0
 43 45  1  0
 43 46  1  0
 38 47  1  0
 47 48  1  0
 47 49  1  0
 47 50  1  0
 50 51  1  0
 50 52  1  0
 50 53  1  0
 14 54  2  0
M  CHG  1  38   1
M  END
> <Name>
CHEMBL1087999

> <pKi_A1>
6.99

> <pKi_A2A>
8.1

> <pKi_A2B>
.

> <pKi_A3>
.

> <SR_A1-A2A>
-1.11

> <SR_A1-A2B>
.

> <SR_A1-A3>
.

> <SR_A2A-A2B>
.

> <SR_A2A-A3>
.

> <SR_A2B-A3>
.

> <BRS1>
0.567

> <BRS2>
0.497

> <BRS3>
0.462

> <BRS4>
0.45

> <BRS5>
0.497

> <BRS6>
0.44

> <BRS7>
0.502

> <BRS8>
0.519

> <BRS9>
0.619

> <BRS10>
0.57

> <BRS11>
0.466

> <BRS12>
0.456

> <BRS13>
0.437

> <BRS14>
0.554

> <BRS15>
0.479

> <BRS16>
0.625

> <BRS17>
0.573

> <BRS18>
0.496

> <BRS19>
0.502

> <BRS20>
0.421

> <BRS21>
0.51

> <BRS22>
0.502

> <BRS23>
0.514

> <BRS24>
0.464

> <BRS25>
0.543

> <BRS26>
0.519

> <BRS27>
0.636

> <BRS28>
0.469

> <BRS29>
0.496

> <BRS30>
0.487

> <BRS31>
0.527

> <BRS32>
0.597

> <BRS33>
0.619

> <BRS34>
0.47

> <BRS35>
0.547

> <BRS36>
0.542

> <BRS37>
0.488

> <BRS38>
0.586

> <BRS39>
0.562

> <BRS40>
0.575

> <BRS41>
0.46

> <BRS42>
0.446

> <BRS43>
0.441

> <BRS44>
0.442

> <BRS45>
0.426

> <BRS46>
0.494

> <BRS47>
0.484

> <BRS48>
0.539

> <BRS49>
0.445

> <BRS50>
0.549

> <BRS51>
0.461

> <BRS52>
0.477

> <BRS53>
0.502

> <BRS54>
0.545

> <BRS55>
0.529

> <BRS56>
0.499

> <BRS57>
0.491

> <BRS58>
0.627

> <BRS59>
0.596

> <BRS60>
0.511

> <BRS61>
0.523

> <BRS62>
0.523

> <BRS63>
0.517

> <BRS64>
0.537

> <BRS65>
0.428

> <BRS66>
0.421

> <BRS67>
0.591

> <BRS68>
0.484

> <BRS69>
0.48

> <BRS70>
0.565

> <BRS71>
0.55

> <BRS72>
0.476

> <BRS73>
0.497

> <BRS74>
0.516

> <BRS75>
0.594

> <BRS76>
0.434

> <BRS77>
0.499

> <BRS78>
0.601

> <BRS79>
0.496

> <BRS80>
0.383

> <BRS81>
0.505

> <BRS82>
0.507

> <BRS83>
0.527

> <BRS84>
0.494

> <BRS85>
0.619

> <BRS86>
0.49

> <BRS87>
0.491

> <BRS88>
0.517

> <BRS89>
0.484

> <BRS90>
0.54

> <BRS91>
0.598

> <BRS92>
0.532

> <BRS93>
0.507

> <BRS94>
0.47

> <BRS95>
0.523

> <BRS96>
0.51

> <BRS97>
0.626

> <BRS98>
0.505

> <BRS99>
0.505

> <BRS100>
0.596

> <BRS101>
0.53

> <BRS102>
0.554

> <BRS103>
0.529

> <BRS104>
0.493

> <BRS105>
0.509

> <BRS106>
0.43

> <BRS107>
0.609

> <BRS108>
0.549

> <BRS109>
0.589

> <BRS110>
0.539

> <BRS111>
0.446

> <BRS112>
0.566

> <BRS113>
0.511

> <BRS114>
0.505

> <BRS115>
0.545

> <BRS116>
0.662

> <BRS117>
0.547

> <BRS118>
0.563

> <BRS119>
0.506

> <BRS120>
0.529

> <BRS121>
0.544

> <BRS122>
0.452

> <BRS123>
0.584

> <BRS124>
0.572

> <BRS125>
0.58

> <BRS126>
0.58

> <BRS127>
0.568

> <BRS128>
0.519

> <BRS129>
0.58

> <BRS130>
0.449

> <BRS131>
0.527

> <BRS132>
0.56

> <BRS133>
0.692

> <BRS134>
0.616

> <BRS135>
0.497

> <BRS136>
0.519

> <BRS137>
0.446

> <BRS138>
0.514

> <BRS139>
0.548

> <BRS140>
0.491

> <BRS141>
0.504

> <BRS142>
0.569

> <BRS143>
0.616

> <BRS144>
0.554

> <BRS145>
0.607

> <BRS146>
0.48

> <BRS147>
0.572

> <BRS148>
0.544

> <BRS149>
0.563

> <BRS150>
0.585

> <BRS151>
0.532

> <BRS152>
0.459

> <BRS153>
0.587

> <BRS154>
0.513

> <BRS155>
0.517

> <BRS156>
0.655

> <BRS157>
0.564

> <BRS158>
0.515

> <BRS159>
0.491

> <BRS160>
0.547

> <BRS161>
0.549

> <BRS162>
0.487

> <BRS163>
0.455

> <BRS164>
0.648

> <BRS165>
0.532

> <BRS166>
0.656

> <BRS167>
0.508

> <BRS168>
0.523

> <BRS169>
0.578

> <BRS170>
0.572

> <BRS171>
0.54

> <BRS172>
0.48

> <BRS173>
0.497

> <BRS174>
0.539

> <BRS175>
0.53

> <BRS176>
0.507

> <BRS177>
0.54

> <BRS178>
0.698

> <BRS179>
0.485

> <BRS180>
0.484

> <BRS181>
0.497

> <BRS182>
0.507

> <BRS183>
0.515

> <BRS184>
0.528

> <BRS185>
0.535

> <BRS186>
0.468

> <BRS187>
0.526

> <BRS188>
0.59

> <BRS189>
0.593

> <BRS190>
0.466

> <BRS191>
0.486

> <BRS192>
0.509

> <BRS193>
0.462

> <BRS194>
0.592

> <BRS195>
0.499

> <BRS196>
0.465

> <BRS197>
0.455

> <BRS198>
0.596

> <BRS199>
0.489

> <BRS200>
0.541

> <BRS201>
0.514

> <BRS202>
0.531

> <BRS203>
0.639

> <BRS204>
0.525

> <BRS205>
0.481

> <BRS206>
0.517

> <BRS207>
0.5

> <BRS208>
0.442

> <BRS209>
0.545

> <BRS210>
0.522

> <BRS211>
0.45

> <BRS212>
0.527

> <BRS213>
0.534

> <BRS214>
0.593

> <BRS215>
0.556

> <BRS216>
0.533

> <BRS217>
0.603

> <BRS218>
0.529

> <BRS219>
0.489

> <BRS220>
0.624

> <BRS221>
0.518

> <BRS222>
0.562

> <BRS223>
0.544

> <BRS224>
0.561

> <BRS225>
0.482

> <BRS226>
0.473

> <BRS227>
0.468

> <BRS228>
0.6

> <BRS229>
0.538

> <BRS230>
0.571

> <BRS231>
0.573

> <BRS232>
0.614

> <BRS233>
0.593

> <BRS234>
0.576

> <BRS235>
0.565

> <BRS236>
0.48

> <BRS237>
0.524

> <BRS238>
0.624

> <BRS239>
0.567

> <BRS240>
0.483

> <BRS241>
0.541

> <BRS242>
0.428

> <BRS243>
0.633

> <BRS244>
0.513

> <BRS245>
0.513

> <BRS246>
0.422

> <BRS247>
0.596

> <BRS248>
0.436

> <BRS249>
0.46

> <BRS250>
0.442

> <BRS251>
0.484

> <BRS252>
0.648

> <BRS253>
0.463

> <BRS254>
0.616

> <BRS255>
0.612

> <BRS256>
0.486

> <BRS257>
0.626

> <BRS258>
0.604

> <BRS259>
0.501

> <BRS260>
0.54

> <BRS261>
0.571

> <BRS262>
0.548

> <BRS263>
0.661

> <BRS264>
0.534

> <BRS265>
0.439

> <BRS266>
0.5

> <BRS267>
0.478

> <BRS268>
0.511

> <BRS269>
0.496

> <BRS270>
0.541

> <BRS271>
0.5

> <BRS272>
0.507

> <BRS273>
0.636

> <BRS274>
0.503

> <BRS275>
0.608

> <BRS276>
0.612

> <BRS277>
0.464

> <BRS278>
0.574

> <BRS279>
0.528

> <BRS280>
0.518

> <BRS281>
0.573

> <BRS282>
0.654

> <BRS283>
0.518

> <BRS284>
0.545

> <BRS285>
0.644

> <BRS286>
0.515

> <BRS287>
0.515

> <BRS288>
0.486

> <BRS289>
0.555

> <BRS290>
0.497

> <BRS291>
0.521

> <BRS292>
0.447

> <BRS293>
0.549

> <BRS294>
0.494

> <BRS295>
0.605

> <BRS296>
0.566

> <BRS297>
0.62

> <BRS298>
0.57

> <BRS299>
0.428

> <BRS300>
0.602

$$$$
CHEMBL1088132
  SciTegic09101619463D

 54 57  0  0  0  0            999 V2000
    4.9920    1.8890    1.6410 C   0  0
    5.9350    1.1990    0.8740 C   0  0
    5.7370    0.9900   -0.1730 H   0  0
    7.1310    0.7740    1.4590 C   0  0
    7.8630    0.2300    0.8710 H   0  0
    7.3860    1.0480    2.8060 C   0  0
    6.4460    1.7450    3.5690 C   0  0
    6.6460    1.9540    4.6150 H   0  0
    5.2490    2.1700    2.9860 C   0  0
    4.5180    2.7130    3.5770 H   0  0
    8.5260    0.6440    3.3620 F   0  0
    3.7080    2.3090    1.0360 C   0  0
    2.6040    1.4670    1.1150 C   0  0
    2.4450    0.1030    1.7350 C   0  0
    1.0060   -0.2640    1.4720 C   0  0
    0.2940   -1.4100    1.8160 C   0  0
    0.7710   -2.2120    2.3690 H   0  0
   -1.0470   -1.4920    1.4270 C   0  0
   -1.5850   -2.3880    1.7060 H   0  0
   -1.6640   -0.4530    0.7040 C   0  0
   -0.9370    0.7030    0.3900 C   0  0
   -1.4010    1.5250   -0.1450 H   0  0
    0.4020    0.7790    0.7740 C   0  0
    1.3930    1.8560    0.5560 C   0  0
    1.2740    3.0490   -0.0570 N   0  0
    2.3570    3.8580   -0.1280 C   0  0
    3.5500    3.4910    0.4000 N   0  0
    2.2440    5.0580   -0.7410 N   0  0
    3.0610    5.6810   -0.8160 H   0  0
    1.3390    5.3560   -1.1350 H   0  0
   -2.9980   -0.5360    0.2750 O   0  0
   -3.7420   -1.7610    0.3980 C   0  0
   -3.1820   -2.5560   -0.1200 H   0  0
   -3.8760   -2.0100    1.4630 H   0  0
   -5.1450   -1.5930   -0.2440 C   0  0
   -5.5330   -0.6440    0.1620 H   0  0
   -5.0070   -1.4650   -1.3310 H   0  0
   -6.1090   -2.7040    0.0300 N   0  3
   -6.3550   -2.6470    1.0870 H   0  0
   -7.3970   -2.5330   -0.7090 C   0  0
   -8.1470   -3.2400   -0.3130 H   0  0
   -7.2480   -2.7600   -1.7780 H   0  0
   -8.0610   -1.1300   -0.6020 C   0  0
   -9.0790   -1.1590   -1.0260 H   0  0
   -7.4920   -0.3720   -1.1610 H   0  0
   -8.1350   -0.8210    0.4520 H   0  0
   -5.5000   -4.0510   -0.1950 C   0  0
   -5.0510   -4.0950   -1.2010 H   0  0
   -4.6970   -4.2260    0.5400 H   0  0
   -6.4470   -5.2750   -0.0400 C   0  0
   -5.8620   -6.2090   -0.0610 H   0  0
   -6.9820   -5.2250    0.9200 H   0  0
   -7.1780   -5.3280   -0.8600 H   0  0
    3.2900   -0.5560    2.3170 O   0  0
  1  2  2  0
  2  3  1  0
  2  4  1  0
  4  5  1  0
  4  6  2  0
  6  7  1  0
  7  8  1  0
  7  9  2  0
  9  1  1  0
  9 10  1  0
  6 11  1  0
  1 12  1  0
 12 13  2  0
 13 14  1  0
 14 15  1  0
 15 16  2  0
 16 17  1  0
 16 18  1  0
 18 19  1  0
 18 20  2  0
 20 21  1  0
 21 22  1  0
 21 23  2  0
 23 15  1  0
 23 24  1  0
 24 13  1  0
 24 25  2  0
 25 26  1  0
 26 27  2  0
 27 12  1  0
 26 28  1  0
 28 29  1  0
 28 30  1  0
 20 31  1  0
 31 32  1  0
 32 33  1  0
 32 34  1  0
 32 35  1  0
 35 36  1  0
 35 37  1  0
 35 38  1  0
 38 39  1  0
 38 40  1  0
 40 41  1  0
 40 42  1  0
 40 43  1  0
 43 44  1  0
 43 45  1  0
 43 46  1  0
 38 47  1  0
 47 48  1  0
 47 49  1  0
 47 50  1  0
 50 51  1  0
 50 52  1  0
 50 53  1  0
 14 54  2  0
M  CHG  1  38   1
M  END
> <Name>
CHEMBL1088132

> <pKi_A1>
6.38

> <pKi_A2A>
7.3

> <pKi_A2B>
.

> <pKi_A3>
.

> <SR_A1-A2A>
-0.92

> <SR_A1-A2B>
.

> <SR_A1-A3>
.

> <SR_A2A-A2B>
.

> <SR_A2A-A3>
.

> <SR_A2B-A3>
.

> <BRS1>
0.555

> <BRS2>
0.487

> <BRS3>
0.477

> <BRS4>
0.431

> <BRS5>
0.495

> <BRS6>
0.473

> <BRS7>
0.516

> <BRS8>
0.486

> <BRS9>
0.607

> <BRS10>
0.56

> <BRS11>
0.467

> <BRS12>
0.465

> <BRS13>
0.44

> <BRS14>
0.592

> <BRS15>
0.473

> <BRS16>
0.625

> <BRS17>
0.577

> <BRS18>
0.485

> <BRS19>
0.501

> <BRS20>
0.422

> <BRS21>
0.566

> <BRS22>
0.49

> <BRS23>
0.515

> <BRS24>
0.469

> <BRS25>
0.55

> <BRS26>
0.515

> <BRS27>
0.653

> <BRS28>
0.478

> <BRS29>
0.47

> <BRS30>
0.481

> <BRS31>
0.521

> <BRS32>
0.572

> <BRS33>
0.62

> <BRS34>
0.472

> <BRS35>
0.529

> <BRS36>
0.565

> <BRS37>
0.477

> <BRS38>
0.569

> <BRS39>
0.566

> <BRS40>
0.578

> <BRS41>
0.479

> <BRS42>
0.44

> <BRS43>
0.455

> <BRS44>
0.458

> <BRS45>
0.423

> <BRS46>
0.51

> <BRS47>
0.468

> <BRS48>
0.536

> <BRS49>
0.442

> <BRS50>
0.559

> <BRS51>
0.464

> <BRS52>
0.478

> <BRS53>
0.502

> <BRS54>
0.516

> <BRS55>
0.535

> <BRS56>
0.487

> <BRS57>
0.497

> <BRS58>
0.64

> <BRS59>
0.58

> <BRS60>
0.509

> <BRS61>
0.533

> <BRS62>
0.537

> <BRS63>
0.511

> <BRS64>
0.541

> <BRS65>
0.442

> <BRS66>
0.442

> <BRS67>
0.591

> <BRS68>
0.488

> <BRS69>
0.496

> <BRS70>
0.573

> <BRS71>
0.565

> <BRS72>
0.501

> <BRS73>
0.505

> <BRS74>
0.514

> <BRS75>
0.6

> <BRS76>
0.438

> <BRS77>
0.497

> <BRS78>
0.59

> <BRS79>
0.502

> <BRS80>
0.383

> <BRS81>
0.531

> <BRS82>
0.519

> <BRS83>
0.529

> <BRS84>
0.499

> <BRS85>
0.605

> <BRS86>
0.478

> <BRS87>
0.515

> <BRS88>
0.518

> <BRS89>
0.5

> <BRS90>
0.539

> <BRS91>
0.589

> <BRS92>
0.513

> <BRS93>
0.489

> <BRS94>
0.462

> <BRS95>
0.539

> <BRS96>
0.515

> <BRS97>
0.617

> <BRS98>
0.497

> <BRS99>
0.52

> <BRS100>
0.599

> <BRS101>
0.538

> <BRS102>
0.534

> <BRS103>
0.489

> <BRS104>
0.499

> <BRS105>
0.543

> <BRS106>
0.45

> <BRS107>
0.618

> <BRS108>
0.554

> <BRS109>
0.553

> <BRS110>
0.558

> <BRS111>
0.439

> <BRS112>
0.558

> <BRS113>
0.524

> <BRS114>
0.473

> <BRS115>
0.525

> <BRS116>
0.665

> <BRS117>
0.557

> <BRS118>
0.565

> <BRS119>
0.51

> <BRS120>
0.521

> <BRS121>
0.553

> <BRS122>
0.457

> <BRS123>
0.591

> <BRS124>
0.571

> <BRS125>
0.569

> <BRS126>
0.602

> <BRS127>
0.547

> <BRS128>
0.517

> <BRS129>
0.578

> <BRS130>
0.455

> <BRS131>
0.538

> <BRS132>
0.529

> <BRS133>
0.69

> <BRS134>
0.623

> <BRS135>
0.505

> <BRS136>
0.512

> <BRS137>
0.44

> <BRS138>
0.515

> <BRS139>
0.519

> <BRS140>
0.479

> <BRS141>
0.496

> <BRS142>
0.544

> <BRS143>
0.598

> <BRS144>
0.561

> <BRS145>
0.619

> <BRS146>
0.532

> <BRS147>
0.598

> <BRS148>
0.548

> <BRS149>
0.547

> <BRS150>
0.556

> <BRS151>
0.528

> <BRS152>
0.454

> <BRS153>
0.598

> <BRS154>
0.484

> <BRS155>
0.486

> <BRS156>
0.666

> <BRS157>
0.561

> <BRS158>
0.54

> <BRS159>
0.512

> <BRS160>
0.551

> <BRS161>
0.552

> <BRS162>
0.499

> <BRS163>
0.458

> <BRS164>
0.658

> <BRS165>
0.52

> <BRS166>
0.653

> <BRS167>
0.494

> <BRS168>
0.52

> <BRS169>
0.6

> <BRS170>
0.57

> <BRS171>
0.537

> <BRS172>
0.462

> <BRS173>
0.502

> <BRS174>
0.542

> <BRS175>
0.535

> <BRS176>
0.511

> <BRS177>
0.545

> <BRS178>
0.701

> <BRS179>
0.492

> <BRS180>
0.47

> <BRS181>
0.504

> <BRS182>
0.485

> <BRS183>
0.536

> <BRS184>
0.539

> <BRS185>
0.526

> <BRS186>
0.479

> <BRS187>
0.527

> <BRS188>
0.592

> <BRS189>
0.586

> <BRS190>
0.465

> <BRS191>
0.496

> <BRS192>
0.512

> <BRS193>
0.469

> <BRS194>
0.573

> <BRS195>
0.492

> <BRS196>
0.495

> <BRS197>
0.469

> <BRS198>
0.575

> <BRS199>
0.574

> <BRS200>
0.554

> <BRS201>
0.51

> <BRS202>
0.533

> <BRS203>
0.629

> <BRS204>
0.518

> <BRS205>
0.46

> <BRS206>
0.496

> <BRS207>
0.497

> <BRS208>
0.434

> <BRS209>
0.54

> <BRS210>
0.504

> <BRS211>
0.449

> <BRS212>
0.529

> <BRS213>
0.533

> <BRS214>
0.605

> <BRS215>
0.56

> <BRS216>
0.525

> <BRS217>
0.585

> <BRS218>
0.498

> <BRS219>
0.484

> <BRS220>
0.616

> <BRS221>
0.491

> <BRS222>
0.544

> <BRS223>
0.539

> <BRS224>
0.563

> <BRS225>
0.469

> <BRS226>
0.463

> <BRS227>
0.471

> <BRS228>
0.595

> <BRS229>
0.528

> <BRS230>
0.551

> <BRS231>
0.557

> <BRS232>
0.607

> <BRS233>
0.593

> <BRS234>
0.564

> <BRS235>
0.584

> <BRS236>
0.485

> <BRS237>
0.537

> <BRS238>
0.611

> <BRS239>
0.562

> <BRS240>
0.483

> <BRS241>
0.538

> <BRS242>
0.438

> <BRS243>
0.617

> <BRS244>
0.536

> <BRS245>
0.512

> <BRS246>
0.421

> <BRS247>
0.563

> <BRS248>
0.469

> <BRS249>
0.496

> <BRS250>
0.441

> <BRS251>
0.513

> <BRS252>
0.655

> <BRS253>
0.453

> <BRS254>
0.577

> <BRS255>
0.581

> <BRS256>
0.5

> <BRS257>
0.641

> <BRS258>
0.643

> <BRS259>
0.511

> <BRS260>
0.53

> <BRS261>
0.564

> <BRS262>
0.566

> <BRS263>
0.663

> <BRS264>
0.534

> <BRS265>
0.43

> <BRS266>
0.49

> <BRS267>
0.521

> <BRS268>
0.51

> <BRS269>
0.518

> <BRS270>
0.546

> <BRS271>
0.502

> <BRS272>
0.504

> <BRS273>
0.614

> <BRS274>
0.507

> <BRS275>
0.586

> <BRS276>
0.602

> <BRS277>
0.459

> <BRS278>
0.535

> <BRS279>
0.556

> <BRS280>
0.539

> <BRS281>
0.562

> <BRS282>
0.671

> <BRS283>
0.515

> <BRS284>
0.542

> <BRS285>
0.643

> <BRS286>
0.525

> <BRS287>
0.516

> <BRS288>
0.49

> <BRS289>
0.543

> <BRS290>
0.503

> <BRS291>
0.504

> <BRS292>
0.475

> <BRS293>
0.56

> <BRS294>
0.507

> <BRS295>
0.609

> <BRS296>
0.541

> <BRS297>
0.625

> <BRS298>
0.566

> <BRS299>
0.44

> <BRS300>
0.626

$$$$
CHEMBL1094721
  SciTegic09101619463D

 60 63  0  0  0  0            999 V2000
    4.7860    0.1660   -1.1030 C   0  0
    5.7020    0.0560   -0.0530 C   0  0
    5.4070   -0.4140    0.8800 H   0  0
    7.0000    0.5540   -0.2070 C   0  0
    7.7120    0.4730    0.6080 H   0  0
    7.3790    1.1580   -1.4100 C   0  0
    8.3860    1.5440   -1.5290 H   0  0
    6.4600    1.2670   -2.4580 C   0  0
    6.7540    1.7400   -3.3900 H   0  0
    5.1640    0.7700   -2.3050 C   0  0
    4.4490    0.8540   -3.1190 H   0  0
    3.4060   -0.3450   -0.9420 C   0  0
    2.3970    0.4810   -0.4570 C   0  0
    2.4300    1.9140    0.0090 C   0  0
    1.0120    2.2100    0.4260 C   0  0
    0.4610    3.3710    0.9660 C   0  0
    1.0780    4.2490    1.1290 H   0  0
   -0.9020    3.3650    1.2900 C   0  0
   -1.3070    4.2540    1.7560 H   0  0
   -1.7120    2.2480    1.0150 C   0  0
   -1.1360    1.0920    0.4690 C   0  0
   -1.7420    0.2190    0.2590 H   0  0
    0.2330    1.0780    0.1960 C   0  0
    1.0970   -0.0020   -0.3400 C   0  0
    0.8080   -1.2720   -0.6890 N   0  0
    1.8060   -2.0720   -1.1290 C   0  0
    3.0750   -1.6150   -1.2600 N   0  0
    1.5450   -3.3610   -1.4490 N   0  0
    2.3030   -3.9730   -1.7870 H   0  0
    0.5900   -3.7370   -1.3510 H   0  0
   -3.0950    2.2550    1.2620 O   0  0
   -3.7310    3.1920    2.1520 C   0  0
   -3.2900    3.0850    3.1550 H   0  0
   -3.5990    4.2300    1.8080 H   0  0
   -5.2580    2.8900    2.2190 C   0  0
   -5.6730    3.5660    2.9800 H   0  0
   -5.7130    3.2800    1.3020 H   0  0
   -5.5910    1.4400    2.4640 N   0  3
   -4.6590    1.0100    2.8140 H   0  0
   -6.4750    1.2680    3.6760 C   0  0  2  0  0  0
   -7.3510    1.9230    3.5200 H   0  0
   -5.7670    1.6990    5.0080 C   0  0
   -6.4930    1.7510    5.8340 H   0  0
   -5.2650    2.6740    4.9710 H   0  0
   -5.0000    0.9580    5.2820 H   0  0
   -7.0740   -0.1470    3.9740 C   0  0
   -7.7120   -0.0980    4.8710 H   0  0
   -7.7140   -0.5450    3.1740 H   0  0
   -6.2750   -0.8750    4.1810 H   0  0
   -5.9700    0.6360    1.2370 C   0  0  1  0  0  0
   -7.0460    0.4080    1.2840 H   0  0
   -5.8520    1.2810   -0.1860 C   0  0
   -4.8480    1.6920   -0.3550 H   0  0
   -6.0370    0.5360   -0.9780 H   0  0
   -6.6010    2.0720   -0.3490 H   0  0
   -5.1980   -0.7210    1.1690 C   0  0
   -5.6060   -1.3800    0.3880 H   0  0
   -5.2430   -1.2720    2.1150 H   0  0
   -4.1400   -0.5300    0.9360 H   0  0
    3.3960    2.6600    0.0380 O   0  0
  1  2  2  0
  2  3  1  0
  2  4  1  0
  4  5  1  0
  4  6  2  0
  6  7  1  0
  6  8  1  0
  8  9  1  0
  8 10  2  0
 10  1  1  0
 10 11  1  0
  1 12  1  0
 12 13  2  0
 13 14  1  0
 14 15  1  0
 15 16  2  0
 16 17  1  0
 16 18  1  0
 18 19  1  0
 18 20  2  0
 20 21  1  0
 21 22  1  0
 21 23  2  0
 23 15  1  0
 23 24  1  0
 24 13  1  0
 24 25  2  0
 25 26  1  0
 26 27  2  0
 27 12  1  0
 26 28  1  0
 28 29  1  0
 28 30  1  0
 20 31  1  0
 31 32  1  0
 32 33  1  0
 32 34  1  0
 32 35  1  0
 35 36  1  0
 35 37  1  0
 35 38  1  0
 38 39  1  0
 38 40  1  0
 40 41  1  0
 40 42  1  0
 42 43  1  0
 42 44  1  0
 42 45  1  0
 40 46  1  0
 46 47  1  0
 46 48  1  0
 46 49  1  0
 38 50  1  0
 50 51  1  0
 50 52  1  0
 52 53  1  0
 52 54  1  0
 52 55  1  0
 50 56  1  0
 56 57  1  0
 56 58  1  0
 56 59  1  0
 14 60  2  0
M  CHG  1  38   1
M  END
> <Name>
CHEMBL1094721

> <pKi_A1>
6.73

> <pKi_A2A>
7.86

> <pKi_A2B>
.

> <pKi_A3>
.

> <SR_A1-A2A>
-1.13

> <SR_A1-A2B>
.

> <SR_A1-A3>
.

> <SR_A2A-A2B>
.

> <SR_A2A-A3>
.

> <SR_A2B-A3>
.

> <BRS1>
0.552

> <BRS2>
0.48

> <BRS3>
0.519

> <BRS4>
0.45

> <BRS5>
0.478

> <BRS6>
0.433

> <BRS7>
0.533

> <BRS8>
0.489

> <BRS9>
0.608

> <BRS10>
0.575

> <BRS11>
0.493

> <BRS12>
0.427

> <BRS13>
0.449

> <BRS14>
0.571

> <BRS15>
0.461

> <BRS16>
0.595

> <BRS17>
0.564

> <BRS18>
0.492

> <BRS19>
0.513

> <BRS20>
0.439

> <BRS21>
0.555

> <BRS22>
0.464

> <BRS23>
0.52

> <BRS24>
0.472

> <BRS25>
0.561

> <BRS26>
0.488

> <BRS27>
0.612

> <BRS28>
0.492

> <BRS29>
0.497

> <BRS30>
0.483

> <BRS31>
0.535

> <BRS32>
0.584

> <BRS33>
0.595

> <BRS34>
0.455

> <BRS35>
0.551

> <BRS36>
0.557

> <BRS37>
0.495

> <BRS38>
0.574

> <BRS39>
0.546

> <BRS40>
0.562

> <BRS41>
0.459

> <BRS42>
0.418

> <BRS43>
0.457

> <BRS44>
0.442

> <BRS45>
0.447

> <BRS46>
0.481

> <BRS47>
0.46

> <BRS48>
0.531

> <BRS49>
0.429

> <BRS50>
0.55

> <BRS51>
0.456

> <BRS52>
0.47

> <BRS53>
0.501

> <BRS54>
0.542

> <BRS55>
0.545

> <BRS56>
0.517

> <BRS57>
0.484

> <BRS58>
0.642

> <BRS59>
0.596

> <BRS60>
0.532

> <BRS61>
0.542

> <BRS62>
0.531

> <BRS63>
0.502

> <BRS64>
0.521

> <BRS65>
0.445

> <BRS66>
0.439

> <BRS67>
0.603

> <BRS68>
0.478

> <BRS69>
0.518

> <BRS70>
0.547

> <BRS71>
0.571

> <BRS72>
0.489

> <BRS73>
0.543

> <BRS74>
0.516

> <BRS75>
0.58

> <BRS76>
0.468

> <BRS77>
0.489

> <BRS78>
0.617

> <BRS79>
0.52

> <BRS80>
0.366

> <BRS81>
0.521

> <BRS82>
0.504

> <BRS83>
0.507

> <BRS84>
0.495

> <BRS85>
0.607

> <BRS86>
0.491

> <BRS87>
0.506

> <BRS88>
0.544

> <BRS89>
0.485

> <BRS90>
0.55

> <BRS91>
0.602

> <BRS92>
0.493

> <BRS93>
0.517

> <BRS94>
0.434

> <BRS95>
0.523

> <BRS96>
0.49

> <BRS97>
0.599

> <BRS98>
0.498

> <BRS99>
0.522

> <BRS100>
0.571

> <BRS101>
0.503

> <BRS102>
0.509

> <BRS103>
0.524

> <BRS104>
0.499

> <BRS105>
0.472

> <BRS106>
0.459

> <BRS107>
0.608

> <BRS108>
0.527

> <BRS109>
0.576

> <BRS110>
0.573

> <BRS111>
0.416

> <BRS112>
0.553

> <BRS113>
0.5

> <BRS114>
0.498

> <BRS115>
0.532

> <BRS116>
0.677

> <BRS117>
0.533

> <BRS118>
0.526

> <BRS119>
0.524

> <BRS120>
0.522

> <BRS121>
0.545

> <BRS122>
0.45

> <BRS123>
0.594

> <BRS124>
0.593

> <BRS125>
0.568

> <BRS126>
0.565

> <BRS127>
0.531

> <BRS128>
0.519

> <BRS129>
0.59

> <BRS130>
0.475

> <BRS131>
0.518

> <BRS132>
0.54

> <BRS133>
0.65

> <BRS134>
0.607

> <BRS135>
0.493

> <BRS136>
0.505

> <BRS137>
0.42

> <BRS138>
0.501

> <BRS139>
0.544

> <BRS140>
0.482

> <BRS141>
0.528

> <BRS142>
0.573

> <BRS143>
0.569

> <BRS144>
0.547

> <BRS145>
0.605

> <BRS146>
0.476

> <BRS147>
0.585

> <BRS148>
0.532

> <BRS149>
0.549

> <BRS150>
0.58

> <BRS151>
0.545

> <BRS152>
0.437

> <BRS153>
0.613

> <BRS154>
0.479

> <BRS155>
0.507

> <BRS156>
0.633

> <BRS157>
0.557

> <BRS158>
0.499

> <BRS159>
0.494

> <BRS160>
0.548

> <BRS161>
0.536

> <BRS162>
0.48

> <BRS163>
0.479

> <BRS164>
0.647

> <BRS165>
0.529

> <BRS166>
0.622

> <BRS167>
0.51

> <BRS168>
0.523

> <BRS169>
0.558

> <BRS170>
0.576

> <BRS171>
0.562

> <BRS172>
0.479

> <BRS173>
0.491

> <BRS174>
0.552

> <BRS175>
0.546

> <BRS176>
0.526

> <BRS177>
0.519

> <BRS178>
0.68

> <BRS179>
0.476

> <BRS180>
0.475

> <BRS181>
0.462

> <BRS182>
0.487

> <BRS183>
0.543

> <BRS184>
0.539

> <BRS185>
0.532

> <BRS186>
0.458

> <BRS187>
0.547

> <BRS188>
0.562

> <BRS189>
0.602

> <BRS190>
0.47

> <BRS191>
0.482

> <BRS192>
0.51

> <BRS193>
0.478

> <BRS194>
0.55

> <BRS195>
0.492

> <BRS196>
0.467

> <BRS197>
0.469

> <BRS198>
0.566

> <BRS199>
0.517

> <BRS200>
0.564

> <BRS201>
0.509

> <BRS202>
0.509

> <BRS203>
0.627

> <BRS204>
0.545

> <BRS205>
0.503

> <BRS206>
0.516

> <BRS207>
0.484

> <BRS208>
0.461

> <BRS209>
0.549

> <BRS210>
0.564

> <BRS211>
0.454

> <BRS212>
0.51

> <BRS213>
0.493

> <BRS214>
0.621

> <BRS215>
0.521

> <BRS216>
0.494

> <BRS217>
0.575

> <BRS218>
0.527

> <BRS219>
0.496

> <BRS220>
0.622

> <BRS221>
0.468

> <BRS222>
0.523

> <BRS223>
0.533

> <BRS224>
0.512

> <BRS225>
0.459

> <BRS226>
0.459

> <BRS227>
0.486

> <BRS228>
0.595

> <BRS229>
0.511

> <BRS230>
0.552

> <BRS231>
0.537

> <BRS232>
0.594

> <BRS233>
0.6

> <BRS234>
0.595

> <BRS235>
0.585

> <BRS236>
0.468

> <BRS237>
0.519

> <BRS238>
0.623

> <BRS239>
0.551

> <BRS240>
0.489

> <BRS241>
0.534

> <BRS242>
0.441

> <BRS243>
0.617

> <BRS244>
0.503

> <BRS245>
0.505

> <BRS246>
0.441

> <BRS247>
0.55

> <BRS248>
0.469

> <BRS249>
0.485

> <BRS250>
0.431

> <BRS251>
0.481

> <BRS252>
0.663

> <BRS253>
0.481

> <BRS254>
0.552

> <BRS255>
0.6

> <BRS256>
0.483

> <BRS257>
0.667

> <BRS258>
0.638

> <BRS259>
0.493

> <BRS260>
0.518

> <BRS261>
0.568

> <BRS262>
0.551

> <BRS263>
0.661

> <BRS264>
0.501

> <BRS265>
0.42

> <BRS266>
0.523

> <BRS267>
0.538

> <BRS268>
0.502

> <BRS269>
0.529

> <BRS270>
0.539

> <BRS271>
0.504

> <BRS272>
0.502

> <BRS273>
0.614

> <BRS274>
0.496

> <BRS275>
0.591

> <BRS276>
0.622

> <BRS277>
0.494

> <BRS278>
0.555

> <BRS279>
0.522

> <BRS280>
0.586

> <BRS281>
0.525

> <BRS282>
0.644

> <BRS283>
0.504

> <BRS284>
0.574

> <BRS285>
0.622

> <BRS286>
0.514

> <BRS287>
0.518

> <BRS288>
0.461

> <BRS289>
0.57

> <BRS290>
0.527

> <BRS291>
0.518

> <BRS292>
0.47

> <BRS293>
0.534

> <BRS294>
0.495

> <BRS295>
0.595

> <BRS296>
0.575

> <BRS297>
0.594

> <BRS298>
0.576

> <BRS299>
0.477

> <BRS300>
0.592

$$$$
CHEMBL1095487
  SciTegic09101619463D

 55 59  0  0  0  0            999 V2000
    5.5580    1.3210    2.3580 C   0  0
    6.4490    0.4920    1.6710 C   0  0
    6.2920    0.2790    0.6180 H   0  0
    7.5410   -0.0660    2.3430 C   0  0
    8.2260   -0.7220    1.8140 H   0  0
    7.7510    0.2190    3.6950 C   0  0
    8.5890   -0.2270    4.2210 H   0  0
    6.8820    1.0820    4.3710 C   0  0
    7.0540    1.3180    5.4160 H   0  0
    5.7900    1.6400    3.7000 C   0  0
    5.1210    2.3180    4.2200 H   0  0
    4.3540    1.8470    1.6770 C   0  0
    3.1630    1.1300    1.7290 C   0  0
    2.8480   -0.1960    2.3700 C   0  0
    1.3900   -0.4220    2.0650 C   0  0
    0.5690   -1.4930    2.4060 C   0  0
    0.9620   -2.3180    2.9880 H   0  0
   -0.7620   -1.4670    1.9730 C   0  0
   -1.3860   -2.3100    2.2410 H   0  0
   -1.2610   -0.3870    1.2210 C   0  0
   -0.4260    0.6980    0.9210 C   0  0
   -0.8070    1.5540    0.3760 H   0  0
    0.9080    0.6590    1.3320 C   0  0
    2.0130    1.6250    1.1210 C   0  0
    2.0480    2.8060    0.4740 N   0  0
    3.2200    3.4790    0.4000 C   0  0
    4.3470    3.0130    0.9940 N   0  0
    3.2760    4.6440   -0.2830 N   0  0
    4.1670    5.1550   -0.3660 H   0  0
    2.4280    5.0250   -0.7300 H   0  0
   -2.5850   -0.3600    0.7500 O   0  0
   -3.4530   -1.5050    0.8680 C   0  0
   -2.9640   -2.3620    0.3780 H   0  0
   -3.6300   -1.7240    1.9330 H   0  0
   -4.8180   -1.2100    0.1880 C   0  0
   -5.1420   -0.2240    0.5640 H   0  0
   -4.6480   -1.1090   -0.8970 H   0  0
   -5.8880   -2.2170    0.4560 N   0  3
   -6.0290   -2.2560    1.5300 H   0  0
   -7.1810   -1.7770   -0.1420 C   0  0
   -7.0840   -1.7070   -1.2390 H   0  0
   -7.4670   -0.7770    0.2280 H   0  0
   -8.3450   -2.7460    0.1900 C   0  0
   -8.5120   -2.7570    1.2790 H   0  0
   -9.2730   -2.4030   -0.2960 H   0  0
   -8.0020   -4.1740   -0.2970 C   0  0
   -7.9150   -4.1850   -1.3970 H   0  0
   -8.8030   -4.8750   -0.0090 H   0  0
   -6.6610   -4.6180    0.3350 C   0  0
   -6.7750   -4.6880    1.4300 H   0  0
   -6.3830   -5.6160   -0.0440 H   0  0
   -5.5450   -3.5940    0.0000 C   0  0
   -5.3660   -3.5950   -1.0880 H   0  0
   -4.6330   -3.9690    0.4910 H   0  0
    3.6040   -0.9230    2.9940 O   0  0
  1  2  2  0
  2  3  1  0
  2  4  1  0
  4  5  1  0
  4  6  2  0
  6  7  1  0
  6  8  1  0
  8  9  1  0
  8 10  2  0
 10  1  1  0
 10 11  1  0
  1 12  1  0
 12 13  2  0
 13 14  1  0
 14 15  1  0
 15 16  2  0
 16 17  1  0
 16 18  1  0
 18 19  1  0
 18 20  2  0
 20 21  1  0
 21 22  1  0
 21 23  2  0
 23 15  1  0
 23 24  1  0
 24 13  1  0
 24 25  2  0
 25 26  1  0
 26 27  2  0
 27 12  1  0
 26 28  1  0
 28 29  1  0
 28 30  1  0
 20 31  1  0
 31 32  1  0
 32 33  1  0
 32 34  1  0
 32 35  1  0
 35 36  1  0
 35 37  1  0
 35 38  1  0
 38 39  1  0
 38 40  1  0
 40 41  1  0
 40 42  1  0
 40 43  1  0
 43 44  1  0
 43 45  1  0
 43 46  1  0
 46 47  1  0
 46 48  1  0
 46 49  1  0
 49 50  1  0
 49 51  1  0
 49 52  1  0
 52 38  1  0
 52 53  1  0
 52 54  1  0
 14 55  2  0
M  CHG  1  38   1
M  END
> <Name>
CHEMBL1095487

> <pKi_A1>
6.71

> <pKi_A2A>
7.45

> <pKi_A2B>
.

> <pKi_A3>
.

> <SR_A1-A2A>
-0.74

> <SR_A1-A2B>
.

> <SR_A1-A3>
.

> <SR_A2A-A2B>
.

> <SR_A2A-A3>
.

> <SR_A2B-A3>
.

> <BRS1>
0.575

> <BRS2>
0.5

> <BRS3>
0.481

> <BRS4>
0.424

> <BRS5>
0.499

> <BRS6>
0.465

> <BRS7>
0.502

> <BRS8>
0.516

> <BRS9>
0.595

> <BRS10>
0.566

> <BRS11>
0.474

> <BRS12>
0.447

> <BRS13>
0.455

> <BRS14>
0.562

> <BRS15>
0.483

> <BRS16>
0.652

> <BRS17>
0.587

> <BRS18>
0.501

> <BRS19>
0.487

> <BRS20>
0.439

> <BRS21>
0.566

> <BRS22>
0.488

> <BRS23>
0.5

> <BRS24>
0.456

> <BRS25>
0.543

> <BRS26>
0.517

> <BRS27>
0.601

> <BRS28>
0.476

> <BRS29>
0.495

> <BRS30>
0.475

> <BRS31>
0.536

> <BRS32>
0.589

> <BRS33>
0.618

> <BRS34>
0.477

> <BRS35>
0.54

> <BRS36>
0.57

> <BRS37>
0.51

> <BRS38>
0.598

> <BRS39>
0.545

> <BRS40>
0.584

> <BRS41>
0.439

> <BRS42>
0.416

> <BRS43>
0.443

> <BRS44>
0.44

> <BRS45>
0.46

> <BRS46>
0.486

> <BRS47>
0.483

> <BRS48>
0.511

> <BRS49>
0.449

> <BRS50>
0.594

> <BRS51>
0.451

> <BRS52>
0.477

> <BRS53>
0.501

> <BRS54>
0.518

> <BRS55>
0.519

> <BRS56>
0.515

> <BRS57>
0.483

> <BRS58>
0.66

> <BRS59>
0.594

> <BRS60>
0.497

> <BRS61>
0.526

> <BRS62>
0.522

> <BRS63>
0.507

> <BRS64>
0.547

> <BRS65>
0.448

> <BRS66>
0.428

> <BRS67>
0.603

> <BRS68>
0.495

> <BRS69>
0.526

> <BRS70>
0.574

> <BRS71>
0.571

> <BRS72>
0.498

> <BRS73>
0.511

> <BRS74>
0.51

> <BRS75>
0.567

> <BRS76>
0.462

> <BRS77>
0.49

> <BRS78>
0.58

> <BRS79>
0.502

> <BRS80>
0.374

> <BRS81>
0.525

> <BRS82>
0.535

> <BRS83>
0.507

> <BRS84>
0.489

> <BRS85>
0.645

> <BRS86>
0.491

> <BRS87>
0.509

> <BRS88>
0.486

> <BRS89>
0.527

> <BRS90>
0.523

> <BRS91>
0.608

> <BRS92>
0.541

> <BRS93>
0.536

> <BRS94>
0.482

> <BRS95>
0.505

> <BRS96>
0.484

> <BRS97>
0.624

> <BRS98>
0.516

> <BRS99>
0.512

> <BRS100>
0.641

> <BRS101>
0.556

> <BRS102>
0.537

> <BRS103>
0.504

> <BRS104>
0.481

> <BRS105>
0.513

> <BRS106>
0.422

> <BRS107>
0.612

> <BRS108>
0.547

> <BRS109>
0.575

> <BRS110>
0.547

> <BRS111>
0.431

> <BRS112>
0.533

> <BRS113>
0.501

> <BRS114>
0.498

> <BRS115>
0.547

> <BRS116>
0.681

> <BRS117>
0.56

> <BRS118>
0.533

> <BRS119>
0.503

> <BRS120>
0.529

> <BRS121>
0.567

> <BRS122>
0.459

> <BRS123>
0.612

> <BRS124>
0.543

> <BRS125>
0.574

> <BRS126>
0.594

> <BRS127>
0.561

> <BRS128>
0.538

> <BRS129>
0.589

> <BRS130>
0.457

> <BRS131>
0.531

> <BRS132>
0.514

> <BRS133>
0.676

> <BRS134>
0.584

> <BRS135>
0.516

> <BRS136>
0.491

> <BRS137>
0.415

> <BRS138>
0.515

> <BRS139>
0.529

> <BRS140>
0.48

> <BRS141>
0.484

> <BRS142>
0.577

> <BRS143>
0.598

> <BRS144>
0.561

> <BRS145>
0.619

> <BRS146>
0.577

> <BRS147>
0.591

> <BRS148>
0.539

> <BRS149>
0.558

> <BRS150>
0.546

> <BRS151>
0.53

> <BRS152>
0.441

> <BRS153>
0.623

> <BRS154>
0.47

> <BRS155>
0.495

> <BRS156>
0.682

> <BRS157>
0.528

> <BRS158>
0.533

> <BRS159>
0.501

> <BRS160>
0.581

> <BRS161>
0.535

> <BRS162>
0.496

> <BRS163>
0.476

> <BRS164>
0.672

> <BRS165>
0.515

> <BRS166>
0.672

> <BRS167>
0.509

> <BRS168>
0.547

> <BRS169>
0.595

> <BRS170>
0.548

> <BRS171>
0.512

> <BRS172>
0.481

> <BRS173>
0.501

> <BRS174>
0.547

> <BRS175>
0.522

> <BRS176>
0.501

> <BRS177>
0.513

> <BRS178>
0.712

> <BRS179>
0.472

> <BRS180>
0.471

> <BRS181>
0.474

> <BRS182>
0.509

> <BRS183>
0.546

> <BRS184>
0.534

> <BRS185>
0.554

> <BRS186>
0.46

> <BRS187>
0.543

> <BRS188>
0.584

> <BRS189>
0.567

> <BRS190>
0.502

> <BRS191>
0.502

> <BRS192>
0.535

> <BRS193>
0.493

> <BRS194>
0.595

> <BRS195>
0.499

> <BRS196>
0.5

> <BRS197>
0.513

> <BRS198>
0.576

> <BRS199>
0.524

> <BRS200>
0.554

> <BRS201>
0.513

> <BRS202>
0.512

> <BRS203>
0.587

> <BRS204>
0.539

> <BRS205>
0.484

> <BRS206>
0.509

> <BRS207>
0.492

> <BRS208>
0.449

> <BRS209>
0.543

> <BRS210>
0.526

> <BRS211>
0.455

> <BRS212>
0.525

> <BRS213>
0.497

> <BRS214>
0.571

> <BRS215>
0.523

> <BRS216>
0.512

> <BRS217>
0.581

> <BRS218>
0.495

> <BRS219>
0.497

> <BRS220>
0.656

> <BRS221>
0.534

> <BRS222>
0.561

> <BRS223>
0.509

> <BRS224>
0.541

> <BRS225>
0.48

> <BRS226>
0.461

> <BRS227>
0.487

> <BRS228>
0.588

> <BRS229>
0.527

> <BRS230>
0.56

> <BRS231>
0.523

> <BRS232>
0.581

> <BRS233>
0.568

> <BRS234>
0.578

> <BRS235>
0.548

> <BRS236>
0.479

> <BRS237>
0.54

> <BRS238>
0.612

> <BRS239>
0.565

> <BRS240>
0.501

> <BRS241>
0.527

> <BRS242>
0.458

> <BRS243>
0.616

> <BRS244>
0.512

> <BRS245>
0.499

> <BRS246>
0.414

> <BRS247>
0.578

> <BRS248>
0.469

> <BRS249>
0.45

> <BRS250>
0.428

> <BRS251>
0.513

> <BRS252>
0.66

> <BRS253>
0.471

> <BRS254>
0.634

> <BRS255>
0.625

> <BRS256>
0.513

> <BRS257>
0.6

> <BRS258>
0.581

> <BRS259>
0.485

> <BRS260>
0.52

> <BRS261>
0.558

> <BRS262>
0.517

> <BRS263>
0.687

> <BRS264>
0.538

> <BRS265>
0.435

> <BRS266>
0.483

> <BRS267>
0.469

> <BRS268>
0.516

> <BRS269>
0.518

> <BRS270>
0.539

> <BRS271>
0.5

> <BRS272>
0.482

> <BRS273>
0.622

> <BRS274>
0.525

> <BRS275>
0.573

> <BRS276>
0.664

> <BRS277>
0.504

> <BRS278>
0.564

> <BRS279>
0.534

> <BRS280>
0.568

> <BRS281>
0.562

> <BRS282>
0.686

> <BRS283>
0.528

> <BRS284>
0.548

> <BRS285>
0.621

> <BRS286>
0.516

> <BRS287>
0.512

> <BRS288>
0.472

> <BRS289>
0.581

> <BRS290>
0.511

> <BRS291>
0.523

> <BRS292>
0.512

> <BRS293>
0.498

> <BRS294>
0.49

> <BRS295>
0.616

> <BRS296>
0.594

> <BRS297>
0.609

> <BRS298>
0.6

> <BRS299>
0.471

> <BRS300>
0.637

$$$$
CHEMBL1095488
  SciTegic09101619463D

 53 57  0  0  0  0            999 V2000
    5.5440    1.2600    2.3590 C   0  0
    6.4260    0.4270    1.6640 C   0  0
    6.2460    0.1960    0.6190 H   0  0
    7.5370   -0.1120    2.3200 C   0  0
    8.2150   -0.7710    1.7860 H   0  0
    7.7750    0.1960    3.6630 C   0  0
    8.6340   -0.2270    4.1730 H   0  0
    6.9050    1.0490    4.3490 C   0  0
    7.0920    1.2920    5.3900 H   0  0
    5.7940    1.5890    3.6940 C   0  0
    5.1230    2.2580    4.2230 H   0  0
    4.3330    1.7810    1.6880 C   0  0
    3.1420    1.0640    1.7510 C   0  0
    2.8190   -0.2560    2.4030 C   0  0
    1.3560   -0.4730    2.1090 C   0  0
    0.5200   -1.5290    2.4650 C   0  0
    0.9010   -2.3610    3.0490 H   0  0
   -0.8150   -1.4800    2.0480 C   0  0
   -1.4540   -2.3050    2.3380 H   0  0
   -1.3020   -0.4020    1.2850 C   0  0
   -0.4490    0.6600    0.9570 C   0  0
   -0.8140    1.5100    0.3910 H   0  0
    0.8830    0.6060    1.3670 C   0  0
    1.9950    1.5600    1.1430 C   0  0
    2.0280    2.7340    0.4840 N   0  0
    3.1980    3.4110    0.4090 C   0  0
    4.3240    2.9460    1.0030 N   0  0
    3.2450    4.5770   -0.2740 N   0  0
    4.1310    5.0980   -0.3500 H   0  0
    2.3950    4.9480   -0.7240 H   0  0
   -2.6290   -0.3520    0.8300 O   0  0
   -3.5040   -1.4870    0.9550 C   0  0
   -3.0250   -2.3470    0.4620 H   0  0
   -3.6830   -1.7060    2.0190 H   0  0
   -4.8670   -1.1740    0.2810 C   0  0
   -5.1940   -0.1950    0.6700 H   0  0
   -4.7010   -1.0600   -0.8030 H   0  0
   -5.9260   -2.1920    0.5420 N   0  3
   -6.0590   -2.2550    1.6180 H   0  0
   -7.2300   -1.7650   -0.0360 C   0  0
   -7.1390   -1.6540   -1.1300 H   0  0
   -7.5510   -0.7930    0.3770 H   0  0
   -8.3410   -2.8050    0.2530 C   0  0
   -8.5330   -2.8750    1.3360 H   0  0
   -9.2780   -2.5040   -0.2410 H   0  0
   -7.9540   -4.0860   -0.2730 O   0  0
   -6.7310   -4.5580    0.3140 C   0  0
   -6.8640   -4.7120    1.3980 H   0  0
   -6.4900   -5.5320   -0.1400 H   0  0
   -5.5810   -3.5530    0.0490 C   0  0
   -5.3810   -3.5200   -1.0340 H   0  0
   -4.6880   -3.9580    0.5510 H   0  0
    3.5730   -0.9850    3.0260 O   0  0
  1  2  2  0
  2  3  1  0
  2  4  1  0
  4  5  1  0
  4  6  2  0
  6  7  1  0
  6  8  1  0
  8  9  1  0
  8 10  2  0
 10  1  1  0
 10 11  1  0
  1 12  1  0
 12 13  2  0
 13 14  1  0
 14 15  1  0
 15 16  2  0
 16 17  1  0
 16 18  1  0
 18 19  1  0
 18 20  2  0
 20 21  1  0
 21 22  1  0
 21 23  2  0
 23 15  1  0
 23 24  1  0
 24 13  1  0
 24 25  2  0
 25 26  1  0
 26 27  2  0
 27 12  1  0
 26 28  1  0
 28 29  1  0
 28 30  1  0
 20 31  1  0
 31 32  1  0
 32 33  1  0
 32 34  1  0
 32 35  1  0
 35 36  1  0
 35 37  1  0
 35 38  1  0
 38 39  1  0
 38 40  1  0
 40 41  1  0
 40 42  1  0
 40 43  1  0
 43 44  1  0
 43 45  1  0
 43 46  1  0
 46 47  1  0
 47 48  1  0
 47 49  1  0
 47 50  1  0
 50 38  1  0
 50 51  1  0
 50 52  1  0
 14 53  2  0
M  CHG  1  38   1
M  END
> <Name>
CHEMBL1095488

> <pKi_A1>
7.32

> <pKi_A2A>
8.19

> <pKi_A2B>
.

> <pKi_A3>
.

> <SR_A1-A2A>
-0.87

> <SR_A1-A2B>
.

> <SR_A1-A3>
.

> <SR_A2A-A2B>
.

> <SR_A2A-A3>
.

> <SR_A2B-A3>
.

> <BRS1>
0.544

> <BRS2>
0.489

> <BRS3>
0.507

> <BRS4>
0.436

> <BRS5>
0.46

> <BRS6>
0.421

> <BRS7>
0.555

> <BRS8>
0.509

> <BRS9>
0.604

> <BRS10>
0.541

> <BRS11>
0.501

> <BRS12>
0.432

> <BRS13>
0.419

> <BRS14>
0.546

> <BRS15>
0.431

> <BRS16>
0.702

> <BRS17>
0.62

> <BRS18>
0.485

> <BRS19>
0.537

> <BRS20>
0.445

> <BRS21>
0.511

> <BRS22>
0.514

> <BRS23>
0.489

> <BRS24>
0.463

> <BRS25>
0.582

> <BRS26>
0.528

> <BRS27>
0.64

> <BRS28>
0.514

> <BRS29>
0.487

> <BRS30>
0.503

> <BRS31>
0.523

> <BRS32>
0.601

> <BRS33>
0.591

> <BRS34>
0.486

> <BRS35>
0.514

> <BRS36>
0.585

> <BRS37>
0.529

> <BRS38>
0.615

> <BRS39>
0.534

> <BRS40>
0.547

> <BRS41>
0.422

> <BRS42>
0.4

> <BRS43>
0.489

> <BRS44>
0.436

> <BRS45>
0.439

> <BRS46>
0.511

> <BRS47>
0.466

> <BRS48>
0.532

> <BRS49>
0.458

> <BRS50>
0.56

> <BRS51>
0.478

> <BRS52>
0.495

> <BRS53>
0.518

> <BRS54>
0.519

> <BRS55>
0.531

> <BRS56>
0.534

> <BRS57>
0.501

> <BRS58>
0.585

> <BRS59>
0.558

> <BRS60>
0.509

> <BRS61>
0.514

> <BRS62>
0.557

> <BRS63>
0.535

> <BRS64>
0.574

> <BRS65>
0.477

> <BRS66>
0.444

> <BRS67>
0.637

> <BRS68>
0.489

> <BRS69>
0.489

> <BRS70>
0.568

> <BRS71>
0.527

> <BRS72>
0.476

> <BRS73>
0.558

> <BRS74>
0.552

> <BRS75>
0.559

> <BRS76>
0.464

> <BRS77>
0.5

> <BRS78>
0.602

> <BRS79>
0.517

> <BRS80>
0.369

> <BRS81>
0.509

> <BRS82>
0.561

> <BRS83>
0.481

> <BRS84>
0.445

> <BRS85>
0.691

> <BRS86>
0.467

> <BRS87>
0.491

> <BRS88>
0.501

> <BRS89>
0.485

> <BRS90>
0.575

> <BRS91>
0.594

> <BRS92>
0.501

> <BRS93>
0.567

> <BRS94>
0.467

> <BRS95>
0.531

> <BRS96>
0.492

> <BRS97>
0.629

> <BRS98>
0.488

> <BRS99>
0.542

> <BRS100>
0.635

> <BRS101>
0.581

> <BRS102>
0.52

> <BRS103>
0.551

> <BRS104>
0.513

> <BRS105>
0.479

> <BRS106>
0.43

> <BRS107>
0.648

> <BRS108>
0.589

> <BRS109>
0.561

> <BRS110>
0.532

> <BRS111>
0.43

> <BRS112>
0.617

> <BRS113>
0.511

> <BRS114>
0.51

> <BRS115>
0.535

> <BRS116>
0.657

> <BRS117>
0.546

> <BRS118>
0.566

> <BRS119>
0.525

> <BRS120>
0.531

> <BRS121>
0.542

> <BRS122>
0.45

> <BRS123>
0.592

> <BRS124>
0.602

> <BRS125>
0.551

> <BRS126>
0.593

> <BRS127>
0.524

> <BRS128>
0.531

> <BRS129>
0.594

> <BRS130>
0.483

> <BRS131>
0.549

> <BRS132>
0.57

> <BRS133>
0.644

> <BRS134>
0.569

> <BRS135>
0.491

> <BRS136>
0.54

> <BRS137>
0.455

> <BRS138>
0.532

> <BRS139>
0.568

> <BRS140>
0.442

> <BRS141>
0.49

> <BRS142>
0.572

> <BRS143>
0.589

> <BRS144>
0.582

> <BRS145>
0.595

> <BRS146>
0.54

> <BRS147>
0.567

> <BRS148>
0.531

> <BRS149>
0.547

> <BRS150>
0.615

> <BRS151>
0.532

> <BRS152>
0.466

> <BRS153>
0.654

> <BRS154>
0.482

> <BRS155>
0.566

> <BRS156>
0.658

> <BRS157>
0.596

> <BRS158>
0.563

> <BRS159>
0.53

> <BRS160>
0.567

> <BRS161>
0.523

> <BRS162>
0.528

> <BRS163>
0.468

> <BRS164>
0.644

> <BRS165>
0.535

> <BRS166>
0.671

> <BRS167>
0.498

> <BRS168>
0.511

> <BRS169>
0.561

> <BRS170>
0.551

> <BRS171>
0.538

> <BRS172>
0.482

> <BRS173>
0.553

> <BRS174>
0.552

> <BRS175>
0.474

> <BRS176>
0.513

> <BRS177>
0.485

> <BRS178>
0.685

> <BRS179>
0.499

> <BRS180>
0.466

> <BRS181>
0.439

> <BRS182>
0.53

> <BRS183>
0.535

> <BRS184>
0.571

> <BRS185>
0.586

> <BRS186>
0.489

> <BRS187>
0.537

> <BRS188>
0.556

> <BRS189>
0.569

> <BRS190>
0.458

> <BRS191>
0.477

> <BRS192>
0.533

> <BRS193>
0.493

> <BRS194>
0.626

> <BRS195>
0.473

> <BRS196>
0.519

> <BRS197>
0.514

> <BRS198>
0.591

> <BRS199>
0.547

> <BRS200>
0.563

> <BRS201>
0.543

> <BRS202>
0.518

> <BRS203>
0.599

> <BRS204>
0.506

> <BRS205>
0.503

> <BRS206>
0.502

> <BRS207>
0.535

> <BRS208>
0.46

> <BRS209>
0.569

> <BRS210>
0.529

> <BRS211>
0.476

> <BRS212>
0.511

> <BRS213>
0.549

> <BRS214>
0.549

> <BRS215>
0.539

> <BRS216>
0.506

> <BRS217>
0.599

> <BRS218>
0.513

> <BRS219>
0.527

> <BRS220>
0.609

> <BRS221>
0.507

> <BRS222>
0.538

> <BRS223>
0.564

> <BRS224>
0.602

> <BRS225>
0.461

> <BRS226>
0.499

> <BRS227>
0.5

> <BRS228>
0.602

> <BRS229>
0.591

> <BRS230>
0.577

> <BRS231>
0.572

> <BRS232>
0.574

> <BRS233>
0.577

> <BRS234>
0.64

> <BRS235>
0.576

> <BRS236>
0.451

> <BRS237>
0.548

> <BRS238>
0.591

> <BRS239>
0.548

> <BRS240>
0.494

> <BRS241>
0.538

> <BRS242>
0.454

> <BRS243>
0.622

> <BRS244>
0.51

> <BRS245>
0.488

> <BRS246>
0.394

> <BRS247>
0.605

> <BRS248>
0.456

> <BRS249>
0.439

> <BRS250>
0.451

> <BRS251>
0.541

> <BRS252>
0.618

> <BRS253>
0.498

> <BRS254>
0.527

> <BRS255>
0.544

> <BRS256>
0.519

> <BRS257>
0.548

> <BRS258>
0.592

> <BRS259>
0.511

> <BRS260>
0.522

> <BRS261>
0.556

> <BRS262>
0.533

> <BRS263>
0.673

> <BRS264>
0.513

> <BRS265>
0.442

> <BRS266>
0.492

> <BRS267>
0.464

> <BRS268>
0.533

> <BRS269>
0.544

> <BRS270>
0.541

> <BRS271>
0.544

> <BRS272>
0.457

> <BRS273>
0.665

> <BRS274>
0.507

> <BRS275>
0.62

> <BRS276>
0.565

> <BRS277>
0.507

> <BRS278>
0.512

> <BRS279>
0.524

> <BRS280>
0.543

> <BRS281>
0.568

> <BRS282>
0.65

> <BRS283>
0.528

> <BRS284>
0.541

> <BRS285>
0.635

> <BRS286>
0.506

> <BRS287>
0.493

> <BRS288>
0.473

> <BRS289>
0.55

> <BRS290>
0.535

> <BRS291>
0.505

> <BRS292>
0.476

> <BRS293>
0.556

> <BRS294>
0.465

> <BRS295>
0.591

> <BRS296>
0.552

> <BRS297>
0.573

> <BRS298>
0.623

> <BRS299>
0.488

> <BRS300>
0.626

$$$$
CHEMBL1095489
  SciTegic09101619463D

 53 57  0  0  0  0            999 V2000
    5.4210    1.2950    2.2940 C   0  0
    6.3070    0.4650    1.6000 C   0  0
    6.1270    0.2340    0.5550 H   0  0
    7.4190   -0.0710    2.2560 C   0  0
    8.1010   -0.7260    1.7240 H   0  0
    7.6520    0.2350    3.6000 C   0  0
    6.7830    1.0880    4.2850 C   0  0
    6.9730    1.3320    5.3250 H   0  0
    5.6710    1.6250    3.6300 C   0  0
    4.9980    2.2930    4.1590 H   0  0
    8.7040   -0.2860    4.2270 F   0  0
    4.2050    1.8110    1.6260 C   0  0
    3.0210    1.0840    1.7000 C   0  0
    2.7140   -0.2410    2.3500 C   0  0
    1.2500   -0.4660    2.0710 C   0  0
    0.4240   -1.5280    2.4290 C   0  0
    0.8170   -2.3600    3.0040 H   0  0
   -0.9160   -1.4870    2.0260 C   0  0
   -1.5450   -2.3170    2.3220 H   0  0
   -1.4190   -0.4120    1.2690 C   0  0
   -0.5770    0.6620    0.9450 C   0  0
   -0.9550    1.5170    0.3960 H   0  0
    0.7600    0.6130    1.3390 C   0  0
    1.8640    1.5740    1.1060 C   0  0
    1.8810    2.7480    0.4490 N   0  0
    3.0460    3.4300    0.3570 C   0  0
    4.1830    2.9720    0.9380 N   0  0
    3.0740    4.5930   -0.3340 N   0  0
    3.9550    5.1190   -0.4290 H   0  0
    2.2150    4.9570   -0.7710 H   0  0
   -2.7480   -0.3780    0.8160 O   0  0
   -3.6110   -1.5250    0.9270 C   0  0
   -3.1200   -2.3760    0.4280 H   0  0
   -3.7910   -1.7570    1.9880 H   0  0
   -4.9750   -1.2240    0.2500 C   0  0
   -5.3080   -0.2430    0.6310 H   0  0
   -4.8090   -1.1160   -0.8350 H   0  0
   -6.0330   -2.2410    0.5180 N   0  3
   -6.1600   -2.3050    1.5950 H   0  0
   -7.3420   -1.8160   -0.0500 C   0  0
   -7.2580   -1.7030   -1.1440 H   0  0
   -7.6600   -0.8450    0.3670 H   0  0
   -8.4500   -2.8590    0.2460 C   0  0
   -8.6430   -2.9260    1.3290 H   0  0
   -9.3890   -2.5630   -0.2490 H   0  0
   -8.0650   -4.1420   -0.2750 O   0  0
   -6.8380   -4.6090    0.3080 C   0  0
   -6.9630   -4.7570    1.3930 H   0  0
   -6.6020   -5.5860   -0.1440 H   0  0
   -5.6920   -3.6030    0.0250 C   0  0
   -5.5070   -3.5720   -1.0610 H   0  0
   -4.7890   -4.0000    0.5170 H   0  0
    3.4800   -0.9670    2.9620 O   0  0
  1  2  2  0
  2  3  1  0
  2  4  1  0
  4  5  1  0
  4  6  2  0
  6  7  1  0
  7  8  1  0
  7  9  2  0
  9  1  1  0
  9 10  1  0
  6 11  1  0
  1 12  1  0
 12 13  2  0
 13 14  1  0
 14 15  1  0
 15 16  2  0
 16 17  1  0
 16 18  1  0
 18 19  1  0
 18 20  2  0
 20 21  1  0
 21 22  1  0
 21 23  2  0
 23 15  1  0
 23 24  1  0
 24 13  1  0
 24 25  2  0
 25 26  1  0
 26 27  2  0
 27 12  1  0
 26 28  1  0
 28 29  1  0
 28 30  1  0
 20 31  1  0
 31 32  1  0
 32 33  1  0
 32 34  1  0
 32 35  1  0
 35 36  1  0
 35 37  1  0
 35 38  1  0
 38 39  1  0
 38 40  1  0
 40 41  1  0
 40 42  1  0
 40 43  1  0
 43 44  1  0
 43 45  1  0
 43 46  1  0
 46 47  1  0
 47 48  1  0
 47 49  1  0
 47 50  1  0
 50 38  1  0
 50 51  1  0
 50 52  1  0
 14 53  2  0
M  CHG  1  38   1
M  END
> <Name>
CHEMBL1095489

> <pKi_A1>
6.69

> <pKi_A2A>
7.74

> <pKi_A2B>
.

> <pKi_A3>
.

> <SR_A1-A2A>
-1.05

> <SR_A1-A2B>
.

> <SR_A1-A3>
.

> <SR_A2A-A2B>
.

> <SR_A2A-A3>
.

> <SR_A2B-A3>
.

> <BRS1>
0.545

> <BRS2>
0.478

> <BRS3>
0.515

> <BRS4>
0.471

> <BRS5>
0.463

> <BRS6>
0.469

> <BRS7>
0.548

> <BRS8>
0.5

> <BRS9>
0.654

> <BRS10>
0.537

> <BRS11>
0.496

> <BRS12>
0.468

> <BRS13>
0.421

> <BRS14>
0.536

> <BRS15>
0.451

> <BRS16>
0.699

> <BRS17>
0.609

> <BRS18>
0.482

> <BRS19>
0.53

> <BRS20>
0.455

> <BRS21>
0.524

> <BRS22>
0.513

> <BRS23>
0.504

> <BRS24>
0.449

> <BRS25>
0.608

> <BRS26>
0.509

> <BRS27>
0.652

> <BRS28>
0.497

> <BRS29>
0.477

> <BRS30>
0.499

> <BRS31>
0.496

> <BRS32>
0.558

> <BRS33>
0.629

> <BRS34>
0.484

> <BRS35>
0.518

> <BRS36>
0.6

> <BRS37>
0.543

> <BRS38>
0.596

> <BRS39>
0.521

> <BRS40>
0.539

> <BRS41>
0.441

> <BRS42>
0.419

> <BRS43>
0.491

> <BRS44>
0.441

> <BRS45>
0.433

> <BRS46>
0.527

> <BRS47>
0.462

> <BRS48>
0.528

> <BRS49>
0.457

> <BRS50>
0.57

> <BRS51>
0.481

> <BRS52>
0.485

> <BRS53>
0.506

> <BRS54>
0.508

> <BRS55>
0.563

> <BRS56>
0.544

> <BRS57>
0.478

> <BRS58>
0.595

> <BRS59>
0.563

> <BRS60>
0.539

> <BRS61>
0.541

> <BRS62>
0.562

> <BRS63>
0.529

> <BRS64>
0.55

> <BRS65>
0.476

> <BRS66>
0.449

> <BRS67>
0.625

> <BRS68>
0.481

> <BRS69>
0.465

> <BRS70>
0.576

> <BRS71>
0.52

> <BRS72>
0.476

> <BRS73>
0.541

> <BRS74>
0.546

> <BRS75>
0.592

> <BRS76>
0.488

> <BRS77>
0.49

> <BRS78>
0.608

> <BRS79>
0.534

> <BRS80>
0.37

> <BRS81>
0.524

> <BRS82>
0.551

> <BRS83>
0.5

> <BRS84>
0.469

> <BRS85>
0.688

> <BRS86>
0.478

> <BRS87>
0.499

> <BRS88>
0.495

> <BRS89>
0.486

> <BRS90>
0.576

> <BRS91>
0.599

> <BRS92>
0.488

> <BRS93>
0.569

> <BRS94>
0.474

> <BRS95>
0.528

> <BRS96>
0.478

> <BRS97>
0.624

> <BRS98>
0.485

> <BRS99>
0.535

> <BRS100>
0.597

> <BRS101>
0.565

> <BRS102>
0.52

> <BRS103>
0.543

> <BRS104>
0.517

> <BRS105>
0.473

> <BRS106>
0.432

> <BRS107>
0.623

> <BRS108>
0.539

> <BRS109>
0.579

> <BRS110>
0.569

> <BRS111>
0.434

> <BRS112>
0.582

> <BRS113>
0.509

> <BRS114>
0.525

> <BRS115>
0.524

> <BRS116>
0.647

> <BRS117>
0.554

> <BRS118>
0.577

> <BRS119>
0.525

> <BRS120>
0.55

> <BRS121>
0.537

> <BRS122>
0.454

> <BRS123>
0.591

> <BRS124>
0.6

> <BRS125>
0.542

> <BRS126>
0.604

> <BRS127>
0.499

> <BRS128>
0.53

> <BRS129>
0.599

> <BRS130>
0.472

> <BRS131>
0.574

> <BRS132>
0.566

> <BRS133>
0.612

> <BRS134>
0.596

> <BRS135>
0.504

> <BRS136>
0.532

> <BRS137>
0.413

> <BRS138>
0.497

> <BRS139>
0.553

> <BRS140>
0.441

> <BRS141>
0.478

> <BRS142>
0.577

> <BRS143>
0.579

> <BRS144>
0.577

> <BRS145>
0.615

> <BRS146>
0.538

> <BRS147>
0.549

> <BRS148>
0.576

> <BRS149>
0.548

> <BRS150>
0.563

> <BRS151>
0.498

> <BRS152>
0.467

> <BRS153>
0.658

> <BRS154>
0.477

> <BRS155>
0.556

> <BRS156>
0.649

> <BRS157>
0.575

> <BRS158>
0.566

> <BRS159>
0.514

> <BRS160>
0.556

> <BRS161>
0.523

> <BRS162>
0.522

> <BRS163>
0.467

> <BRS164>
0.632

> <BRS165>
0.536

> <BRS166>
0.669

> <BRS167>
0.503

> <BRS168>
0.511

> <BRS169>
0.566

> <BRS170>
0.589

> <BRS171>
0.529

> <BRS172>
0.48

> <BRS173>
0.505

> <BRS174>
0.546

> <BRS175>
0.504

> <BRS176>
0.501

> <BRS177>
0.489

> <BRS178>
0.68

> <BRS179>
0.506

> <BRS180>
0.471

> <BRS181>
0.446

> <BRS182>
0.523

> <BRS183>
0.539

> <BRS184>
0.556

> <BRS185>
0.533

> <BRS186>
0.51

> <BRS187>
0.527

> <BRS188>
0.536

> <BRS189>
0.566

> <BRS190>
0.45

> <BRS191>
0.464

> <BRS192>
0.509

> <BRS193>
0.491

> <BRS194>
0.627

> <BRS195>
0.472

> <BRS196>
0.488

> <BRS197>
0.518

> <BRS198>
0.555

> <BRS199>
0.546

> <BRS200>
0.558

> <BRS201>
0.516

> <BRS202>
0.539

> <BRS203>
0.579

> <BRS204>
0.52

> <BRS205>
0.487

> <BRS206>
0.535

> <BRS207>
0.552

> <BRS208>
0.467

> <BRS209>
0.574

> <BRS210>
0.524

> <BRS211>
0.47

> <BRS212>
0.527

> <BRS213>
0.495

> <BRS214>
0.559

> <BRS215>
0.561

> <BRS216>
0.524

> <BRS217>
0.594

> <BRS218>
0.523

> <BRS219>
0.528

> <BRS220>
0.576

> <BRS221>
0.53

> <BRS222>
0.577

> <BRS223>
0.566

> <BRS224>
0.53

> <BRS225>
0.476

> <BRS226>
0.515

> <BRS227>
0.5

> <BRS228>
0.604

> <BRS229>
0.571

> <BRS230>
0.57

> <BRS231>
0.574

> <BRS232>
0.579

> <BRS233>
0.569

> <BRS234>
0.612

> <BRS235>
0.552

> <BRS236>
0.434

> <BRS237>
0.567

> <BRS238>
0.596

> <BRS239>
0.546

> <BRS240>
0.487

> <BRS241>
0.535

> <BRS242>
0.472

> <BRS243>
0.637

> <BRS244>
0.529

> <BRS245>
0.492

> <BRS246>
0.402

> <BRS247>
0.602

> <BRS248>
0.464

> <BRS249>
0.438

> <BRS250>
0.457

> <BRS251>
0.533

> <BRS252>
0.619

> <BRS253>
0.487

> <BRS254>
0.541

> <BRS255>
0.573

> <BRS256>
0.521

> <BRS257>
0.547

> <BRS258>
0.589

> <BRS259>
0.502

> <BRS260>
0.483

> <BRS261>
0.558

> <BRS262>
0.524

> <BRS263>
0.659

> <BRS264>
0.515

> <BRS265>
0.448

> <BRS266>
0.488

> <BRS267>
0.462

> <BRS268>
0.539

> <BRS269>
0.555

> <BRS270>
0.534

> <BRS271>
0.549

> <BRS272>
0.497

> <BRS273>
0.683

> <BRS274>
0.529

> <BRS275>
0.62

> <BRS276>
0.619

> <BRS277>
0.508

> <BRS278>
0.526

> <BRS279>
0.525

> <BRS280>
0.552

> <BRS281>
0.568

> <BRS282>
0.643

> <BRS283>
0.5

> <BRS284>
0.524

> <BRS285>
0.634

> <BRS286>
0.501

> <BRS287>
0.514

> <BRS288>
0.473

> <BRS289>
0.536

> <BRS290>
0.543

> <BRS291>
0.492

> <BRS292>
0.478

> <BRS293>
0.537

> <BRS294>
0.477

> <BRS295>
0.59

> <BRS296>
0.555

> <BRS297>
0.594

> <BRS298>
0.616

> <BRS299>
0.489

> <BRS300>
0.631

$$$$
CHEMBL1095490
  SciTegic09101619463D

 52 56  0  0  0  0            999 V2000
    5.7170    0.3220    1.3410 C   0  0
    6.5370   -0.3230    0.4110 C   0  0
    6.2860   -0.2970   -0.6450 H   0  0
    7.6780   -1.0050    0.8430 C   0  0
    8.3090   -1.5170    0.1240 H   0  0
    8.0050   -1.0290    2.2020 C   0  0
    8.8850   -1.5690    2.5390 H   0  0
    7.2000   -0.3590    3.1280 C   0  0
    7.4600   -0.3690    4.1820 H   0  0
    6.0590    0.3230    2.6960 C   0  0
    5.4370    0.8500    3.4130 H   0  0
    4.4740    0.9920    0.8980 C   0  0
    3.2730    0.2900    0.8750 C   0  0
    2.9540   -1.1420    1.2190 C   0  0
    1.4690   -1.2680    0.9810 C   0  0
    0.6220   -2.3630    1.1340 C   0  0
    1.0090   -3.3150    1.4840 H   0  0
   -0.7330   -2.1980    0.8220 C   0  0
   -1.3800   -3.0570    0.9500 H   0  0
   -1.2290   -0.9650    0.3620 C   0  0
   -0.3660    0.1330    0.2450 C   0  0
   -0.7380    1.1000   -0.0770 H   0  0
    0.9850   -0.0370    0.5450 C   0  0
    2.1050    0.9310    0.4780 C   0  0
    2.1240    2.2260    0.1140 N   0  0
    3.3020    2.8910    0.1220 C   0  0
    4.4520    2.2850    0.5080 N   0  0
    3.3350    4.1870   -0.2620 N   0  0
    4.2270    4.7030   -0.2690 H   0  0
    2.4680    4.6650   -0.5510 H   0  0
   -2.5750   -0.7890    0.0070 O   0  0
   -3.4920   -1.8950   -0.0570 C   0  0
   -3.0980   -2.6540   -0.7510 H   0  0
   -3.6220   -2.3310    0.9460 H   0  0
   -4.8620   -1.3780   -0.5650 C   0  0
   -5.1600   -0.5320    0.0770 H   0  0
   -4.7310   -0.9910   -1.5890 H   0  0
   -5.9310   -2.4120   -0.5250 N   0  3
   -6.0100   -2.7740    0.4960 H   0  0
   -7.2660   -1.9000   -0.9260 C   0  0
   -7.1760   -1.3190   -1.8610 H   0  0
   -7.7190   -1.2420   -0.1640 H   0  0
   -8.1280   -3.1630   -1.1930 C   0  0
   -8.8080   -3.3640   -0.3480 H   0  0
   -8.7370   -3.0420   -2.1050 H   0  0
   -7.0970   -4.3100   -1.3410 C   0  0
   -7.1040   -4.9410   -0.4340 H   0  0
   -7.2830   -4.9540   -2.2160 H   0  0
   -5.7370   -3.5780   -1.4200 C   0  0
   -5.5560   -3.2450   -2.4570 H   0  0
   -4.9100   -4.2420   -1.1180 H   0  0
    3.7250   -2.0060    1.6020 O   0  0
  1  2  2  0
  2  3  1  0
  2  4  1  0
  4  5  1  0
  4  6  2  0
  6  7  1  0
  6  8  1  0
  8  9  1  0
  8 10  2  0
 10  1  1  0
 10 11  1  0
  1 12  1  0
 12 13  2  0
 13 14  1  0
 14 15  1  0
 15 16  2  0
 16 17  1  0
 16 18  1  0
 18 19  1  0
 18 20  2  0
 20 21  1  0
 21 22  1  0
 21 23  2  0
 23 15  1  0
 23 24  1  0
 24 13  1  0
 24 25  2  0
 25 26  1  0
 26 27  2  0
 27 12  1  0
 26 28  1  0
 28 29  1  0
 28 30  1  0
 20 31  1  0
 31 32  1  0
 32 33  1  0
 32 34  1  0
 32 35  1  0
 35 36  1  0
 35 37  1  0
 35 38  1  0
 38 39  1  0
 38 40  1  0
 40 41  1  0
 40 42  1  0
 40 43  1  0
 43 44  1  0
 43 45  1  0
 43 46  1  0
 46 47  1  0
 46 48  1  0
 46 49  1  0
 49 38  1  0
 49 50  1  0
 49 51  1  0
 14 52  2  0
M  CHG  1  38   1
M  END
> <Name>
CHEMBL1095490

> <pKi_A1>
6.8

> <pKi_A2A>
7.71

> <pKi_A2B>
.

> <pKi_A3>
.

> <SR_A1-A2A>
-0.91

> <SR_A1-A2B>
.

> <SR_A1-A3>
.

> <SR_A2A-A2B>
.

> <SR_A2A-A3>
.

> <SR_A2B-A3>
.

> <BRS1>
0.572

> <BRS2>
0.503

> <BRS3>
0.508

> <BRS4>
0.424

> <BRS5>
0.514

> <BRS6>
0.46

> <BRS7>
0.49

> <BRS8>
0.525

> <BRS9>
0.582

> <BRS10>
0.57

> <BRS11>
0.474

> <BRS12>
0.463

> <BRS13>
0.442

> <BRS14>
0.565

> <BRS15>
0.443

> <BRS16>
0.642

> <BRS17>
0.57

> <BRS18>
0.494

> <BRS19>
0.502

> <BRS20>
0.445

> <BRS21>
0.523

> <BRS22>
0.503

> <BRS23>
0.506

> <BRS24>
0.447

> <BRS25>
0.563

> <BRS26>
0.529

> <BRS27>
0.677

> <BRS28>
0.487

> <BRS29>
0.493

> <BRS30>
0.486

> <BRS31>
0.523

> <BRS32>
0.598

> <BRS33>
0.65

> <BRS34>
0.488

> <BRS35>
0.538

> <BRS36>
0.571

> <BRS37>
0.482

> <BRS38>
0.565

> <BRS39>
0.571

> <BRS40>
0.586

> <BRS41>
0.465

> <BRS42>
0.424

> <BRS43>
0.47

> <BRS44>
0.427

> <BRS45>
0.435

> <BRS46>
0.484

> <BRS47>
0.495

> <BRS48>
0.539

> <BRS49>
0.439

> <BRS50>
0.579

> <BRS51>
0.482

> <BRS52>
0.468

> <BRS53>
0.492

> <BRS54>
0.538

> <BRS55>
0.485

> <BRS56>
0.499

> <BRS57>
0.497

> <BRS58>
0.67

> <BRS59>
0.595

> <BRS60>
0.527

> <BRS61>
0.515

> <BRS62>
0.517

> <BRS63>
0.52

> <BRS64>
0.549

> <BRS65>
0.454

> <BRS66>
0.428

> <BRS67>
0.588

> <BRS68>
0.501

> <BRS69>
0.475

> <BRS70>
0.566

> <BRS71>
0.541

> <BRS72>
0.496

> <BRS73>
0.535

> <BRS74>
0.503

> <BRS75>
0.616

> <BRS76>
0.446

> <BRS77>
0.492

> <BRS78>
0.629

> <BRS79>
0.533

> <BRS80>
0.384

> <BRS81>
0.543

> <BRS82>
0.501

> <BRS83>
0.525

> <BRS84>
0.486

> <BRS85>
0.64

> <BRS86>
0.505

> <BRS87>
0.525

> <BRS88>
0.524

> <BRS89>
0.5

> <BRS90>
0.538

> <BRS91>
0.595

> <BRS92>
0.538

> <BRS93>
0.527

> <BRS94>
0.446

> <BRS95>
0.524

> <BRS96>
0.482

> <BRS97>
0.648

> <BRS98>
0.507

> <BRS99>
0.515

> <BRS100>
0.617

> <BRS101>
0.54

> <BRS102>
0.571

> <BRS103>
0.525

> <BRS104>
0.501

> <BRS105>
0.532

> <BRS106>
0.464

> <BRS107>
0.604

> <BRS108>
0.558

> <BRS109>
0.578

> <BRS110>
0.532

> <BRS111>
0.428

> <BRS112>
0.548

> <BRS113>
0.503

> <BRS114>
0.503

> <BRS115>
0.558

> <BRS116>
0.662

> <BRS117>
0.551

> <BRS118>
0.572

> <BRS119>
0.5

> <BRS120>
0.517

> <BRS121>
0.576

> <BRS122>
0.448

> <BRS123>
0.614

> <BRS124>
0.594

> <BRS125>
0.571

> <BRS126>
0.566

> <BRS127>
0.562

> <BRS128>
0.534

> <BRS129>
0.584

> <BRS130>
0.48

> <BRS131>
0.522

> <BRS132>
0.55

> <BRS133>
0.696

> <BRS134>
0.627

> <BRS135>
0.479

> <BRS136>
0.506

> <BRS137>
0.426

> <BRS138>
0.498

> <BRS139>
0.542

> <BRS140>
0.476

> <BRS141>
0.502

> <BRS142>
0.595

> <BRS143>
0.604

> <BRS144>
0.55

> <BRS145>
0.616

> <BRS146>
0.555

> <BRS147>
0.571

> <BRS148>
0.537

> <BRS149>
0.56

> <BRS150>
0.581

> <BRS151>
0.539

> <BRS152>
0.452

> <BRS153>
0.59

> <BRS154>
0.47

> <BRS155>
0.522

> <BRS156>
0.681

> <BRS157>
0.529

> <BRS158>
0.509

> <BRS159>
0.501

> <BRS160>
0.566

> <BRS161>
0.559

> <BRS162>
0.531

> <BRS163>
0.462

> <BRS164>
0.646

> <BRS165>
0.507

> <BRS166>
0.669

> <BRS167>
0.51

> <BRS168>
0.528

> <BRS169>
0.588

> <BRS170>
0.603

> <BRS171>
0.537

> <BRS172>
0.469

> <BRS173>
0.496

> <BRS174>
0.564

> <BRS175>
0.521

> <BRS176>
0.526

> <BRS177>
0.528

> <BRS178>
0.718

> <BRS179>
0.483

> <BRS180>
0.447

> <BRS181>
0.477

> <BRS182>
0.512

> <BRS183>
0.538

> <BRS184>
0.555

> <BRS185>
0.545

> <BRS186>
0.45

> <BRS187>
0.54

> <BRS188>
0.576

> <BRS189>
0.572

> <BRS190>
0.473

> <BRS191>
0.508

> <BRS192>
0.514

> <BRS193>
0.483

> <BRS194>
0.583

> <BRS195>
0.498

> <BRS196>
0.509

> <BRS197>
0.468

> <BRS198>
0.547

> <BRS199>
0.558

> <BRS200>
0.568

> <BRS201>
0.522

> <BRS202>
0.551

> <BRS203>
0.629

> <BRS204>
0.516

> <BRS205>
0.49

> <BRS206>
0.543

> <BRS207>
0.506

> <BRS208>
0.466

> <BRS209>
0.535

> <BRS210>
0.528

> <BRS211>
0.465

> <BRS212>
0.539

> <BRS213>
0.53

> <BRS214>
0.622

> <BRS215>
0.54

> <BRS216>
0.531

> <BRS217>
0.596

> <BRS218>
0.52

> <BRS219>
0.503

> <BRS220>
0.65

> <BRS221>
0.53

> <BRS222>
0.556

> <BRS223>
0.564

> <BRS224>
0.537

> <BRS225>
0.472

> <BRS226>
0.487

> <BRS227>
0.482

> <BRS228>
0.594

> <BRS229>
0.537

> <BRS230>
0.585

> <BRS231>
0.528

> <BRS232>
0.614

> <BRS233>
0.59

> <BRS234>
0.584

> <BRS235>
0.602

> <BRS236>
0.477

> <BRS237>
0.513

> <BRS238>
0.61

> <BRS239>
0.575

> <BRS240>
0.493

> <BRS241>
0.551

> <BRS242>
0.451

> <BRS243>
0.627

> <BRS244>
0.528

> <BRS245>
0.503

> <BRS246>
0.421

> <BRS247>
0.587

> <BRS248>
0.47

> <BRS249>
0.515

> <BRS250>
0.44

> <BRS251>
0.507

> <BRS252>
0.656

> <BRS253>
0.465

> <BRS254>
0.623

> <BRS255>
0.592

> <BRS256>
0.501

> <BRS257>
0.65

> <BRS258>
0.593

> <BRS259>
0.498

> <BRS260>
0.536

> <BRS261>
0.54

> <BRS262>
0.541

> <BRS263>
0.694

> <BRS264>
0.543

> <BRS265>
0.454

> <BRS266>
0.52

> <BRS267>
0.557

> <BRS268>
0.512

> <BRS269>
0.542

> <BRS270>
0.56

> <BRS271>
0.528

> <BRS272>
0.509

> <BRS273>
0.629

> <BRS274>
0.512

> <BRS275>
0.611

> <BRS276>
0.631

> <BRS277>
0.509

> <BRS278>
0.534

> <BRS279>
0.523

> <BRS280>
0.541

> <BRS281>
0.57

> <BRS282>
0.687

> <BRS283>
0.528

> <BRS284>
0.546

> <BRS285>
0.652

> <BRS286>
0.509

> <BRS287>
0.505

> <BRS288>
0.481

> <BRS289>
0.585

> <BRS290>
0.543

> <BRS291>
0.523

> <BRS292>
0.498

> <BRS293>
0.547

> <BRS294>
0.498

> <BRS295>
0.587

> <BRS296>
0.594

> <BRS297>
0.634

> <BRS298>
0.576

> <BRS299>
0.462

> <BRS300>
0.624

$$$$
CHEMBL1094846
  SciTegic09101619463D

 56 61  0  0  0  0            999 V2000
   -5.6420    0.5100   -4.1920 C   0  0
   -6.0800    0.5990   -5.1990 H   0  0
   -4.6080    0.1420   -4.2960 H   0  0
   -5.6460    1.8500   -3.4060 C   0  0  2  0  0  0
   -4.8580    2.5380   -3.7520 H   0  0
   -5.5290    1.3760   -2.0030 N   0  3
   -4.6610    0.7410   -1.8440 H   0  0
   -6.7670    0.5610   -2.0680 C   0  0  2  0  0  0
   -7.0320    0.0230   -1.1420 H   0  0
   -6.4640   -0.4030   -3.2480 C   0  0
   -7.3780   -0.8010   -3.7170 H   0  0
   -5.8540   -1.2520   -2.8960 H   0  0
   -7.8570    1.5720   -2.5090 C   0  0
   -8.7250    1.0770   -2.9740 H   0  0
   -8.2180    2.1480   -1.6420 H   0  0
   -7.0700    2.4650   -3.4980 C   0  0
   -7.4780    2.4230   -4.5210 H   0  0
   -7.0710    3.5210   -3.1840 H   0  0
   -5.4530    2.3960   -0.9200 C   0  0
   -6.1450    3.2390   -1.0540 H   0  0
   -5.7070    1.9120    0.0390 H   0  0
   -4.0180    2.9680   -0.7890 C   0  0
   -3.7400    3.4780   -1.7240 H   0  0
   -3.9810    3.6830    0.0490 H   0  0
   -3.1380    1.8600   -0.5380 O   0  0
   -1.7700    2.0300   -0.2830 C   0  0
   -1.1360    3.2800   -0.4100 C   0  0
   -1.6840    4.1600   -0.7230 H   0  0
    0.2290    3.4300   -0.1370 C   0  0
    0.7210    4.3930   -0.2300 H   0  0
    0.9490    2.3040    0.2600 C   0  0
    0.3300    1.0620    0.3810 C   0  0
   -1.0290    0.9090    0.1100 C   0  0
   -1.5010   -0.0630    0.2040 H   0  0
    1.3320    0.0610    0.8140 C   0  0
    2.5650    0.6880    0.9530 C   0  0
    3.6760   -0.0530    1.3470 C   0  0
    5.0030    0.5880    1.4860 C   0  0
    5.3890    1.1400    2.7110 C   0  0
    4.7220    1.0850    3.5660 H   0  0
    6.6340    1.7640    2.8330 C   0  0
    6.9360    2.1970    3.7810 H   0  0
    7.4920    1.8330    1.7320 C   0  0
    7.1100    1.2710    0.5100 C   0  0
    7.7810    1.3220   -0.3410 H   0  0
    5.8650    0.6470    0.3880 C   0  0
    5.5680    0.2100   -0.5610 H   0  0
    8.6740    2.4340    1.8460 F   0  0
    3.4960   -1.3700    1.5920 N   0  0
    2.2840   -1.9600    1.4560 C   0  0
    1.1980   -1.2550    1.0640 N   0  0
    2.1570   -3.2810    1.7170 N   0  0
    1.2400   -3.7420    1.6240 H   0  0
    2.9760   -3.8320    2.0120 H   0  0
    2.4070    2.1490    0.6180 C   0  0
    3.2670    3.0130    0.6330 O   0  0
  1  2  1  0
  1  3  1  0
  1  4  1  0
  4  5  1  0
  4  6  1  0
  6  7  1  0
  6  8  1  0
  8  9  1  0
  8 10  1  0
 10  1  1  0
 10 11  1  0
 10 12  1  0
  8 13  1  0
 13 14  1  0
 13 15  1  0
 13 16  1  0
 16  4  1  0
 16 17  1  0
 16 18  1  0
  6 19  1  0
 19 20  1  0
 19 21  1  0
 19 22  1  0
 22 23  1  0
 22 24  1  0
 22 25  1  0
 25 26  1  0
 26 27  2  0
 27 28  1  0
 27 29  1  0
 29 30  1  0
 29 31  2  0
 31 32  1  0
 32 33  2  0
 33 26  1  0
 33 34  1  0
 32 35  1  0
 35 36  2  0
 36 37  1  0
 37 38  1  0
 38 39  2  0
 39 40  1  0
 39 41  1  0
 41 42  1  0
 41 43  2  0
 43 44  1  0
 44 45  1  0
 44 46  2  0
 46 38  1  0
 46 47  1  0
 43 48  1  0
 37 49  2  0
 49 50  1  0
 50 51  2  0
 51 35  1  0
 50 52  1  0
 52 53  1  0
 52 54  1  0
 36 55  1  0
 55 31  1  0
 55 56  2  0
M  CHG  1   6   1
M  END
> <Name>
CHEMBL1094846

> <pKi_A1>
6.47

> <pKi_A2A>
7.45

> <pKi_A2B>
.

> <pKi_A3>
.

> <SR_A1-A2A>
-0.98

> <SR_A1-A2B>
.

> <SR_A1-A3>
.

> <SR_A2A-A2B>
.

> <SR_A2A-A3>
.

> <SR_A2B-A3>
.

> <BRS1>
0.566

> <BRS2>
0.496

> <BRS3>
0.526

> <BRS4>
0.472

> <BRS5>
0.498

> <BRS6>
0.478

> <BRS7>
0.479

> <BRS8>
0.527

> <BRS9>
0.594

> <BRS10>
0.561

> <BRS11>
0.471

> <BRS12>
0.461

> <BRS13>
0.442

> <BRS14>
0.583

> <BRS15>
0.477

> <BRS16>
0.628

> <BRS17>
0.55

> <BRS18>
0.481

> <BRS19>
0.508

> <BRS20>
0.451

> <BRS21>
0.543

> <BRS22>
0.493

> <BRS23>
0.473

> <BRS24>
0.441

> <BRS25>
0.575

> <BRS26>
0.511

> <BRS27>
0.573

> <BRS28>
0.492

> <BRS29>
0.501

> <BRS30>
0.49

> <BRS31>
0.548

> <BRS32>
0.605

> <BRS33>
0.612

> <BRS34>
0.488

> <BRS35>
0.548

> <BRS36>
0.575

> <BRS37>
0.505

> <BRS38>
0.57

> <BRS39>
0.515

> <BRS40>
0.605

> <BRS41>
0.462

> <BRS42>
0.434

> <BRS43>
0.464

> <BRS44>
0.453

> <BRS45>
0.426

> <BRS46>
0.488

> <BRS47>
0.506

> <BRS48>
0.523

> <BRS49>
0.433

> <BRS50>
0.593

> <BRS51>
0.487

> <BRS52>
0.465

> <BRS53>
0.499

> <BRS54>
0.532

> <BRS55>
0.501

> <BRS56>
0.532

> <BRS57>
0.487

> <BRS58>
0.628

> <BRS59>
0.614

> <BRS60>
0.51

> <BRS61>
0.524

> <BRS62>
0.542

> <BRS63>
0.498

> <BRS64>
0.544

> <BRS65>
0.456

> <BRS66>
0.444

> <BRS67>
0.59

> <BRS68>
0.485

> <BRS69>
0.541

> <BRS70>
0.588

> <BRS71>
0.56

> <BRS72>
0.472

> <BRS73>
0.54

> <BRS74>
0.517

> <BRS75>
0.608

> <BRS76>
0.455

> <BRS77>
0.477

> <BRS78>
0.58

> <BRS79>
0.52

> <BRS80>
0.372

> <BRS81>
0.517

> <BRS82>
0.526

> <BRS83>
0.52

> <BRS84>
0.478

> <BRS85>
0.592

> <BRS86>
0.489

> <BRS87>
0.489

> <BRS88>
0.533

> <BRS89>
0.533

> <BRS90>
0.549

> <BRS91>
0.591

> <BRS92>
0.515

> <BRS93>
0.531

> <BRS94>
0.479

> <BRS95>
0.503

> <BRS96>
0.495

> <BRS97>
0.617

> <BRS98>
0.499

> <BRS99>
0.511

> <BRS100>
0.63

> <BRS101>
0.542

> <BRS102>
0.528

> <BRS103>
0.504

> <BRS104>
0.496

> <BRS105>
0.547

> <BRS106>
0.43

> <BRS107>
0.655

> <BRS108>
0.555

> <BRS109>
0.551

> <BRS110>
0.515

> <BRS111>
0.428

> <BRS112>
0.559

> <BRS113>
0.503

> <BRS114>
0.484

> <BRS115>
0.532

> <BRS116>
0.635

> <BRS117>
0.543

> <BRS118>
0.557

> <BRS119>
0.494

> <BRS120>
0.514

> <BRS121>
0.563

> <BRS122>
0.463

> <BRS123>
0.629

> <BRS124>
0.601

> <BRS125>
0.547

> <BRS126>
0.579

> <BRS127>
0.544

> <BRS128>
0.505

> <BRS129>
0.607

> <BRS130>
0.489

> <BRS131>
0.534

> <BRS132>
0.549

> <BRS133>
0.671

> <BRS134>
0.575

> <BRS135>
0.534

> <BRS136>
0.524

> <BRS137>
0.459

> <BRS138>
0.533

> <BRS139>
0.551

> <BRS140>
0.468

> <BRS141>
0.484

> <BRS142>
0.573

> <BRS143>
0.589

> <BRS144>
0.563

> <BRS145>
0.613

> <BRS146>
0.564

> <BRS147>
0.57

> <BRS148>
0.545

> <BRS149>
0.547

> <BRS150>
0.606

> <BRS151>
0.526

> <BRS152>
0.448

> <BRS153>
0.616

> <BRS154>
0.512

> <BRS155>
0.503

> <BRS156>
0.653

> <BRS157>
0.536

> <BRS158>
0.516

> <BRS159>
0.508

> <BRS160>
0.57

> <BRS161>
0.535

> <BRS162>
0.508

> <BRS163>
0.459

> <BRS164>
0.646

> <BRS165>
0.523

> <BRS166>
0.633

> <BRS167>
0.505

> <BRS168>
0.506

> <BRS169>
0.573

> <BRS170>
0.589

> <BRS171>
0.541

> <BRS172>
0.47

> <BRS173>
0.536

> <BRS174>
0.529

> <BRS175>
0.58

> <BRS176>
0.513

> <BRS177>
0.537

> <BRS178>
0.694

> <BRS179>
0.465

> <BRS180>
0.465

> <BRS181>
0.506

> <BRS182>
0.51

> <BRS183>
0.558

> <BRS184>
0.514

> <BRS185>
0.535

> <BRS186>
0.431

> <BRS187>
0.526

> <BRS188>
0.574

> <BRS189>
0.567

> <BRS190>
0.485

> <BRS191>
0.51

> <BRS192>
0.54

> <BRS193>
0.484

> <BRS194>
0.574

> <BRS195>
0.486

> <BRS196>
0.487

> <BRS197>
0.519

> <BRS198>
0.583

> <BRS199>
0.532

> <BRS200>
0.577

> <BRS201>
0.53

> <BRS202>
0.511

> <BRS203>
0.63

> <BRS204>
0.533

> <BRS205>
0.515

> <BRS206>
0.518

> <BRS207>
0.519

> <BRS208>
0.441

> <BRS209>
0.548

> <BRS210>
0.572

> <BRS211>
0.474

> <BRS212>
0.504

> <BRS213>
0.519

> <BRS214>
0.618

> <BRS215>
0.562

> <BRS216>
0.5

> <BRS217>
0.566

> <BRS218>
0.505

> <BRS219>
0.508

> <BRS220>
0.633

> <BRS221>
0.523

> <BRS222>
0.541

> <BRS223>
0.557

> <BRS224>
0.578

> <BRS225>
0.465

> <BRS226>
0.477

> <BRS227>
0.463

> <BRS228>
0.611

> <BRS229>
0.538

> <BRS230>
0.563

> <BRS231>
0.544

> <BRS232>
0.62

> <BRS233>
0.586

> <BRS234>
0.573

> <BRS235>
0.554

> <BRS236>
0.473

> <BRS237>
0.542

> <BRS238>
0.568

> <BRS239>
0.563

> <BRS240>
0.503

> <BRS241>
0.541

> <BRS242>
0.431

> <BRS243>
0.618

> <BRS244>
0.528

> <BRS245>
0.506

> <BRS246>
0.424

> <BRS247>
0.568

> <BRS248>
0.481

> <BRS249>
0.462

> <BRS250>
0.424

> <BRS251>
0.534

> <BRS252>
0.669

> <BRS253>
0.427

> <BRS254>
0.616

> <BRS255>
0.615

> <BRS256>
0.516

> <BRS257>
0.646

> <BRS258>
0.645

> <BRS259>
0.511

> <BRS260>
0.554

> <BRS261>
0.51

> <BRS262>
0.566

> <BRS263>
0.673

> <BRS264>
0.485

> <BRS265>
0.454

> <BRS266>
0.503

> <BRS267>
0.559

> <BRS268>
0.528

> <BRS269>
0.523

> <BRS270>
0.527

> <BRS271>
0.54

> <BRS272>
0.521

> <BRS273>
0.602

> <BRS274>
0.494

> <BRS275>
0.606

> <BRS276>
0.652

> <BRS277>
0.502

> <BRS278>
0.569

> <BRS279>
0.519

> <BRS280>
0.57

> <BRS281>
0.547

> <BRS282>
0.668

> <BRS283>
0.532

> <BRS284>
0.56

> <BRS285>
0.646

> <BRS286>
0.535

> <BRS287>
0.506

> <BRS288>
0.471

> <BRS289>
0.58

> <BRS290>
0.497

> <BRS291>
0.523

> <BRS292>
0.465

> <BRS293>
0.549

> <BRS294>
0.506

> <BRS295>
0.627

> <BRS296>
0.563

> <BRS297>
0.572

> <BRS298>
0.584

> <BRS299>
0.465

> <BRS300>
0.64

$$$$
CHEMBL1098457
  SciTegic09101619463D

 51 54  0  0  0  0            999 V2000
   -5.6900    1.7210    3.0260 N   0  0
   -4.8010    2.5330    2.1520 C   0  0
   -4.7740    3.5500    2.5710 H   0  0
   -5.2250    2.5780    1.1350 H   0  0
   -3.3420    2.0030    2.0900 C   0  0
   -3.3420    1.0420    1.5540 H   0  0
   -3.0040    1.8280    3.1240 H   0  0
   -2.3450    2.8740    1.4550 N   0  0
   -1.0680    2.4340    1.3450 C   0  0
   -0.0540    3.0720    2.0740 C   0  0
   -0.3020    3.9230    2.7010 H   0  0
    1.2720    2.6290    2.0120 C   0  0
    2.0590    3.1160    2.5770 H   0  0
    1.5530    1.5330    1.1960 C   0  0
    0.5540    0.9100    0.4500 C   0  0
   -0.7680    1.3510    0.5070 C   0  0
   -1.5330    0.8650   -0.0880 H   0  0
    1.1500   -0.2010   -0.3280 C   0  0
    2.5080   -0.2740   -0.0400 C   0  0
    3.2910   -1.2580   -0.6380 C   0  0
    4.7310   -1.3700   -0.3120 C   0  0
    5.1420   -2.1810    0.7500 C   0  0
    4.4100   -2.7510    1.3130 H   0  0
    6.4970   -2.2550    1.0870 C   0  0
    6.8160   -2.8780    1.9180 H   0  0
    7.4400   -1.5260    0.3570 C   0  0
    8.4900   -1.5760    0.6250 H   0  0
    7.0290   -0.7320   -0.7190 C   0  0
    7.7630   -0.1720   -1.2910 H   0  0
    5.6750   -0.6570   -1.0560 C   0  0
    5.3560   -0.0450   -1.8940 H   0  0
    2.6860   -2.0940   -1.5100 N   0  0
    1.3640   -1.9970   -1.7890 C   0  0
    0.5860   -1.0620   -1.1950 N   0  0
    0.8110   -2.8520   -2.6780 N   0  0
   -0.1950   -2.7940   -2.8970 H   0  0
    1.3940   -3.5640   -3.1430 H   0  0
    2.8570    0.8200    0.9360 C   0  0
    3.9530    1.0720    1.4100 O   0  0
   -2.6810    4.2070    0.9550 C   0  0
   -3.5690    4.1710    0.3080 H   0  0
   -1.8560    4.6280    0.3590 H   0  0
   -2.8700    4.8830    1.8020 H   0  0
   -7.0640    2.2740    3.1190 C   0  0
   -7.6210    1.7800    3.9300 H   0  0
   -7.0470    3.3510    3.3420 H   0  0
   -7.6030    2.1180    2.1720 H   0  0
   -5.6780    0.2570    2.7790 C   0  0
   -6.4580   -0.2570    3.3610 H   0  0
   -4.7150   -0.1740    3.0860 H   0  0
   -5.8460    0.0470    1.7120 H   0  0
  1  2  1  0
  2  3  1  0
  2  4  1  0
  2  5  1  0
  5  6  1  0
  5  7  1  0
  5  8  1  0
  8  9  1  0
  9 10  2  0
 10 11  1  0
 10 12  1  0
 12 13  1  0
 12 14  2  0
 14 15  1  0
 15 16  2  0
 16  9  1  0
 16 17  1  0
 15 18  1  0
 18 19  2  0
 19 20  1  0
 20 21  1  0
 21 22  2  0
 22 23  1  0
 22 24  1  0
 24 25  1  0
 24 26  2  0
 26 27  1  0
 26 28  1  0
 28 29  1  0
 28 30  2  0
 30 21  1  0
 30 31  1  0
 20 32  2  0
 32 33  1  0
 33 34  2  0
 34 18  1  0
 33 35  1  0
 35 36  1  0
 35 37  1  0
 19 38  1  0
 38 14  1  0
 38 39  2  0
  8 40  1  0
 40 41  1  0
 40 42  1  0
 40 43  1  0
  1 44  1  0
 44 45  1  0
 44 46  1  0
 44 47  1  0
  1 48  1  0
 48 49  1  0
 48 50  1  0
 48 51  1  0
M  END
> <Name>
CHEMBL1098457

> <pKi_A1>
7.24

> <pKi_A2A>
8.33

> <pKi_A2B>
.

> <pKi_A3>
.

> <SR_A1-A2A>
-1.09

> <SR_A1-A2B>
.

> <SR_A1-A3>
.

> <SR_A2A-A2B>
.

> <SR_A2A-A3>
.

> <SR_A2B-A3>
.

> <BRS1>
0.462

> <BRS2>
0.498

> <BRS3>
0.499

> <BRS4>
0.409

> <BRS5>
0.44

> <BRS6>
0.484

> <BRS7>
0.453

> <BRS8>
0.596

> <BRS9>
0.504

> <BRS10>
0.467

> <BRS11>
0.468

> <BRS12>
0.473

> <BRS13>
0.423

> <BRS14>
0.517

> <BRS15>
0.487

> <BRS16>
0.515

> <BRS17>
0.509

> <BRS18>
0.502

> <BRS19>
0.534

> <BRS20>
0.415

> <BRS21>
0.458

> <BRS22>
0.57

> <BRS23>
0.469

> <BRS24>
0.447

> <BRS25>
0.637

> <BRS26>
0.472

> <BRS27>
0.477

> <BRS28>
0.465

> <BRS29>
0.478

> <BRS30>
0.485

> <BRS31>
0.445

> <BRS32>
0.545

> <BRS33>
0.582

> <BRS34>
0.501

> <BRS35>
0.664

> <BRS36>
0.592

> <BRS37>
0.471

> <BRS38>
0.496

> <BRS39>
0.531

> <BRS40>
0.473

> <BRS41>
0.446

> <BRS42>
0.441

> <BRS43>
0.51

> <BRS44>
0.437

> <BRS45>
0.385

> <BRS46>
0.448

> <BRS47>
0.524

> <BRS48>
0.502

> <BRS49>
0.404

> <BRS50>
0.558

> <BRS51>
0.46

> <BRS52>
0.459

> <BRS53>
0.513

> <BRS54>
0.482

> <BRS55>
0.53

> <BRS56>
0.527

> <BRS57>
0.551

> <BRS58>
0.484

> <BRS59>
0.572

> <BRS60>
0.586

> <BRS61>
0.518

> <BRS62>
0.628

> <BRS63>
0.505

> <BRS64>
0.574

> <BRS65>
0.457

> <BRS66>
0.433

> <BRS67>
0.602

> <BRS68>
0.528

> <BRS69>
0.517

> <BRS70>
0.581

> <BRS71>
0.458

> <BRS72>
0.482

> <BRS73>
0.564

> <BRS74>
0.542

> <BRS75>
0.52

> <BRS76>
0.447

> <BRS77>
0.461

> <BRS78>
0.53

> <BRS79>
0.502

> <BRS80>
0.431

> <BRS81>
0.477

> <BRS82>
0.49

> <BRS83>
0.517

> <BRS84>
0.53

> <BRS85>
0.493

> <BRS86>
0.509

> <BRS87>
0.511

> <BRS88>
0.425

> <BRS89>
0.543

> <BRS90>
0.627

> <BRS91>
0.534

> <BRS92>
0.47

> <BRS93>
0.492

> <BRS94>
0.478

> <BRS95>
0.493

> <BRS96>
0.512

> <BRS97>
0.538

> <BRS98>
0.478

> <BRS99>
0.485

> <BRS100>
0.505

> <BRS101>
0.499

> <BRS102>
0.514

> <BRS103>
0.568

> <BRS104>
0.513

> <BRS105>
0.523

> <BRS106>
0.396

> <BRS107>
0.603

> <BRS108>
0.519

> <BRS109>
0.489

> <BRS110>
0.496

> <BRS111>
0.455

> <BRS112>
0.48

> <BRS113>
0.486

> <BRS114>
0.486

> <BRS115>
0.436

> <BRS116>
0.545

> <BRS117>
0.486

> <BRS118>
0.531

> <BRS119>
0.508

> <BRS120>
0.453

> <BRS121>
0.66

> <BRS122>
0.44

> <BRS123>
0.615

> <BRS124>
0.674

> <BRS125>
0.533

> <BRS126>
0.523

> <BRS127>
0.525

> <BRS128>
0.454

> <BRS129>
0.494

> <BRS130>
0.485

> <BRS131>
0.541

> <BRS132>
0.548

> <BRS133>
0.558

> <BRS134>
0.512

> <BRS135>
0.494

> <BRS136>
0.531

> <BRS137>
0.453

> <BRS138>
0.491

> <BRS139>
0.502

> <BRS140>
0.451

> <BRS141>
0.462

> <BRS142>
0.47

> <BRS143>
0.543

> <BRS144>
0.511

> <BRS145>
0.498

> <BRS146>
0.55

> <BRS147>
0.507

> <BRS148>
0.51

> <BRS149>
0.516

> <BRS150>
0.592

> <BRS151>
0.45

> <BRS152>
0.433

> <BRS153>
0.516

> <BRS154>
0.411

> <BRS155>
0.522

> <BRS156>
0.59

> <BRS157>
0.485

> <BRS158>
0.534

> <BRS159>
0.526

> <BRS160>
0.442

> <BRS161>
0.547

> <BRS162>
0.621

> <BRS163>
0.488

> <BRS164>
0.538

> <BRS165>
0.555

> <BRS166>
0.542

> <BRS167>
0.467

> <BRS168>
0.468

> <BRS169>
0.572

> <BRS170>
0.619

> <BRS171>
0.48

> <BRS172>
0.452

> <BRS173>
0.658

> <BRS174>
0.515

> <BRS175>
0.515

> <BRS176>
0.482

> <BRS177>
0.464

> <BRS178>
0.599

> <BRS179>
0.502

> <BRS180>
0.453

> <BRS181>
0.477

> <BRS182>
0.486

> <BRS183>
0.555

> <BRS184>
0.561

> <BRS185>
0.55

> <BRS186>
0.373

> <BRS187>
0.51

> <BRS188>
0.52

> <BRS189>
0.461

> <BRS190>
0.412

> <BRS191>
0.532

> <BRS192>
0.453

> <BRS193>
0.565

> <BRS194>
0.556

> <BRS195>
0.48

> <BRS196>
0.501

> <BRS197>
0.484

> <BRS198>
0.468

> <BRS199>
0.598

> <BRS200>
0.494

> <BRS201>
0.462

> <BRS202>
0.585

> <BRS203>
0.517

> <BRS204>
0.493

> <BRS205>
0.456

> <BRS206>
0.55

> <BRS207>
0.515

> <BRS208>
0.458

> <BRS209>
0.496

> <BRS210>
0.572

> <BRS211>
0.451

> <BRS212>
0.464

> <BRS213>
0.498

> <BRS214>
0.522

> <BRS215>
0.51

> <BRS216>
0.541

> <BRS217>
0.586

> <BRS218>
0.469

> <BRS219>
0.438

> <BRS220>
0.553

> <BRS221>
0.564

> <BRS222>
0.601

> <BRS223>
0.555

> <BRS224>
0.617

> <BRS225>
0.44

> <BRS226>
0.542

> <BRS227>
0.471

> <BRS228>
0.513

> <BRS229>
0.531

> <BRS230>
0.604

> <BRS231>
0.542

> <BRS232>
0.568

> <BRS233>
0.566

> <BRS234>
0.483

> <BRS235>
0.513

> <BRS236>
0.445

> <BRS237>
0.455

> <BRS238>
0.496

> <BRS239>
0.446

> <BRS240>
0.486

> <BRS241>
0.547

> <BRS242>
0.548

> <BRS243>
0.555

> <BRS244>
0.518

> <BRS245>
0.488

> <BRS246>
0.386

> <BRS247>
0.557

> <BRS248>
0.519

> <BRS249>
0.515

> <BRS250>
0.46

> <BRS251>
0.485

> <BRS252>
0.53

> <BRS253>
0.468

> <BRS254>
0.635

> <BRS255>
0.556

> <BRS256>
0.516

> <BRS257>
0.504

> <BRS258>
0.607

> <BRS259>
0.538

> <BRS260>
0.491

> <BRS261>
0.437

> <BRS262>
0.55

> <BRS263>
0.572

> <BRS264>
0.456

> <BRS265>
0.476

> <BRS266>
0.521

> <BRS267>
0.689

> <BRS268>
0.547

> <BRS269>
0.567

> <BRS270>
0.61

> <BRS271>
0.527

> <BRS272>
0.571

> <BRS273>
0.47

> <BRS274>
0.495

> <BRS275>
0.614

> <BRS276>
0.534

> <BRS277>
0.507

> <BRS278>
0.583

> <BRS279>
0.48

> <BRS280>
0.584

> <BRS281>
0.607

> <BRS282>
0.541

> <BRS283>
0.502

> <BRS284>
0.559

> <BRS285>
0.517

> <BRS286>
0.474

> <BRS287>
0.548

> <BRS288>
0.449

> <BRS289>
0.56

> <BRS290>
0.482

> <BRS291>
0.475

> <BRS292>
0.482

> <BRS293>
0.498

> <BRS294>
0.468

> <BRS295>
0.571

> <BRS296>
0.497

> <BRS297>
0.538

> <BRS298>
0.557

> <BRS299>
0.493

> <BRS300>
0.574

$$$$
CHEMBL1098458
  SciTegic09101619463D

 49 53  0  0  0  0            999 V2000
    6.1950   -0.3560   -1.2280 C   0  0
    5.3830   -0.6660    0.0370 C   0  0
    5.9420   -0.3470    0.9310 H   0  0
    5.1970   -1.7480    0.1220 H   0  0
    4.0370    0.0970   -0.0410 C   0  0
    3.4600   -0.2740   -0.9040 H   0  0
    4.2400    1.1700   -0.1920 H   0  0
    3.2350   -0.0410    1.1680 N   0  0
    3.5910   -0.5640    1.9820 H   0  0
    2.0260    0.5600    1.2350 C   0  0
    1.9040    1.8000    1.8770 C   0  0
    2.7730    2.2410    2.3560 H   0  0
    0.6810    2.4810    1.9010 C   0  0
    0.5820    3.4480    2.3820 H   0  0
   -0.4120    1.8740    1.2830 C   0  0
   -0.3020    0.6240    0.6780 C   0  0
    0.9140   -0.0570    0.6470 C   0  0
    0.9940   -1.0320    0.1800 H   0  0
   -1.6200    0.2280    0.1320 C   0  0
   -2.5330    1.2470    0.3790 C   0  0
   -3.8490    1.1160   -0.0570 C   0  0
   -4.8310    2.1970    0.1780 C   0  0
   -5.0000    3.2060   -0.7750 C   0  0
   -4.4190    3.1880   -1.6920 H   0  0
   -5.9140    4.2380   -0.5450 C   0  0
   -6.0430    5.0230   -1.2840 H   0  0
   -6.6620    4.2580    0.6360 C   0  0
   -7.3690    5.0620    0.8160 H   0  0
   -6.4980    3.2450    1.5860 C   0  0
   -7.0810    3.2600    2.5010 H   0  0
   -5.5840    2.2130    1.3560 C   0  0
   -5.4560    1.4260    2.0920 H   0  0
   -4.1860   -0.0250   -0.6960 N   0  0
   -3.2840   -1.0130   -0.9140 C   0  0
   -1.9980   -0.8920   -0.5120 N   0  0
   -3.6760   -2.1420   -1.5460 N   0  0
   -3.0020   -2.9030   -1.7160 H   0  0
   -4.6520   -2.2480   -1.8610 H   0  0
   -1.8330    2.3560    1.1240 C   0  0
   -2.3120    3.4100    1.5100 O   0  0
    7.0930    0.7160   -1.2510 C   0  0
    7.2370    1.3350   -0.3710 H   0  0
    7.8050    0.9930   -2.4210 C   0  0
    8.5010    1.8250   -2.4520 H   0  0
    7.6350    0.2310   -3.5210 N   0  0
    6.7810   -0.8140   -3.5260 C   0  0
    6.6690   -1.4040   -4.4290 H   0  0
    6.0450   -1.1330   -2.3810 C   0  0
    5.3620   -1.9760   -2.3930 H   0  0
  1  2  1  0
  2  3  1  0
  2  4  1  0
  2  5  1  0
  5  6  1  0
  5  7  1  0
  5  8  1  0
  8  9  1  0
  8 10  1  0
 10 11  2  0
 11 12  1  0
 11 13  1  0
 13 14  1  0
 13 15  2  0
 15 16  1  0
 16 17  2  0
 17 10  1  0
 17 18  1  0
 16 19  1  0
 19 20  2  0
 20 21  1  0
 21 22  1  0
 22 23  2  0
 23 24  1  0
 23 25  1  0
 25 26  1  0
 25 27  2  0
 27 28  1  0
 27 29  1  0
 29 30  1  0
 29 31  2  0
 31 22  1  0
 31 32  1  0
 21 33  2  0
 33 34  1  0
 34 35  2  0
 35 19  1  0
 34 36  1  0
 36 37  1  0
 36 38  1  0
 20 39  1  0
 39 15  1  0
 39 40  2  0
  1 41  2  0
 41 42  1  0
 41 43  1  0
 43 44  1  0
 43 45  2  0
 45 46  1  0
 46 47  1  0
 46 48  2  0
 48  1  1  0
 48 49  1  0
M  END
> <Name>
CHEMBL1098458

> <pKi_A1>
7.9

> <pKi_A2A>
9.05

> <pKi_A2B>
.

> <pKi_A3>
.

> <SR_A1-A2A>
-1.15

> <SR_A1-A2B>
.

> <SR_A1-A3>
.

> <SR_A2A-A2B>
.

> <SR_A2A-A3>
.

> <SR_A2B-A3>
.

> <BRS1>
0.51

> <BRS2>
0.503

> <BRS3>
0.518

> <BRS4>
0.488

> <BRS5>
0.469

> <BRS6>
0.463

> <BRS7>
0.489

> <BRS8>
0.556

> <BRS9>
0.526

> <BRS10>
0.468

> <BRS11>
0.502

> <BRS12>
0.486

> <BRS13>
0.454

> <BRS14>
0.545

> <BRS15>
0.47

> <BRS16>
0.559

> <BRS17>
0.547

> <BRS18>
0.451

> <BRS19>
0.488

> <BRS20>
0.469

> <BRS21>
0.456

> <BRS22>
0.549

> <BRS23>
0.465

> <BRS24>
0.435

> <BRS25>
0.646

> <BRS26>
0.476

> <BRS27>
0.468

> <BRS28>
0.484

> <BRS29>
0.561

> <BRS30>
0.509

> <BRS31>
0.439

> <BRS32>
0.591

> <BRS33>
0.539

> <BRS34>
0.5

> <BRS35>
0.565

> <BRS36>
0.609

> <BRS37>
0.548

> <BRS38>
0.509

> <BRS39>
0.509

> <BRS40>
0.484

> <BRS41>
0.434

> <BRS42>
0.422

> <BRS43>
0.507

> <BRS44>
0.434

> <BRS45>
0.415

> <BRS46>
0.473

> <BRS47>
0.502

> <BRS48>
0.552

> <BRS49>
0.461

> <BRS50>
0.581

> <BRS51>
0.512

> <BRS52>
0.503

> <BRS53>
0.514

> <BRS54>
0.515

> <BRS55>
0.553

> <BRS56>
0.569

> <BRS57>
0.519

> <BRS58>
0.504

> <BRS59>
0.566

> <BRS60>
0.57

> <BRS61>
0.583

> <BRS62>
0.585

> <BRS63>
0.539

> <BRS64>
0.575

> <BRS65>
0.504

> <BRS66>
0.492

> <BRS67>
0.64

> <BRS68>
0.51

> <BRS69>
0.507

> <BRS70>
0.608

> <BRS71>
0.473

> <BRS72>
0.53

> <BRS73>
0.534

> <BRS74>
0.581

> <BRS75>
0.559

> <BRS76>
0.495

> <BRS77>
0.494

> <BRS78>
0.567

> <BRS79>
0.596

> <BRS80>
0.391

> <BRS81>
0.583

> <BRS82>
0.549

> <BRS83>
0.473

> <BRS84>
0.505

> <BRS85>
0.584

> <BRS86>
0.506

> <BRS87>
0.583

> <BRS88>
0.436

> <BRS89>
0.517

> <BRS90>
0.592

> <BRS91>
0.554

> <BRS92>
0.501

> <BRS93>
0.52

> <BRS94>
0.476

> <BRS95>
0.538

> <BRS96>
0.521

> <BRS97>
0.537

> <BRS98>
0.479

> <BRS99>
0.525

> <BRS100>
0.577

> <BRS101>
0.572

> <BRS102>
0.624

> <BRS103>
0.589

> <BRS104>
0.512

> <BRS105>
0.536

> <BRS106>
0.427

> <BRS107>
0.699

> <BRS108>
0.573

> <BRS109>
0.538

> <BRS110>
0.511

> <BRS111>
0.481

> <BRS112>
0.545

> <BRS113>
0.505

> <BRS114>
0.489

> <BRS115>
0.482

> <BRS116>
0.548

> <BRS117>
0.484

> <BRS118>
0.578

> <BRS119>
0.57

> <BRS120>
0.51

> <BRS121>
0.557

> <BRS122>
0.483

> <BRS123>
0.631

> <BRS124>
0.609

> <BRS125>
0.526

> <BRS126>
0.555

> <BRS127>
0.541

> <BRS128>
0.483

> <BRS129>
0.556

> <BRS130>
0.48

> <BRS131>
0.576

> <BRS132>
0.607

> <BRS133>
0.601

> <BRS134>
0.537

> <BRS135>
0.487

> <BRS136>
0.573

> <BRS137>
0.439

> <BRS138>
0.559

> <BRS139>
0.567

> <BRS140>
0.452

> <BRS141>
0.512

> <BRS142>
0.544

> <BRS143>
0.562

> <BRS144>
0.579

> <BRS145>
0.509

> <BRS146>
0.602

> <BRS147>
0.518

> <BRS148>
0.565

> <BRS149>
0.565

> <BRS150>
0.597

> <BRS151>
0.514

> <BRS152>
0.47

> <BRS153>
0.6

> <BRS154>
0.428

> <BRS155>
0.553

> <BRS156>
0.615

> <BRS157>
0.534

> <BRS158>
0.601

> <BRS159>
0.549

> <BRS160>
0.488

> <BRS161>
0.52

> <BRS162>
0.53

> <BRS163>
0.537

> <BRS164>
0.547

> <BRS165>
0.543

> <BRS166>
0.575

> <BRS167>
0.485

> <BRS168>
0.55

> <BRS169>
0.57

> <BRS170>
0.629

> <BRS171>
0.575

> <BRS172>
0.518

> <BRS173>
0.557

> <BRS174>
0.566

> <BRS175>
0.57

> <BRS176>
0.497

> <BRS177>
0.48

> <BRS178>
0.605

> <BRS179>
0.488

> <BRS180>
0.474

> <BRS181>
0.476

> <BRS182>
0.518

> <BRS183>
0.563

> <BRS184>
0.625

> <BRS185>
0.603

> <BRS186>
0.382

> <BRS187>
0.542

> <BRS188>
0.558

> <BRS189>
0.517

> <BRS190>
0.461

> <BRS191>
0.523

> <BRS192>
0.508

> <BRS193>
0.494

> <BRS194>
0.671

> <BRS195>
0.495

> <BRS196>
0.544

> <BRS197>
0.524

> <BRS198>
0.492

> <BRS199>
0.603

> <BRS200>
0.555

> <BRS201>
0.477

> <BRS202>
0.558

> <BRS203>
0.538

> <BRS204>
0.483

> <BRS205>
0.502

> <BRS206>
0.547

> <BRS207>
0.55

> <BRS208>
0.522

> <BRS209>
0.579

> <BRS210>
0.535

> <BRS211>
0.486

> <BRS212>
0.477

> <BRS213>
0.512

> <BRS214>
0.531

> <BRS215>
0.557

> <BRS216>
0.542

> <BRS217>
0.649

> <BRS218>
0.531

> <BRS219>
0.525

> <BRS220>
0.554

> <BRS221>
0.537

> <BRS222>
0.588

> <BRS223>
0.543

> <BRS224>
0.627

> <BRS225>
0.481

> <BRS226>
0.536

> <BRS227>
0.493

> <BRS228>
0.545

> <BRS229>
0.552

> <BRS230>
0.579

> <BRS231>
0.589

> <BRS232>
0.573

> <BRS233>
0.599

> <BRS234>
0.581

> <BRS235>
0.538

> <BRS236>
0.407

> <BRS237>
0.534

> <BRS238>
0.535

> <BRS239>
0.492

> <BRS240>
0.527

> <BRS241>
0.61

> <BRS242>
0.462

> <BRS243>
0.54

> <BRS244>
0.586

> <BRS245>
0.472

> <BRS246>
0.392

> <BRS247>
0.578

> <BRS248>
0.477

> <BRS249>
0.512

> <BRS250>
0.465

> <BRS251>
0.529

> <BRS252>
0.523

> <BRS253>
0.499

> <BRS254>
0.606

> <BRS255>
0.572

> <BRS256>
0.575

> <BRS257>
0.522

> <BRS258>
0.623

> <BRS259>
0.584

> <BRS260>
0.49

> <BRS261>
0.488

> <BRS262>
0.496

> <BRS263>
0.581

> <BRS264>
0.495

> <BRS265>
0.505

> <BRS266>
0.57

> <BRS267>
0.567

> <BRS268>
0.517

> <BRS269>
0.571

> <BRS270>
0.56

> <BRS271>
0.57

> <BRS272>
0.493

> <BRS273>
0.553

> <BRS274>
0.523

> <BRS275>
0.632

> <BRS276>
0.546

> <BRS277>
0.543

> <BRS278>
0.551

> <BRS279>
0.544

> <BRS280>
0.59

> <BRS281>
0.597

> <BRS282>
0.619

> <BRS283>
0.514

> <BRS284>
0.587

> <BRS285>
0.562

> <BRS286>
0.517

> <BRS287>
0.536

> <BRS288>
0.466

> <BRS289>
0.59

> <BRS290>
0.526

> <BRS291>
0.519

> <BRS292>
0.5

> <BRS293>
0.56

> <BRS294>
0.496

> <BRS295>
0.607

> <BRS296>
0.552

> <BRS297>
0.544

> <BRS298>
0.604

> <BRS299>
0.541

> <BRS300>
0.678

$$$$
CHEMBL1098765
  SciTegic09101619463D

 49 53  0  0  0  0            999 V2000
    5.2480    2.2680   -2.6410 C   0  0
    4.1910    2.9070   -1.7340 C   0  0
    4.0950    3.9810   -1.9620 H   0  0
    4.5020    2.8040   -0.6820 H   0  0
    2.8340    2.1930   -1.9490 C   0  0
    2.9400    1.1260   -1.6900 H   0  0
    2.5490    2.2660   -3.0110 H   0  0
    1.7600    2.7770   -1.1550 N   0  0
    1.9230    3.6250   -0.5920 H   0  0
    0.5250    2.2290   -1.1910 C   0  0
   -0.4480    2.7870   -2.0330 C   0  0
   -0.2070    3.6680   -2.6180 H   0  0
   -1.7230    2.2190   -2.1320 C   0  0
   -2.4780    2.6370   -2.7900 H   0  0
   -1.9930    1.0920   -1.3580 C   0  0
   -1.0400    0.5540   -0.4940 C   0  0
    0.2360    1.1120   -0.3980 C   0  0
    0.9790    0.6900    0.2700 H   0  0
   -1.6260   -0.6110    0.2090 C   0  0
   -2.9230   -0.8090   -0.2520 C   0  0
   -3.6810   -1.8690    0.2380 C   0  0
   -5.0440   -2.1310   -0.2770 C   0  0
   -5.2230   -2.9980   -1.3590 C   0  0
   -4.3640   -3.4770   -1.8180 H   0  0
   -6.5080   -3.2470   -1.8500 C   0  0
   -6.6470   -3.9200   -2.6910 H   0  0
   -7.6140   -2.6290   -1.2580 C   0  0
   -8.6120   -2.8260   -1.6370 H   0  0
   -7.4340   -1.7590   -0.1780 C   0  0
   -8.2930   -1.2780    0.2800 H   0  0
   -6.1490   -1.5090    0.3120 C   0  0
   -6.0090   -0.8340    1.1500 H   0  0
   -3.1230   -2.6460    1.1910 N   0  0
   -1.8670   -2.4220    1.6460 C   0  0
   -1.1040   -1.4210    1.1490 N   0  0
   -1.3690   -3.2190    2.6190 N   0  0
   -0.4160   -3.0650    2.9790 H   0  0
   -1.9440   -3.9820    3.0080 H   0  0
   -3.2460    0.2580   -1.2680 C   0  0
   -4.2910    0.4090   -1.8800 O   0  0
    6.0070    1.2590   -2.1630 N   0  0
    6.9300    0.6390   -2.9280 C   0  0
    7.5050   -0.1790   -2.5100 H   0  0
    7.1430    1.0460   -4.2480 C   0  0
    7.8850    0.5480   -4.8650 H   0  0
    6.3890    2.1020   -4.7630 C   0  0
    6.5450    2.4410   -5.7820 H   0  0
    5.4300    2.7160   -3.9540 C   0  0
    4.8310    3.5330   -4.3460 H   0  0
  1  2  1  0
  2  3  1  0
  2  4  1  0
  2  5  1  0
  5  6  1  0
  5  7  1  0
  5  8  1  0
  8  9  1  0
  8 10  1  0
 10 11  2  0
 11 12  1  0
 11 13  1  0
 13 14  1  0
 13 15  2  0
 15 16  1  0
 16 17  2  0
 17 10  1  0
 17 18  1  0
 16 19  1  0
 19 20  2  0
 20 21  1  0
 21 22  1  0
 22 23  2  0
 23 24  1  0
 23 25  1  0
 25 26  1  0
 25 27  2  0
 27 28  1  0
 27 29  1  0
 29 30  1  0
 29 31  2  0
 31 22  1  0
 31 32  1  0
 21 33  2  0
 33 34  1  0
 34 35  2  0
 35 19  1  0
 34 36  1  0
 36 37  1  0
 36 38  1  0
 20 39  1  0
 39 15  1  0
 39 40  2  0
  1 41  2  0
 41 42  1  0
 42 43  1  0
 42 44  2  0
 44 45  1  0
 44 46  1  0
 46 47  1  0
 46 48  2  0
 48  1  1  0
 48 49  1  0
M  END
> <Name>
CHEMBL1098765

> <pKi_A1>
7.81

> <pKi_A2A>
9.05

> <pKi_A2B>
.

> <pKi_A3>
.

> <SR_A1-A2A>
-1.24

> <SR_A1-A2B>
.

> <SR_A1-A3>
.

> <SR_A2A-A2B>
.

> <SR_A2A-A3>
.

> <SR_A2B-A3>
.

> <BRS1>
0.529

> <BRS2>
0.495

> <BRS3>
0.584

> <BRS4>
0.455

> <BRS5>
0.48

> <BRS6>
0.47

> <BRS7>
0.501

> <BRS8>
0.572

> <BRS9>
0.504

> <BRS10>
0.485

> <BRS11>
0.493

> <BRS12>
0.491

> <BRS13>
0.476

> <BRS14>
0.561

> <BRS15>
0.485

> <BRS16>
0.533

> <BRS17>
0.518

> <BRS18>
0.439

> <BRS19>
0.472

> <BRS20>
0.456

> <BRS21>
0.46

> <BRS22>
0.559

> <BRS23>
0.469

> <BRS24>
0.426

> <BRS25>
0.608

> <BRS26>
0.503

> <BRS27>
0.518

> <BRS28>
0.509

> <BRS29>
0.548

> <BRS30>
0.499

> <BRS31>
0.441

> <BRS32>
0.63

> <BRS33>
0.583

> <BRS34>
0.506

> <BRS35>
0.6

> <BRS36>
0.603

> <BRS37>
0.527

> <BRS38>
0.531

> <BRS39>
0.482

> <BRS40>
0.479

> <BRS41>
0.477

> <BRS42>
0.442

> <BRS43>
0.488

> <BRS44>
0.441

> <BRS45>
0.412

> <BRS46>
0.471

> <BRS47>
0.452

> <BRS48>
0.547

> <BRS49>
0.46

> <BRS50>
0.595

> <BRS51>
0.531

> <BRS52>
0.488

> <BRS53>
0.509

> <BRS54>
0.555

> <BRS55>
0.519

> <BRS56>
0.592

> <BRS57>
0.541

> <BRS58>
0.504

> <BRS59>
0.563

> <BRS60>
0.57

> <BRS61>
0.579

> <BRS62>
0.568

> <BRS63>
0.523

> <BRS64>
0.56

> <BRS65>
0.504

> <BRS66>
0.493

> <BRS67>
0.626

> <BRS68>
0.488

> <BRS69>
0.574

> <BRS70>
0.639

> <BRS71>
0.462

> <BRS72>
0.544

> <BRS73>
0.558

> <BRS74>
0.577

> <BRS75>
0.569

> <BRS76>
0.492

> <BRS77>
0.499

> <BRS78>
0.563

> <BRS79>
0.575

> <BRS80>
0.406

> <BRS81>
0.601

> <BRS82>
0.53

> <BRS83>
0.465

> <BRS84>
0.503

> <BRS85>
0.528

> <BRS86>
0.498

> <BRS87>
0.573

> <BRS88>
0.444

> <BRS89>
0.501

> <BRS90>
0.584

> <BRS91>
0.558

> <BRS92>
0.503

> <BRS93>
0.531

> <BRS94>
0.521

> <BRS95>
0.527

> <BRS96>
0.542

> <BRS97>
0.56

> <BRS98>
0.489

> <BRS99>
0.538

> <BRS100>
0.543

> <BRS101>
0.532

> <BRS102>
0.576

> <BRS103>
0.566

> <BRS104>
0.485

> <BRS105>
0.535

> <BRS106>
0.409

> <BRS107>
0.666

> <BRS108>
0.549

> <BRS109>
0.581

> <BRS110>
0.512

> <BRS111>
0.447

> <BRS112>
0.524

> <BRS113>
0.518

> <BRS114>
0.525

> <BRS115>
0.5

> <BRS116>
0.564

> <BRS117>
0.495

> <BRS118>
0.578

> <BRS119>
0.588

> <BRS120>
0.552

> <BRS121>
0.582

> <BRS122>
0.498

> <BRS123>
0.64

> <BRS124>
0.62

> <BRS125>
0.509

> <BRS126>
0.58

> <BRS127>
0.54

> <BRS128>
0.507

> <BRS129>
0.586

> <BRS130>
0.485

> <BRS131>
0.616

> <BRS132>
0.627

> <BRS133>
0.609

> <BRS134>
0.54

> <BRS135>
0.494

> <BRS136>
0.565

> <BRS137>
0.451

> <BRS138>
0.58

> <BRS139>
0.558

> <BRS140>
0.474

> <BRS141>
0.544

> <BRS142>
0.514

> <BRS143>
0.597

> <BRS144>
0.581

> <BRS145>
0.518

> <BRS146>
0.557

> <BRS147>
0.539

> <BRS148>
0.563

> <BRS149>
0.609

> <BRS150>
0.575

> <BRS151>
0.516

> <BRS152>
0.472

> <BRS153>
0.61

> <BRS154>
0.439

> <BRS155>
0.549

> <BRS156>
0.616

> <BRS157>
0.537

> <BRS158>
0.565

> <BRS159>
0.557

> <BRS160>
0.489

> <BRS161>
0.531

> <BRS162>
0.56

> <BRS163>
0.519

> <BRS164>
0.565

> <BRS165>
0.535

> <BRS166>
0.56

> <BRS167>
0.484

> <BRS168>
0.546

> <BRS169>
0.565

> <BRS170>
0.649

> <BRS171>
0.569

> <BRS172>
0.516

> <BRS173>
0.591

> <BRS174>
0.569

> <BRS175>
0.584

> <BRS176>
0.509

> <BRS177>
0.487

> <BRS178>
0.643

> <BRS179>
0.489

> <BRS180>
0.465

> <BRS181>
0.478

> <BRS182>
0.499

> <BRS183>
0.589

> <BRS184>
0.589

> <BRS185>
0.594

> <BRS186>
0.396

> <BRS187>
0.587

> <BRS188>
0.563

> <BRS189>
0.524

> <BRS190>
0.46

> <BRS191>
0.524

> <BRS192>
0.513

> <BRS193>
0.513

> <BRS194>
0.639

> <BRS195>
0.478

> <BRS196>
0.531

> <BRS197>
0.506

> <BRS198>
0.498

> <BRS199>
0.597

> <BRS200>
0.505

> <BRS201>
0.46

> <BRS202>
0.613

> <BRS203>
0.526

> <BRS204>
0.524

> <BRS205>
0.534

> <BRS206>
0.543

> <BRS207>
0.53

> <BRS208>
0.505

> <BRS209>
0.585

> <BRS210>
0.57

> <BRS211>
0.467

> <BRS212>
0.481

> <BRS213>
0.539

> <BRS214>
0.53

> <BRS215>
0.535

> <BRS216>
0.586

> <BRS217>
0.614

> <BRS218>
0.531

> <BRS219>
0.505

> <BRS220>
0.56

> <BRS221>
0.547

> <BRS222>
0.55

> <BRS223>
0.548

> <BRS224>
0.649

> <BRS225>
0.477

> <BRS226>
0.549

> <BRS227>
0.516

> <BRS228>
0.543

> <BRS229>
0.554

> <BRS230>
0.605

> <BRS231>
0.606

> <BRS232>
0.585

> <BRS233>
0.623

> <BRS234>
0.577

> <BRS235>
0.583

> <BRS236>
0.392

> <BRS237>
0.511

> <BRS238>
0.517

> <BRS239>
0.507

> <BRS240>
0.559

> <BRS241>
0.588

> <BRS242>
0.457

> <BRS243>
0.573

> <BRS244>
0.596

> <BRS245>
0.51

> <BRS246>
0.403

> <BRS247>
0.617

> <BRS248>
0.507

> <BRS249>
0.494

> <BRS250>
0.449

> <BRS251>
0.537

> <BRS252>
0.544

> <BRS253>
0.515

> <BRS254>
0.632

> <BRS255>
0.593

> <BRS256>
0.579

> <BRS257>
0.537

> <BRS258>
0.619

> <BRS259>
0.56

> <BRS260>
0.479

> <BRS261>
0.531

> <BRS262>
0.534

> <BRS263>
0.608

> <BRS264>
0.52

> <BRS265>
0.477

> <BRS266>
0.527

> <BRS267>
0.608

> <BRS268>
0.528

> <BRS269>
0.565

> <BRS270>
0.548

> <BRS271>
0.599

> <BRS272>
0.498

> <BRS273>
0.529

> <BRS274>
0.532

> <BRS275>
0.618

> <BRS276>
0.561

> <BRS277>
0.525

> <BRS278>
0.569

> <BRS279>
0.531

> <BRS280>
0.589

> <BRS281>
0.608

> <BRS282>
0.637

> <BRS283>
0.521

> <BRS284>
0.602

> <BRS285>
0.582

> <BRS286>
0.547

> <BRS287>
0.53

> <BRS288>
0.462

> <BRS289>
0.618

> <BRS290>
0.531

> <BRS291>
0.514

> <BRS292>
0.484

> <BRS293>
0.569

> <BRS294>
0.518

> <BRS295>
0.676

> <BRS296>
0.596

> <BRS297>
0.551

> <BRS298>
0.598

> <BRS299>
0.515

> <BRS300>
0.676

$$$$
CHEMBL1095172
  SciTegic09101619463D

 53 57  0  0  0  0            999 V2000
    5.5360    0.2500   -0.7770 C   0  0
    6.2360    0.0800    0.4210 C   0  0
    5.7680   -0.4320    1.2560 H   0  0
    7.5390    0.5720    0.5420 C   0  0
    8.0820    0.4440    1.4730 H   0  0
    8.1400    1.2300   -0.5350 C   0  0
    9.1460    1.6250   -0.4360 H   0  0
    7.4460    1.3810   -1.7390 C   0  0
    7.9190    1.8790   -2.5800 H   0  0
    6.1430    0.8890   -1.8610 C   0  0
    5.6030    1.0050   -2.7960 H   0  0
    4.1450   -0.2410   -0.8920 C   0  0
    3.0710    0.5920   -0.5900 C   0  0
    3.0170    2.0360   -0.1600 C   0  0
    1.5460    2.3270    0.0180 C   0  0
    0.9000    3.5050    0.3910 C   0  0
    1.4620    4.4130    0.5790 H   0  0
   -0.4940    3.4720    0.5180 C   0  0
   -1.0270    4.3760    0.7960 H   0  0
   -1.2080    2.2850    0.3030 C   0  0
   -0.5560    1.1260   -0.1360 C   0  0
   -1.1030    0.2210   -0.3760 H   0  0
    0.8330    1.1640   -0.2610 C   0  0
    1.7750    0.0960   -0.6680 C   0  0
    1.5440   -1.1700   -1.0640 N   0  0
    2.5970   -1.9570   -1.3840 C   0  0
    3.8700   -1.5030   -1.2860 N   0  0
    2.3800   -3.2210   -1.8110 N   0  0
    3.1760   -3.8350   -2.0410 H   0  0
    1.4180   -3.5780   -1.9110 H   0  0
   -2.5410    2.2620    0.5360 N   0  0
   -3.1580    2.8950    0.0030 H   0  0
   -3.0790    1.4180    1.6000 C   0  0
   -2.7600    0.3790    1.4300 H   0  0
   -2.6570    1.7700    2.5550 H   0  0
   -4.6260    1.4800    1.6850 C   0  0
   -4.9140    2.5440    1.6470 H   0  0
   -5.0530    0.9730    0.8040 H   0  0
   -5.1820    0.9180    2.9440 N   0  0
   -6.6610    1.0240    2.9920 C   0  0
   -7.1080    0.3750    2.2200 H   0  0
   -6.9840    2.0610    2.8040 H   0  0
   -7.1870    0.5960    4.3820 C   0  0
   -6.8390    1.3020    5.1540 H   0  0
   -8.2890    0.5990    4.3830 H   0  0
   -6.7460   -0.7380    4.6820 O   0  0
   -5.3130   -0.8340    4.7050 C   0  0
   -4.9030   -0.1860    5.4970 H   0  0
   -5.0470   -1.8760    4.9430 H   0  0
   -4.7190   -0.4370    3.3300 C   0  0
   -5.0200   -1.1680    2.5630 H   0  0
   -3.6240   -0.4710    3.4400 H   0  0
    3.9540    2.7980    0.0090 O   0  0
  1  2  2  0
  2  3  1  0
  2  4  1  0
  4  5  1  0
  4  6  2  0
  6  7  1  0
  6  8  1  0
  8  9  1  0
  8 10  2  0
 10  1  1  0
 10 11  1  0
  1 12  1  0
 12 13  2  0
 13 14  1  0
 14 15  1  0
 15 16  2  0
 16 17  1  0
 16 18  1  0
 18 19  1  0
 18 20  2  0
 20 21  1  0
 21 22  1  0
 21 23  2  0
 23 15  1  0
 23 24  1  0
 24 13  1  0
 24 25  2  0
 25 26  1  0
 26 27  2  0
 27 12  1  0
 26 28  1  0
 28 29  1  0
 28 30  1  0
 20 31  1  0
 31 32  1  0
 31 33  1  0
 33 34  1  0
 33 35  1  0
 33 36  1  0
 36 37  1  0
 36 38  1  0
 36 39  1  0
 39 40  1  0
 40 41  1  0
 40 42  1  0
 40 43  1  0
 43 44  1  0
 43 45  1  0
 43 46  1  0
 46 47  1  0
 47 48  1  0
 47 49  1  0
 47 50  1  0
 50 39  1  0
 50 51  1  0
 50 52  1  0
 14 53  2  0
M  END
> <Name>
CHEMBL1095172

> <pKi_A1>
7.49

> <pKi_A2A>
8.36

> <pKi_A2B>
.

> <pKi_A3>
.

> <SR_A1-A2A>
-0.87

> <SR_A1-A2B>
.

> <SR_A1-A3>
.

> <SR_A2A-A2B>
.

> <SR_A2A-A3>
.

> <SR_A2B-A3>
.

> <BRS1>
0.519

> <BRS2>
0.493

> <BRS3>
0.599

> <BRS4>
0.5

> <BRS5>
0.477

> <BRS6>
0.463

> <BRS7>
0.502

> <BRS8>
0.529

> <BRS9>
0.513

> <BRS10>
0.49

> <BRS11>
0.509

> <BRS12>
0.468

> <BRS13>
0.473

> <BRS14>
0.544

> <BRS15>
0.456

> <BRS16>
0.534

> <BRS17>
0.55

> <BRS18>
0.446

> <BRS19>
0.519

> <BRS20>
0.472

> <BRS21>
0.507

> <BRS22>
0.541

> <BRS23>
0.43

> <BRS24>
0.441

> <BRS25>
0.653

> <BRS26>
0.504

> <BRS27>
0.518

> <BRS28>
0.492

> <BRS29>
0.508

> <BRS30>
0.487

> <BRS31>
0.424

> <BRS32>
0.581

> <BRS33>
0.574

> <BRS34>
0.523

> <BRS35>
0.541

> <BRS36>
0.62

> <BRS37>
0.53

> <BRS38>
0.51

> <BRS39>
0.518

> <BRS40>
0.462

> <BRS41>
0.458

> <BRS42>
0.439

> <BRS43>
0.505

> <BRS44>
0.448

> <BRS45>
0.397

> <BRS46>
0.485

> <BRS47>
0.461

> <BRS48>
0.526

> <BRS49>
0.469

> <BRS50>
0.59

> <BRS51>
0.509

> <BRS52>
0.519

> <BRS53>
0.531

> <BRS54>
0.537

> <BRS55>
0.55

> <BRS56>
0.591

> <BRS57>
0.516

> <BRS58>
0.519

> <BRS59>
0.548

> <BRS60>
0.561

> <BRS61>
0.587

> <BRS62>
0.579

> <BRS63>
0.523

> <BRS64>
0.561

> <BRS65>
0.507

> <BRS66>
0.503

> <BRS67>
0.648

> <BRS68>
0.486

> <BRS69>
0.507

> <BRS70>
0.613

> <BRS71>
0.498

> <BRS72>
0.519

> <BRS73>
0.564

> <BRS74>
0.597

> <BRS75>
0.552

> <BRS76>
0.502

> <BRS77>
0.507

> <BRS78>
0.551

> <BRS79>
0.591

> <BRS80>
0.379

> <BRS81>
0.565

> <BRS82>
0.546

> <BRS83>
0.485

> <BRS84>
0.524

> <BRS85>
0.575

> <BRS86>
0.517

> <BRS87>
0.57

> <BRS88>
0.429

> <BRS89>
0.51

> <BRS90>
0.593

> <BRS91>
0.544

> <BRS92>
0.496

> <BRS93>
0.551

> <BRS94>
0.485

> <BRS95>
0.541

> <BRS96>
0.528

> <BRS97>
0.56

> <BRS98>
0.489

> <BRS99>
0.519

> <BRS100>
0.552

> <BRS101>
0.584

> <BRS102>
0.615

> <BRS103>
0.628

> <BRS104>
0.512

> <BRS105>
0.542

> <BRS106>
0.446

> <BRS107>
0.685

> <BRS108>
0.579

> <BRS109>
0.53

> <BRS110>
0.533

> <BRS111>
0.437

> <BRS112>
0.511

> <BRS113>
0.502

> <BRS114>
0.531

> <BRS115>
0.508

> <BRS116>
0.562

> <BRS117>
0.483

> <BRS118>
0.6

> <BRS119>
0.581

> <BRS120>
0.53

> <BRS121>
0.57

> <BRS122>
0.476

> <BRS123>
0.598

> <BRS124>
0.632

> <BRS125>
0.503

> <BRS126>
0.584

> <BRS127>
0.561

> <BRS128>
0.497

> <BRS129>
0.588

> <BRS130>
0.51

> <BRS131>
0.605

> <BRS132>
0.619

> <BRS133>
0.607

> <BRS134>
0.56

> <BRS135>
0.491

> <BRS136>
0.573

> <BRS137>
0.439

> <BRS138>
0.553

> <BRS139>
0.559

> <BRS140>
0.458

> <BRS141>
0.512

> <BRS142>
0.551

> <BRS143>
0.539

> <BRS144>
0.611

> <BRS145>
0.498

> <BRS146>
0.607

> <BRS147>
0.508

> <BRS148>
0.611

> <BRS149>
0.568

> <BRS150>
0.588

> <BRS151>
0.519

> <BRS152>
0.479

> <BRS153>
0.641

> <BRS154>
0.45

> <BRS155>
0.563

> <BRS156>
0.615

> <BRS157>
0.508

> <BRS158>
0.603

> <BRS159>
0.557

> <BRS160>
0.457

> <BRS161>
0.53

> <BRS162>
0.533

> <BRS163>
0.544

> <BRS164>
0.569

> <BRS165>
0.545

> <BRS166>
0.599

> <BRS167>
0.495

> <BRS168>
0.523

> <BRS169>
0.559

> <BRS170>
0.634

> <BRS171>
0.565

> <BRS172>
0.532

> <BRS173>
0.565

> <BRS174>
0.572

> <BRS175>
0.547

> <BRS176>
0.504

> <BRS177>
0.479

> <BRS178>
0.602

> <BRS179>
0.492

> <BRS180>
0.491

> <BRS181>
0.457

> <BRS182>
0.533

> <BRS183>
0.553

> <BRS184>
0.579

> <BRS185>
0.603

> <BRS186>
0.407

> <BRS187>
0.569

> <BRS188>
0.583

> <BRS189>
0.511

> <BRS190>
0.473

> <BRS191>
0.547

> <BRS192>
0.523

> <BRS193>
0.506

> <BRS194>
0.687

> <BRS195>
0.51

> <BRS196>
0.538

> <BRS197>
0.532

> <BRS198>
0.524

> <BRS199>
0.595

> <BRS200>
0.542

> <BRS201>
0.491

> <BRS202>
0.594

> <BRS203>
0.542

> <BRS204>
0.492

> <BRS205>
0.51

> <BRS206>
0.58

> <BRS207>
0.541

> <BRS208>
0.483

> <BRS209>
0.57

> <BRS210>
0.579

> <BRS211>
0.481

> <BRS212>
0.475

> <BRS213>
0.539

> <BRS214>
0.532

> <BRS215>
0.505

> <BRS216>
0.548

> <BRS217>
0.626

> <BRS218>
0.559

> <BRS219>
0.529

> <BRS220>
0.548

> <BRS221>
0.561

> <BRS222>
0.597

> <BRS223>
0.546

> <BRS224>
0.619

> <BRS225>
0.481

> <BRS226>
0.555

> <BRS227>
0.485

> <BRS228>
0.547

> <BRS229>
0.554

> <BRS230>
0.582

> <BRS231>
0.606

> <BRS232>
0.581

> <BRS233>
0.593

> <BRS234>
0.554

> <BRS235>
0.566

> <BRS236>
0.352

> <BRS237>
0.513

> <BRS238>
0.507

> <BRS239>
0.486

> <BRS240>
0.537

> <BRS241>
0.606

> <BRS242>
0.484

> <BRS243>
0.563

> <BRS244>
0.585

> <BRS245>
0.498

> <BRS246>
0.392

> <BRS247>
0.596

> <BRS248>
0.497

> <BRS249>
0.509

> <BRS250>
0.462

> <BRS251>
0.529

> <BRS252>
0.516

> <BRS253>
0.525

> <BRS254>
0.593

> <BRS255>
0.586

> <BRS256>
0.593

> <BRS257>
0.53

> <BRS258>
0.588

> <BRS259>
0.569

> <BRS260>
0.468

> <BRS261>
0.532

> <BRS262>
0.526

> <BRS263>
0.561

> <BRS264>
0.515

> <BRS265>
0.464

> <BRS266>
0.56

> <BRS267>
0.588

> <BRS268>
0.543

> <BRS269>
0.56

> <BRS270>
0.55

> <BRS271>
0.543

> <BRS272>
0.505

> <BRS273>
0.572

> <BRS274>
0.536

> <BRS275>
0.658

> <BRS276>
0.539

> <BRS277>
0.523

> <BRS278>
0.559

> <BRS279>
0.509

> <BRS280>
0.58

> <BRS281>
0.567

> <BRS282>
0.607

> <BRS283>
0.486

> <BRS284>
0.59

> <BRS285>
0.563

> <BRS286>
0.514

> <BRS287>
0.545

> <BRS288>
0.478

> <BRS289>
0.568

> <BRS290>
0.541

> <BRS291>
0.456

> <BRS292>
0.513

> <BRS293>
0.576

> <BRS294>
0.489

> <BRS295>
0.633

> <BRS296>
0.563

> <BRS297>
0.535

> <BRS298>
0.609

> <BRS299>
0.536

> <BRS300>
0.693

$$$$
CHEMBL1095811
  SciTegic09101619463D

 55 59  0  0  0  0            999 V2000
   -5.7240   -0.2560   -0.8740 C   0  0
   -6.3290   -0.0780    0.3720 C   0  0
   -5.7970    0.4340    1.1670 H   0  0
   -7.6220   -0.5590    0.5960 C   0  0
   -8.0950   -0.4200    1.5640 H   0  0
   -8.3090   -1.2200   -0.4270 C   0  0
   -9.3180   -1.5830   -0.2580 H   0  0
   -7.6950   -1.4120   -1.6690 C   0  0
   -8.2260   -1.9330   -2.4610 H   0  0
   -6.4010   -0.9330   -1.8910 C   0  0
   -5.9240   -1.0860   -2.8540 H   0  0
   -4.3640    0.2800   -1.1140 C   0  0
   -3.2280   -0.5110   -0.9580 C   0  0
   -3.0550   -1.9560   -0.5590 C   0  0
   -1.5610   -2.1740   -0.5390 C   0  0
   -0.8170   -3.3040   -0.2050 C   0  0
   -1.3090   -4.2250    0.0850 H   0  0
    0.5790   -3.2100   -0.2550 C   0  0
    1.1710   -4.0830   -0.0110 H   0  0
    1.2120   -2.0130   -0.6220 C   0  0
    0.4530   -0.9060   -1.0250 C   0  0
    0.9260   -0.0020   -1.3930 H   0  0
   -0.9360   -0.9930   -0.9290 C   0  0
   -1.9690    0.0380   -1.1810 C   0  0
   -1.8370    1.3240   -1.5540 N   0  0
   -2.9470    2.0830   -1.6920 C   0  0
   -4.1830    1.5650   -1.4890 N   0  0
   -2.8170    3.3830   -2.0430 N   0  0
   -3.6540    3.9690   -2.1840 H   0  0
   -1.8800    3.7930   -2.1730 H   0  0
    2.5650   -1.9200   -0.5790 N   0  0
    3.0690   -1.5380   -1.3960 H   0  0
    3.2880   -2.2010    0.6640 C   0  0
    2.7720   -1.6870    1.4930 H   0  0
    3.2810   -3.2800    0.8800 H   0  0
    4.7680   -1.7360    0.5920 C   0  0
    5.2560   -2.3440   -0.1880 H   0  0
    4.8100   -0.6870    0.2540 H   0  0
    5.4300   -1.8860    1.9180 N   0  0
    6.8010   -2.4550    1.8580 C   0  0
    7.4840   -1.7310    1.3870 H   0  0
    6.7950   -3.3760    1.2520 H   0  0
    7.3430   -2.8640    3.2510 C   0  0
    6.7100   -3.6560    3.6830 H   0  0
    8.3740   -3.2460    3.1650 H   0  0
    7.3580   -1.4610    4.3770 S   0  0
    5.6390   -0.9560    4.2420 C   0  0
    4.9830   -1.7560    4.6220 H   0  0
    5.4930   -0.0540    4.8570 H   0  0
    5.3130   -0.6650    2.7590 C   0  0
    5.9910    0.1170    2.3810 H   0  0
    4.2870   -0.2690    2.7240 H   0  0
    7.6020   -1.9440    5.7220 O   0  0
    8.2040   -0.4190    3.8280 O   0  0
   -3.9310   -2.7670   -0.3090 O   0  0
  1  2  2  0
  2  3  1  0
  2  4  1  0
  4  5  1  0
  4  6  2  0
  6  7  1  0
  6  8  1  0
  8  9  1  0
  8 10  2  0
 10  1  1  0
 10 11  1  0
  1 12  1  0
 12 13  2  0
 13 14  1  0
 14 15  1  0
 15 16  2  0
 16 17  1  0
 16 18  1  0
 18 19  1  0
 18 20  2  0
 20 21  1  0
 21 22  1  0
 21 23  2  0
 23 15  1  0
 23 24  1  0
 24 13  1  0
 24 25  2  0
 25 26  1  0
 26 27  2  0
 27 12  1  0
 26 28  1  0
 28 29  1  0
 28 30  1  0
 20 31  1  0
 31 32  1  0
 31 33  1  0
 33 34  1  0
 33 35  1  0
 33 36  1  0
 36 37  1  0
 36 38  1  0
 36 39  1  0
 39 40  1  0
 40 41  1  0
 40 42  1  0
 40 43  1  0
 43 44  1  0
 43 45  1  0
 43 46  1  0
 46 47  1  0
 47 48  1  0
 47 49  1  0
 47 50  1  0
 50 39  1  0
 50 51  1  0
 50 52  1  0
 46 53  2  0
 46 54  2  0
 14 55  2  0
M  END
> <Name>
CHEMBL1095811

> <pKi_A1>
7.33

> <pKi_A2A>
8.51

> <pKi_A2B>
.

> <pKi_A3>
.

> <SR_A1-A2A>
-1.18

> <SR_A1-A2B>
.

> <SR_A1-A3>
.

> <SR_A2A-A2B>
.

> <SR_A2A-A3>
.

> <SR_A2B-A3>
.

> <BRS1>
0.461

> <BRS2>
0.49

> <BRS3>
0.604

> <BRS4>
0.501

> <BRS5>
0.464

> <BRS6>
0.465

> <BRS7>
0.498

> <BRS8>
0.505

> <BRS9>
0.522

> <BRS10>
0.498

> <BRS11>
0.481

> <BRS12>
0.464

> <BRS13>
0.471

> <BRS14>
0.557

> <BRS15>
0.472

> <BRS16>
0.524

> <BRS17>
0.51

> <BRS18>
0.416

> <BRS19>
0.515

> <BRS20>
0.503

> <BRS21>
0.477

> <BRS22>
0.557

> <BRS23>
0.426

> <BRS24>
0.434

> <BRS25>
0.653

> <BRS26>
0.504

> <BRS27>
0.471

> <BRS28>
0.515

> <BRS29>
0.516

> <BRS30>
0.483

> <BRS31>
0.399

> <BRS32>
0.571

> <BRS33>
0.595

> <BRS34>
0.521

> <BRS35>
0.539

> <BRS36>
0.595

> <BRS37>
0.562

> <BRS38>
0.498

> <BRS39>
0.493

> <BRS40>
0.485

> <BRS41>
0.413

> <BRS42>
0.441

> <BRS43>
0.5

> <BRS44>
0.446

> <BRS45>
0.391

> <BRS46>
0.483

> <BRS47>
0.449

> <BRS48>
0.528

> <BRS49>
0.484

> <BRS50>
0.595

> <BRS51>
0.518

> <BRS52>
0.504

> <BRS53>
0.55

> <BRS54>
0.529

> <BRS55>
0.535

> <BRS56>
0.585

> <BRS57>
0.51

> <BRS58>
0.497

> <BRS59>
0.53

> <BRS60>
0.546

> <BRS61>
0.612

> <BRS62>
0.612

> <BRS63>
0.516

> <BRS64>
0.559

> <BRS65>
0.483

> <BRS66>
0.502

> <BRS67>
0.629

> <BRS68>
0.484

> <BRS69>
0.531

> <BRS70>
0.599

> <BRS71>
0.501

> <BRS72>
0.488

> <BRS73>
0.551

> <BRS74>
0.618

> <BRS75>
0.55

> <BRS76>
0.516

> <BRS77>
0.518

> <BRS78>
0.539

> <BRS79>
0.619

> <BRS80>
0.384

> <BRS81>
0.56

> <BRS82>
0.568

> <BRS83>
0.493

> <BRS84>
0.48

> <BRS85>
0.571

> <BRS86>
0.522

> <BRS87>
0.543

> <BRS88>
0.418

> <BRS89>
0.495

> <BRS90>
0.621

> <BRS91>
0.568

> <BRS92>
0.491

> <BRS93>
0.552

> <BRS94>
0.502

> <BRS95>
0.555

> <BRS96>
0.523

> <BRS97>
0.566

> <BRS98>
0.448

> <BRS99>
0.516

> <BRS100>
0.567

> <BRS101>
0.606

> <BRS102>
0.627

> <BRS103>
0.628

> <BRS104>
0.476

> <BRS105>
0.498

> <BRS106>
0.416

> <BRS107>
0.604

> <BRS108>
0.584

> <BRS109>
0.518

> <BRS110>
0.533

> <BRS111>
0.417

> <BRS112>
0.524

> <BRS113>
0.534

> <BRS114>
0.5

> <BRS115>
0.531

> <BRS116>
0.571

> <BRS117>
0.46

> <BRS118>
0.57

> <BRS119>
0.567

> <BRS120>
0.503

> <BRS121>
0.581

> <BRS122>
0.495

> <BRS123>
0.596

> <BRS124>
0.634

> <BRS125>
0.529

> <BRS126>
0.606

> <BRS127>
0.519

> <BRS128>
0.496

> <BRS129>
0.559

> <BRS130>
0.52

> <BRS131>
0.604

> <BRS132>
0.593

> <BRS133>
0.594

> <BRS134>
0.538

> <BRS135>
0.505

> <BRS136>
0.543

> <BRS137>
0.458

> <BRS138>
0.608

> <BRS139>
0.583

> <BRS140>
0.454

> <BRS141>
0.501

> <BRS142>
0.546

> <BRS143>
0.544

> <BRS144>
0.606

> <BRS145>
0.524

> <BRS146>
0.585

> <BRS147>
0.519

> <BRS148>
0.595

> <BRS149>
0.554

> <BRS150>
0.568

> <BRS151>
0.566

> <BRS152>
0.519

> <BRS153>
0.631

> <BRS154>
0.417

> <BRS155>
0.555

> <BRS156>
0.57

> <BRS157>
0.559

> <BRS158>
0.61

> <BRS159>
0.568

> <BRS160>
0.433

> <BRS161>
0.512

> <BRS162>
0.524

> <BRS163>
0.562

> <BRS164>
0.563

> <BRS165>
0.566

> <BRS166>
0.589

> <BRS167>
0.497

> <BRS168>
0.536

> <BRS169>
0.566

> <BRS170>
0.615

> <BRS171>
0.58

> <BRS172>
0.514

> <BRS173>
0.558

> <BRS174>
0.561

> <BRS175>
0.547

> <BRS176>
0.507

> <BRS177>
0.475

> <BRS178>
0.586

> <BRS179>
0.522

> <BRS180>
0.469

> <BRS181>
0.427

> <BRS182>
0.512

> <BRS183>
0.562

> <BRS184>
0.584

> <BRS185>
0.559

> <BRS186>
0.382

> <BRS187>
0.526

> <BRS188>
0.564

> <BRS189>
0.479

> <BRS190>
0.499

> <BRS191>
0.471

> <BRS192>
0.523

> <BRS193>
0.499

> <BRS194>
0.645

> <BRS195>
0.515

> <BRS196>
0.53

> <BRS197>
0.501

> <BRS198>
0.501

> <BRS199>
0.52

> <BRS200>
0.536

> <BRS201>
0.447

> <BRS202>
0.564

> <BRS203>
0.574

> <BRS204>
0.486

> <BRS205>
0.508

> <BRS206>
0.55

> <BRS207>
0.521

> <BRS208>
0.526

> <BRS209>
0.582

> <BRS210>
0.562

> <BRS211>
0.506

> <BRS212>
0.496

> <BRS213>
0.536

> <BRS214>
0.526

> <BRS215>
0.509

> <BRS216>
0.548

> <BRS217>
0.579

> <BRS218>
0.57

> <BRS219>
0.556

> <BRS220>
0.532

> <BRS221>
0.55

> <BRS222>
0.599

> <BRS223>
0.528

> <BRS224>
0.603

> <BRS225>
0.481

> <BRS226>
0.582

> <BRS227>
0.507

> <BRS228>
0.502

> <BRS229>
0.528

> <BRS230>
0.561

> <BRS231>
0.624

> <BRS232>
0.534

> <BRS233>
0.574

> <BRS234>
0.599

> <BRS235>
0.548

> <BRS236>
0.376

> <BRS237>
0.497

> <BRS238>
0.496

> <BRS239>
0.492

> <BRS240>
0.535

> <BRS241>
0.593

> <BRS242>
0.505

> <BRS243>
0.545

> <BRS244>
0.598

> <BRS245>
0.468

> <BRS246>
0.391

> <BRS247>
0.573

> <BRS248>
0.5

> <BRS249>
0.531

> <BRS250>
0.476

> <BRS251>
0.572

> <BRS252>
0.509

> <BRS253>
0.506

> <BRS254>
0.63

> <BRS255>
0.56

> <BRS256>
0.618

> <BRS257>
0.524

> <BRS258>
0.584

> <BRS259>
0.575

> <BRS260>
0.478

> <BRS261>
0.542

> <BRS262>
0.513

> <BRS263>
0.564

> <BRS264>
0.505

> <BRS265>
0.468

> <BRS266>
0.501

> <BRS267>
0.551

> <BRS268>
0.535

> <BRS269>
0.584

> <BRS270>
0.521

> <BRS271>
0.535

> <BRS272>
0.474

> <BRS273>
0.551

> <BRS274>
0.532

> <BRS275>
0.655

> <BRS276>
0.542

> <BRS277>
0.57

> <BRS278>
0.538

> <BRS279>
0.517

> <BRS280>
0.572

> <BRS281>
0.542

> <BRS282>
0.596

> <BRS283>
0.504

> <BRS284>
0.564

> <BRS285>
0.571

> <BRS286>
0.52

> <BRS287>
0.553

> <BRS288>
0.458

> <BRS289>
0.59

> <BRS290>
0.546

> <BRS291>
0.473

> <BRS292>
0.515

> <BRS293>
0.566

> <BRS294>
0.461

> <BRS295>
0.605

> <BRS296>
0.553

> <BRS297>
0.525

> <BRS298>
0.607

> <BRS299>
0.553

> <BRS300>
0.663

$$$$
CHEMBL1095812
  SciTegic09101619463D

 56 60  0  0  0  0            999 V2000
    4.3510    1.5710   -0.3510 C   0  0  1  0  0  0
    4.3110    2.6400   -0.6210 H   0  0
    5.8310    1.1540   -0.1690 C   0  0
    5.8790    0.1050    0.1640 H   0  0
    6.2970    1.7820    0.6080 H   0  0
    6.6020    1.3080   -1.5070 C   0  0
    6.6060    2.3740   -1.7910 H   0  0
    7.6480    1.0080   -1.3220 H   0  0
    6.0020    0.4910   -2.6000 N   0  3
    6.0260   -0.5470   -2.2820 H   0  0
    4.5760    0.8670   -2.8020 C   0  0
    4.5090    1.9060   -3.1670 H   0  0
    4.0930    0.2170   -3.5480 H   0  0
    3.7390    0.7330   -1.5020 C   0  0
    3.7050   -0.3250   -1.1950 H   0  0
    2.7080    1.0660   -1.7080 H   0  0
    6.8250    0.5860   -3.8410 C   0  0
    6.8420    1.6270   -4.2060 H   0  0
    7.8660    0.3010   -3.6090 H   0  0
    6.3680   -0.3330   -5.0080 C   0  0
    7.1270   -0.3300   -5.8080 H   0  0
    6.2420   -1.3680   -4.6540 H   0  0
    5.4230    0.0120   -5.4520 H   0  0
    3.5920    1.3920    0.8860 N   0  0
    4.0560    1.0560    1.7430 H   0  0
    2.2650    1.6490    0.9100 C   0  0
    1.8090    2.9430    1.1990 C   0  0
    2.5250    3.7150    1.4620 H   0  0
    0.4450    3.2540    1.1480 C   0  0
    0.0830    4.2490    1.3800 H   0  0
   -0.4400    2.2390    0.7800 C   0  0
    0.0120    0.9480    0.5210 C   0  0
    1.3610    0.6180    0.6300 C   0  0
    1.6950   -0.4050    0.4910 H   0  0
   -1.1340    0.0970    0.1290 C   0  0
   -2.2920    0.8660    0.1420 C   0  0
   -3.5040    0.2870   -0.2270 C   0  0
   -4.7530    1.0800   -0.2350 C   0  0
   -5.1410    1.7510   -1.3980 C   0  0
   -4.5310    1.6810   -2.2940 H   0  0
   -6.3120    2.5140   -1.4070 C   0  0
   -6.6120    3.0370   -2.3100 H   0  0
   -7.0960    2.6030   -0.2530 C   0  0
   -8.0030    3.1990   -0.2580 H   0  0
   -6.7120    1.9240    0.9080 C   0  0
   -7.3240    1.9890    1.8020 H   0  0
   -5.5410    1.1610    0.9170 C   0  0
   -5.2420    0.6330    1.8170 H   0  0
   -3.4940   -1.0160   -0.5810 N   0  0
   -2.3500   -1.7430   -0.5970 C   0  0
   -1.1710   -1.2030   -0.2140 N   0  0
   -2.3840   -3.0320   -1.0050 N   0  0
   -1.5240   -3.6010   -0.9970 H   0  0
   -3.2670   -3.4490   -1.3340 H   0  0
   -1.9370    2.2660    0.5800 C   0  0
   -2.6930    3.2110    0.7330 O   0  0
  1  2  1  0
  1  3  1  0
  3  4  1  0
  3  5  1  0
  3  6  1  0
  6  7  1  0
  6  8  1  0
  6  9  1  0
  9 10  1  0
  9 11  1  0
 11 12  1  0
 11 13  1  0
 11 14  1  0
 14  1  1  0
 14 15  1  0
 14 16  1  0
  9 17  1  0
 17 18  1  0
 17 19  1  0
 17 20  1  0
 20 21  1  0
 20 22  1  0
 20 23  1  0
  1 24  1  0
 24 25  1  0
 24 26  1  0
 26 27  2  0
 27 28  1  0
 27 29  1  0
 29 30  1  0
 29 31  2  0
 31 32  1  0
 32 33  2  0
 33 26  1  0
 33 34  1  0
 32 35  1  0
 35 36  2  0
 36 37  1  0
 37 38  1  0
 38 39  2  0
 39 40  1  0
 39 41  1  0
 41 42  1  0
 41 43  2  0
 43 44  1  0
 43 45  1  0
 45 46  1  0
 45 47  2  0
 47 38  1  0
 47 48  1  0
 37 49  2  0
 49 50  1  0
 50 51  2  0
 51 35  1  0
 50 52  1  0
 52 53  1  0
 52 54  1  0
 36 55  1  0
 55 31  1  0
 55 56  2  0
M  CHG  1   9   1
M  END
> <Name>
CHEMBL1095812

> <pKi_A1>
6.85

> <pKi_A2A>
7.9

> <pKi_A2B>
.

> <pKi_A3>
.

> <SR_A1-A2A>
-1.05

> <SR_A1-A2B>
.

> <SR_A1-A3>
.

> <SR_A2A-A2B>
.

> <SR_A2A-A3>
.

> <SR_A2B-A3>
.

> <BRS1>
0.514

> <BRS2>
0.464

> <BRS3>
0.459

> <BRS4>
0.476

> <BRS5>
0.486

> <BRS6>
0.441

> <BRS7>
0.37

> <BRS8>
0.508

> <BRS9>
0.52

> <BRS10>
0.507

> <BRS11>
0.467

> <BRS12>
0.468

> <BRS13>
0.413

> <BRS14>
0.495

> <BRS15>
0.502

> <BRS16>
0.541

> <BRS17>
0.505

> <BRS18>
0.499

> <BRS19>
0.43

> <BRS20>
0.425

> <BRS21>
0.481

> <BRS22>
0.454

> <BRS23>
0.443

> <BRS24>
0.396

> <BRS25>
0.525

> <BRS26>
0.502

> <BRS27>
0.538

> <BRS28>
0.45

> <BRS29>
0.513

> <BRS30>
0.46

> <BRS31>
0.513

> <BRS32>
0.509

> <BRS33>
0.527

> <BRS34>
0.45

> <BRS35>
0.503

> <BRS36>
0.525

> <BRS37>
0.49

> <BRS38>
0.514

> <BRS39>
0.453

> <BRS40>
0.49

> <BRS41>
0.461

> <BRS42>
0.392

> <BRS43>
0.422

> <BRS44>
0.451

> <BRS45>
0.411

> <BRS46>
0.458

> <BRS47>
0.468

> <BRS48>
0.526

> <BRS49>
0.423

> <BRS50>
0.51

> <BRS51>
0.421

> <BRS52>
0.43

> <BRS53>
0.467

> <BRS54>
0.48

> <BRS55>
0.443

> <BRS56>
0.495

> <BRS57>
0.505

> <BRS58>
0.552

> <BRS59>
0.531

> <BRS60>
0.462

> <BRS61>
0.494

> <BRS62>
0.471

> <BRS63>
0.461

> <BRS64>
0.53

> <BRS65>
0.411

> <BRS66>
0.37

> <BRS67>
0.549

> <BRS68>
0.457

> <BRS69>
0.471

> <BRS70>
0.534

> <BRS71>
0.478

> <BRS72>
0.481

> <BRS73>
0.485

> <BRS74>
0.516

> <BRS75>
0.581

> <BRS76>
0.415

> <BRS77>
0.461

> <BRS78>
0.512

> <BRS79>
0.482

> <BRS80>
0.362

> <BRS81>
0.468

> <BRS82>
0.492

> <BRS83>
0.47

> <BRS84>
0.498

> <BRS85>
0.582

> <BRS86>
0.484

> <BRS87>
0.469

> <BRS88>
0.511

> <BRS89>
0.486

> <BRS90>
0.507

> <BRS91>
0.602

> <BRS92>
0.507

> <BRS93>
0.495

> <BRS94>
0.502

> <BRS95>
0.466

> <BRS96>
0.407

> <BRS97>
0.547

> <BRS98>
0.483

> <BRS99>
0.477

> <BRS100>
0.551

> <BRS101>
0.507

> <BRS102>
0.511

> <BRS103>
0.47

> <BRS104>
0.452

> <BRS105>
0.492

> <BRS106>
0.508

> <BRS107>
0.526

> <BRS108>
0.476

> <BRS109>
0.51

> <BRS110>
0.506

> <BRS111>
0.461

> <BRS112>
0.516

> <BRS113>
0.458

> <BRS114>
0.527

> <BRS115>
0.479

> <BRS116>
0.617

> <BRS117>
0.527

> <BRS118>
0.474

> <BRS119>
0.462

> <BRS120>
0.485

> <BRS121>
0.49

> <BRS122>
0.433

> <BRS123>
0.521

> <BRS124>
0.509

> <BRS125>
0.52

> <BRS126>
0.531

> <BRS127>
0.535

> <BRS128>
0.492

> <BRS129>
0.525

> <BRS130>
0.497

> <BRS131>
0.492

> <BRS132>
0.472

> <BRS133>
0.57

> <BRS134>
0.536

> <BRS135>
0.511

> <BRS136>
0.5

> <BRS137>
0.437

> <BRS138>
0.467

> <BRS139>
0.478

> <BRS140>
0.447

> <BRS141>
0.509

> <BRS142>
0.499

> <BRS143>
0.524

> <BRS144>
0.515

> <BRS145>
0.685

> <BRS146>
0.507

> <BRS147>
0.617

> <BRS148>
0.539

> <BRS149>
0.53

> <BRS150>
0.49

> <BRS151>
0.428

> <BRS152>
0.454

> <BRS153>
0.539

> <BRS154>
0.473

> <BRS155>
0.478

> <BRS156>
0.672

> <BRS157>
0.485

> <BRS158>
0.458

> <BRS159>
0.457

> <BRS160>
0.595

> <BRS161>
0.468

> <BRS162>
0.449

> <BRS163>
0.453

> <BRS164>
0.569

> <BRS165>
0.463

> <BRS166>
0.545

> <BRS167>
0.438

> <BRS168>
0.474

> <BRS169>
0.494

> <BRS170>
0.531

> <BRS171>
0.532

> <BRS172>
0.47

> <BRS173>
0.496

> <BRS174>
0.498

> <BRS175>
0.526

> <BRS176>
0.461

> <BRS177>
0.446

> <BRS178>
0.608

> <BRS179>
0.424

> <BRS180>
0.408

> <BRS181>
0.483

> <BRS182>
0.474

> <BRS183>
0.498

> <BRS184>
0.483

> <BRS185>
0.522

> <BRS186>
0.375

> <BRS187>
0.519

> <BRS188>
0.527

> <BRS189>
0.532

> <BRS190>
0.446

> <BRS191>
0.507

> <BRS192>
0.51

> <BRS193>
0.421

> <BRS194>
0.524

> <BRS195>
0.466

> <BRS196>
0.435

> <BRS197>
0.399

> <BRS198>
0.484

> <BRS199>
0.502

> <BRS200>
0.523

> <BRS201>
0.444

> <BRS202>
0.475

> <BRS203>
0.563

> <BRS204>
0.491

> <BRS205>
0.441

> <BRS206>
0.449

> <BRS207>
0.458

> <BRS208>
0.43

> <BRS209>
0.502

> <BRS210>
0.469

> <BRS211>
0.447

> <BRS212>
0.52

> <BRS213>
0.47

> <BRS214>
0.554

> <BRS215>
0.502

> <BRS216>
0.461

> <BRS217>
0.561

> <BRS218>
0.462

> <BRS219>
0.455

> <BRS220>
0.542

> <BRS221>
0.5

> <BRS222>
0.47

> <BRS223>
0.473

> <BRS224>
0.473

> <BRS225>
0.426

> <BRS226>
0.475

> <BRS227>
0.437

> <BRS228>
0.635

> <BRS229>
0.493

> <BRS230>
0.523

> <BRS231>
0.523

> <BRS232>
0.538

> <BRS233>
0.537

> <BRS234>
0.537

> <BRS235>
0.526

> <BRS236>
0.443

> <BRS237>
0.451

> <BRS238>
0.56

> <BRS239>
0.444

> <BRS240>
0.484

> <BRS241>
0.604

> <BRS242>
0.421

> <BRS243>
0.581

> <BRS244>
0.491

> <BRS245>
0.515

> <BRS246>
0.434

> <BRS247>
0.544

> <BRS248>
0.441

> <BRS249>
0.443

> <BRS250>
0.432

> <BRS251>
0.437

> <BRS252>
0.561

> <BRS253>
0.396

> <BRS254>
0.6

> <BRS255>
0.574

> <BRS256>
0.506

> <BRS257>
0.529

> <BRS258>
0.531

> <BRS259>
0.479

> <BRS260>
0.48

> <BRS261>
0.514

> <BRS262>
0.455

> <BRS263>
0.727

> <BRS264>
0.435

> <BRS265>
0.431

> <BRS266>
0.49

> <BRS267>
0.514

> <BRS268>
0.456

> <BRS269>
0.474

> <BRS270>
0.562

> <BRS271>
0.493

> <BRS272>
0.481

> <BRS273>
0.542

> <BRS274>
0.49

> <BRS275>
0.565

> <BRS276>
0.574

> <BRS277>
0.488

> <BRS278>
0.531

> <BRS279>
0.528

> <BRS280>
0.506

> <BRS281>
0.506

> <BRS282>
0.628

> <BRS283>
0.576

> <BRS284>
0.494

> <BRS285>
0.652

> <BRS286>
0.536

> <BRS287>
0.47

> <BRS288>
0.41

> <BRS289>
0.514

> <BRS290>
0.494

> <BRS291>
0.452

> <BRS292>
0.413

> <BRS293>
0.469

> <BRS294>
0.516

> <BRS295>
0.543

> <BRS296>
0.579

> <BRS297>
0.523

> <BRS298>
0.529

> <BRS299>
0.471

> <BRS300>
0.569

$$$$
CHEMBL1095813
  SciTegic09101619463D

 59 63  0  0  0  0            999 V2000
    4.3440    1.8190   -0.7170 C   0  0  1  0  0  0
    4.3380    2.8620   -1.0770 H   0  0
    5.8220    1.3710   -0.5650 C   0  0
    5.8620    0.3420   -0.1730 H   0  0
    6.3540    2.0370    0.1320 H   0  0
    6.5560    1.3950   -1.9320 C   0  0
    6.5940    2.4340   -2.3000 H   0  0
    7.5960    1.0670   -1.7560 H   0  0
    5.8970    0.5170   -2.9380 N   0  3
    5.8930   -0.4930   -2.5410 H   0  0
    4.4830    0.9360   -3.1290 C   0  0
    4.4420    1.9510   -3.5630 H   0  0
    3.9550    0.2550   -3.8160 H   0  0
    3.6860    0.9220   -1.7990 C   0  0
    3.6330   -0.1090   -1.4170 H   0  0
    2.6630    1.2680   -2.0170 H   0  0
    6.6800    0.4820   -4.2080 C   0  0
    6.7070    1.4850   -4.6650 H   0  0
    7.7230    0.1930   -3.9840 H   0  0
    6.1670   -0.5300   -5.2710 C   0  0
    6.9030   -0.6200   -6.0870 H   0  0
    6.0260   -1.5250   -4.8200 H   0  0
    5.2170   -0.2020   -5.7190 H   0  0
    3.5610    1.7970    0.5290 N   0  0
    2.2260    2.0130    0.4740 C   0  0
    1.7290    3.3170    0.6190 C   0  0
    2.4190    4.1360    0.8000 H   0  0
    0.3560    3.5760    0.5310 C   0  0
   -0.0410    4.5750    0.6670 H   0  0
   -0.4930    2.5040    0.2560 C   0  0
   -0.0010    1.2080    0.1140 C   0  0
    1.3570    0.9340    0.2710 C   0  0
    1.7210   -0.0870    0.2300 H   0  0
   -1.1160    0.2920   -0.2130 C   0  0
   -2.2990    1.0220   -0.2530 C   0  0
   -3.4950    0.3740   -0.5540 C   0  0
   -4.7700    1.1250   -0.6000 C   0  0
   -5.1760    1.7390   -1.7880 C   0  0
   -4.5610    1.6560   -2.6790 H   0  0
   -6.3710    2.4610   -1.8280 C   0  0
   -6.6860    2.9400   -2.7510 H   0  0
   -7.1610    2.5690   -0.6800 C   0  0
   -8.0860    3.1370   -0.7080 H   0  0
   -6.7610    1.9440    0.5060 C   0  0
   -7.3780    2.0220    1.3950 H   0  0
   -5.5650    1.2220    0.5460 C   0  0
   -5.2530    0.7370    1.4650 H   0  0
   -3.4460   -0.9520   -0.8060 N   0  0
   -2.2760   -1.6360   -0.7970 C   0  0
   -1.1130   -1.0310   -0.4630 N   0  0
   -2.2650   -2.9460   -1.1310 N   0  0
   -1.3770   -3.4700   -1.1440 H   0  0
   -3.1410   -3.4250   -1.3840 H   0  0
   -1.9880    2.4660    0.0580 C   0  0
   -2.7720    3.3980    0.1290 O   0  0
    4.1780    1.5720    1.8370 C   0  0
    4.6790    0.5930    1.8720 H   0  0
    3.4260    1.5870    2.6430 H   0  0
    4.9070    2.3690    2.0480 H   0  0
  1  2  1  0
  1  3  1  0
  3  4  1  0
  3  5  1  0
  3  6  1  0
  6  7  1  0
  6  8  1  0
  6  9  1  0
  9 10  1  0
  9 11  1  0
 11 12  1  0
 11 13  1  0
 11 14  1  0
 14  1  1  0
 14 15  1  0
 14 16  1  0
  9 17  1  0
 17 18  1  0
 17 19  1  0
 17 20  1  0
 20 21  1  0
 20 22  1  0
 20 23  1  0
  1 24  1  0
 24 25  1  0
 25 26  2  0
 26 27  1  0
 26 28  1  0
 28 29  1  0
 28 30  2  0
 30 31  1  0
 31 32  2  0
 32 25  1  0
 32 33  1  0
 31 34  1  0
 34 35  2  0
 35 36  1  0
 36 37  1  0
 37 38  2  0
 38 39  1  0
 38 40  1  0
 40 41  1  0
 40 42  2  0
 42 43  1  0
 42 44  1  0
 44 45  1  0
 44 46  2  0
 46 37  1  0
 46 47  1  0
 36 48  2  0
 48 49  1  0
 49 50  2  0
 50 34  1  0
 49 51  1  0
 51 52  1  0
 51 53  1  0
 35 54  1  0
 54 30  1  0
 54 55  2  0
 24 56  1  0
 56 57  1  0
 56 58  1  0
 56 59  1  0
M  CHG  1   9   1
M  END
> <Name>
CHEMBL1095813

> <pKi_A1>
7.79

> <pKi_A2A>
8.31

> <pKi_A2B>
.

> <pKi_A3>
.

> <SR_A1-A2A>
-0.52

> <SR_A1-A2B>
.

> <SR_A1-A3>
.

> <SR_A2A-A2B>
.

> <SR_A2A-A3>
.

> <SR_A2B-A3>
.

> <BRS1>
0.521

> <BRS2>
0.458

> <BRS3>
0.477

> <BRS4>
0.455

> <BRS5>
0.45

> <BRS6>
0.425

> <BRS7>
0.427

> <BRS8>
0.522

> <BRS9>
0.554

> <BRS10>
0.563

> <BRS11>
0.436

> <BRS12>
0.458

> <BRS13>
0.409

> <BRS14>
0.482

> <BRS15>
0.466

> <BRS16>
0.543

> <BRS17>
0.529

> <BRS18>
0.442

> <BRS19>
0.472

> <BRS20>
0.401

> <BRS21>
0.479

> <BRS22>
0.447

> <BRS23>
0.459

> <BRS24>
0.417

> <BRS25>
0.49

> <BRS26>
0.499

> <BRS27>
0.535

> <BRS28>
0.476

> <BRS29>
0.476

> <BRS30>
0.483

> <BRS31>
0.504

> <BRS32>
0.508

> <BRS33>
0.543

> <BRS34>
0.416

> <BRS35>
0.509

> <BRS36>
0.523

> <BRS37>
0.477

> <BRS38>
0.522

> <BRS39>
0.48

> <BRS40>
0.514

> <BRS41>
0.524

> <BRS42>
0.374

> <BRS43>
0.43

> <BRS44>
0.459

> <BRS45>
0.424

> <BRS46>
0.452

> <BRS47>
0.451

> <BRS48>
0.504

> <BRS49>
0.407

> <BRS50>
0.511

> <BRS51>
0.414

> <BRS52>
0.425

> <BRS53>
0.513

> <BRS54>
0.474

> <BRS55>
0.493

> <BRS56>
0.504

> <BRS57>
0.466

> <BRS58>
0.555

> <BRS59>
0.536

> <BRS60>
0.463

> <BRS61>
0.483

> <BRS62>
0.478

> <BRS63>
0.453

> <BRS64>
0.567

> <BRS65>
0.409

> <BRS66>
0.406

> <BRS67>
0.558

> <BRS68>
0.427

> <BRS69>
0.502

> <BRS70>
0.503

> <BRS71>
0.484

> <BRS72>
0.448

> <BRS73>
0.496

> <BRS74>
0.493

> <BRS75>
0.563

> <BRS76>
0.446

> <BRS77>
0.451

> <BRS78>
0.54

> <BRS79>
0.487

> <BRS80>
0.373

> <BRS81>
0.48

> <BRS82>
0.48

> <BRS83>
0.458

> <BRS84>
0.466

> <BRS85>
0.585

> <BRS86>
0.492

> <BRS87>
0.481

> <BRS88>
0.542

> <BRS89>
0.498

> <BRS90>
0.48

> <BRS91>
0.589

> <BRS92>
0.454

> <BRS93>
0.456

> <BRS94>
0.484

> <BRS95>
0.493

> <BRS96>
0.438

> <BRS97>
0.555

> <BRS98>
0.445

> <BRS99>
0.472

> <BRS100>
0.541

> <BRS101>
0.514

> <BRS102>
0.479

> <BRS103>
0.477

> <BRS104>
0.45

> <BRS105>
0.484

> <BRS106>
0.496

> <BRS107>
0.561

> <BRS108>
0.492

> <BRS109>
0.53

> <BRS110>
0.484

> <BRS111>
0.431

> <BRS112>
0.527

> <BRS113>
0.457

> <BRS114>
0.534

> <BRS115>
0.492

> <BRS116>
0.603

> <BRS117>
0.509

> <BRS118>
0.462

> <BRS119>
0.482

> <BRS120>
0.5

> <BRS121>
0.469

> <BRS122>
0.46

> <BRS123>
0.545

> <BRS124>
0.509

> <BRS125>
0.49

> <BRS126>
0.484

> <BRS127>
0.563

> <BRS128>
0.459

> <BRS129>
0.547

> <BRS130>
0.48

> <BRS131>
0.489

> <BRS132>
0.45

> <BRS133>
0.582

> <BRS134>
0.499

> <BRS135>
0.511

> <BRS136>
0.432

> <BRS137>
0.418

> <BRS138>
0.441

> <BRS139>
0.507

> <BRS140>
0.45

> <BRS141>
0.509

> <BRS142>
0.513

> <BRS143>
0.514

> <BRS144>
0.483

> <BRS145>
0.67

> <BRS146>
0.51

> <BRS147>
0.631

> <BRS148>
0.55

> <BRS149>
0.521

> <BRS150>
0.502

> <BRS151>
0.5

> <BRS152>
0.419

> <BRS153>
0.55

> <BRS154>
0.472

> <BRS155>
0.486

> <BRS156>
0.642

> <BRS157>
0.496

> <BRS158>
0.442

> <BRS159>
0.439

> <BRS160>
0.615

> <BRS161>
0.485

> <BRS162>
0.477

> <BRS163>
0.425

> <BRS164>
0.556

> <BRS165>
0.457

> <BRS166>
0.58

> <BRS167>
0.45

> <BRS168>
0.518

> <BRS169>
0.516

> <BRS170>
0.574

> <BRS171>
0.482

> <BRS172>
0.48

> <BRS173>
0.491

> <BRS174>
0.499

> <BRS175>
0.517

> <BRS176>
0.445

> <BRS177>
0.449

> <BRS178>
0.619

> <BRS179>
0.435

> <BRS180>
0.421

> <BRS181>
0.477

> <BRS182>
0.473

> <BRS183>
0.49

> <BRS184>
0.479

> <BRS185>
0.521

> <BRS186>
0.399

> <BRS187>
0.502

> <BRS188>
0.519

> <BRS189>
0.571

> <BRS190>
0.446

> <BRS191>
0.508

> <BRS192>
0.492

> <BRS193>
0.41

> <BRS194>
0.521

> <BRS195>
0.467

> <BRS196>
0.449

> <BRS197>
0.444

> <BRS198>
0.488

> <BRS199>
0.486

> <BRS200>
0.491

> <BRS201>
0.447

> <BRS202>
0.464

> <BRS203>
0.536

> <BRS204>
0.482

> <BRS205>
0.435

> <BRS206>
0.46

> <BRS207>
0.473

> <BRS208>
0.417

> <BRS209>
0.501

> <BRS210>
0.494

> <BRS211>
0.441

> <BRS212>
0.494

> <BRS213>
0.459

> <BRS214>
0.569

> <BRS215>
0.537

> <BRS216>
0.462

> <BRS217>
0.532

> <BRS218>
0.487

> <BRS219>
0.444

> <BRS220>
0.566

> <BRS221>
0.424

> <BRS222>
0.516

> <BRS223>
0.456

> <BRS224>
0.509

> <BRS225>
0.423

> <BRS226>
0.419

> <BRS227>
0.434

> <BRS228>
0.631

> <BRS229>
0.497

> <BRS230>
0.492

> <BRS231>
0.487

> <BRS232>
0.559

> <BRS233>
0.524

> <BRS234>
0.539

> <BRS235>
0.524

> <BRS236>
0.432

> <BRS237>
0.472

> <BRS238>
0.561

> <BRS239>
0.465

> <BRS240>
0.472

> <BRS241>
0.597

> <BRS242>
0.394

> <BRS243>
0.595

> <BRS244>
0.474

> <BRS245>
0.49

> <BRS246>
0.432

> <BRS247>
0.573

> <BRS248>
0.433

> <BRS249>
0.439

> <BRS250>
0.416

> <BRS251>
0.432

> <BRS252>
0.586

> <BRS253>
0.426

> <BRS254>
0.589

> <BRS255>
0.588

> <BRS256>
0.458

> <BRS257>
0.564

> <BRS258>
0.563

> <BRS259>
0.465

> <BRS260>
0.479

> <BRS261>
0.494

> <BRS262>
0.475

> <BRS263>
0.74

> <BRS264>
0.419

> <BRS265>
0.439

> <BRS266>
0.477

> <BRS267>
0.505

> <BRS268>
0.472

> <BRS269>
0.488

> <BRS270>
0.545

> <BRS271>
0.485

> <BRS272>
0.497

> <BRS273>
0.572

> <BRS274>
0.457

> <BRS275>
0.558

> <BRS276>
0.557

> <BRS277>
0.473

> <BRS278>
0.487

> <BRS279>
0.506

> <BRS280>
0.53

> <BRS281>
0.487

> <BRS282>
0.626

> <BRS283>
0.585

> <BRS284>
0.516

> <BRS285>
0.673

> <BRS286>
0.548

> <BRS287>
0.45

> <BRS288>
0.423

> <BRS289>
0.522

> <BRS290>
0.493

> <BRS291>
0.476

> <BRS292>
0.427

> <BRS293>
0.505

> <BRS294>
0.497

> <BRS295>
0.538

> <BRS296>
0.542

> <BRS297>
0.551

> <BRS298>
0.544

> <BRS299>
0.457

> <BRS300>
0.533

$$$$
CHEMBL1095822
  SciTegic09101619463D

 45 49  0  0  0  0            999 V2000
    3.9360    2.7290    0.9620 N   0  0
    5.1200    2.5170    0.1360 C   0  0
    5.4320    3.5090   -0.2270 H   0  0
    4.8910    1.8880   -0.7390 H   0  0
    6.2770    1.8830    0.9500 C   0  0
    6.0660    0.8190    1.1510 H   0  0
    7.2100    1.9340    0.3660 H   0  0
    6.4740    2.5930    2.1880 O   0  0
    5.3080    2.5370    3.0320 C   0  0
    5.0730    1.4910    3.2880 H   0  0
    5.5310    3.0700    3.9710 H   0  0
    4.0970    3.2070    2.3310 C   0  0
    4.2710    4.2930    2.2660 H   0  0
    3.1850    3.0400    2.9250 H   0  0
    2.6960    2.5460    0.4420 C   0  0
    2.0690    3.6280   -0.1900 C   0  0
    2.5840    4.5790   -0.2480 H   0  0
    0.7920    3.5030   -0.7470 C   0  0
    0.3080    4.3390   -1.2350 H   0  0
    0.1560    2.2650   -0.6550 C   0  0
    0.7730    1.1840   -0.0270 C   0  0
    2.0480    1.3060    0.5290 C   0  0
    2.5170    0.4560    1.0140 H   0  0
   -0.1350    0.0130   -0.0830 C   0  0
   -1.3040    0.3760   -0.7420 C   0  0
   -2.3110   -0.5690   -0.9140 C   0  0
   -3.5690   -0.2230   -1.6080 C   0  0
   -3.6700   -0.3920   -2.9930 C   0  0
   -2.8350   -0.8040   -3.5510 H   0  0
   -4.8480   -0.0310   -3.6530 C   0  0
   -4.9270   -0.1590   -4.7290 H   0  0
   -5.9200    0.4950   -2.9280 C   0  0
   -6.8250    0.7980   -3.4440 H   0  0
   -5.8320    0.6310   -1.5390 C   0  0
   -6.6740    1.0180   -0.9740 H   0  0
   -4.6540    0.2710   -0.8780 C   0  0
   -4.5810    0.3710    0.2010 H   0  0
   -2.1070   -1.8120   -0.4290 N   0  0
   -0.9610   -2.1420    0.2090 C   0  0
    0.0290   -1.2370    0.3860 N   0  0
   -0.8110   -3.4040    0.6750 N   0  0
    0.0540   -3.6780    1.1640 H   0  0
   -1.5640   -4.0970    0.5410 H   0  0
   -1.1990    1.8220   -1.1480 C   0  0
   -2.0310    2.4850   -1.7450 O   0  0
  1  2  1  0
  2  3  1  0
  2  4  1  0
  2  5  1  0
  5  6  1  0
  5  7  1  0
  5  8  1  0
  8  9  1  0
  9 10  1  0
  9 11  1  0
  9 12  1  0
 12  1  1  0
 12 13  1  0
 12 14  1  0
  1 15  1  0
 15 16  2  0
 16 17  1  0
 16 18  1  0
 18 19  1  0
 18 20  2  0
 20 21  1  0
 21 22  2  0
 22 15  1  0
 22 23  1  0
 21 24  1  0
 24 25  2  0
 25 26  1  0
 26 27  1  0
 27 28  2  0
 28 29  1  0
 28 30  1  0
 30 31  1  0
 30 32  2  0
 32 33  1  0
 32 34  1  0
 34 35  1  0
 34 36  2  0
 36 27  1  0
 36 37  1  0
 26 38  2  0
 38 39  1  0
 39 40  2  0
 40 24  1  0
 39 41  1  0
 41 42  1  0
 41 43  1  0
 25 44  1  0
 44 20  1  0
 44 45  2  0
M  END
> <Name>
CHEMBL1095822

> <pKi_A1>
7.49

> <pKi_A2A>
8.54

> <pKi_A2B>
.

> <pKi_A3>
.

> <SR_A1-A2A>
-1.05

> <SR_A1-A2B>
.

> <SR_A1-A3>
.

> <SR_A2A-A2B>
.

> <SR_A2A-A3>
.

> <SR_A2B-A3>
.

> <BRS1>
0.422

> <BRS2>
0.494

> <BRS3>
0.462

> <BRS4>
0.354

> <BRS5>
0.393

> <BRS6>
0.436

> <BRS7>
0.445

> <BRS8>
0.569

> <BRS9>
0.469

> <BRS10>
0.435

> <BRS11>
0.439

> <BRS12>
0.467

> <BRS13>
0.409

> <BRS14>
0.445

> <BRS15>
0.448

> <BRS16>
0.451

> <BRS17>
0.51

> <BRS18>
0.455

> <BRS19>
0.509

> <BRS20>
0.413

> <BRS21>
0.434

> <BRS22>
0.529

> <BRS23>
0.398

> <BRS24>
0.428

> <BRS25>
0.655

> <BRS26>
0.417

> <BRS27>
0.453

> <BRS28>
0.413

> <BRS29>
0.489

> <BRS30>
0.457

> <BRS31>
0.382

> <BRS32>
0.553

> <BRS33>
0.556

> <BRS34>
0.457

> <BRS35>
0.614

> <BRS36>
0.53

> <BRS37>
0.448

> <BRS38>
0.422

> <BRS39>
0.498

> <BRS40>
0.438

> <BRS41>
0.418

> <BRS42>
0.438

> <BRS43>
0.48

> <BRS44>
0.42

> <BRS45>
0.373

> <BRS46>
0.429

> <BRS47>
0.493

> <BRS48>
0.494

> <BRS49>
0.387

> <BRS50>
0.537

> <BRS51>
0.456

> <BRS52>
0.428

> <BRS53>
0.464

> <BRS54>
0.425

> <BRS55>
0.503

> <BRS56>
0.514

> <BRS57>
0.505

> <BRS58>
0.467

> <BRS59>
0.545

> <BRS60>
0.593

> <BRS61>
0.464

> <BRS62>
0.605

> <BRS63>
0.504

> <BRS64>
0.535

> <BRS65>
0.42

> <BRS66>
0.401

> <BRS67>
0.583

> <BRS68>
0.481

> <BRS69>
0.507

> <BRS70>
0.602

> <BRS71>
0.458

> <BRS72>
0.443

> <BRS73>
0.558

> <BRS74>
0.516

> <BRS75>
0.553

> <BRS76>
0.452

> <BRS77>
0.436

> <BRS78>
0.497

> <BRS79>
0.48

> <BRS80>
0.388

> <BRS81>
0.512

> <BRS82>
0.437

> <BRS83>
0.496

> <BRS84>
0.474

> <BRS85>
0.457

> <BRS86>
0.457

> <BRS87>
0.479

> <BRS88>
0.387

> <BRS89>
0.548

> <BRS90>
0.568

> <BRS91>
0.49

> <BRS92>
0.434

> <BRS93>
0.465

> <BRS94>
0.447

> <BRS95>
0.47

> <BRS96>
0.523

> <BRS97>
0.497

> <BRS98>
0.435

> <BRS99>
0.431

> <BRS100>
0.46

> <BRS101>
0.475

> <BRS102>
0.524

> <BRS103>
0.587

> <BRS104>
0.485

> <BRS105>
0.517

> <BRS106>
0.374

> <BRS107>
0.577

> <BRS108>
0.499

> <BRS109>
0.469

> <BRS110>
0.438

> <BRS111>
0.479

> <BRS112>
0.454

> <BRS113>
0.44

> <BRS114>
0.477

> <BRS115>
0.449

> <BRS116>
0.509

> <BRS117>
0.439

> <BRS118>
0.507

> <BRS119>
0.487

> <BRS120>
0.424

> <BRS121>
0.616

> <BRS122>
0.376

> <BRS123>
0.529

> <BRS124>
0.653

> <BRS125>
0.478

> <BRS126>
0.508

> <BRS127>
0.457

> <BRS128>
0.437

> <BRS129>
0.448

> <BRS130>
0.509

> <BRS131>
0.521

> <BRS132>
0.523

> <BRS133>
0.505

> <BRS134>
0.505

> <BRS135>
0.482

> <BRS136>
0.533

> <BRS137>
0.401

> <BRS138>
0.473

> <BRS139>
0.485

> <BRS140>
0.415

> <BRS141>
0.441

> <BRS142>
0.454

> <BRS143>
0.473

> <BRS144>
0.488

> <BRS145>
0.466

> <BRS146>
0.52

> <BRS147>
0.471

> <BRS148>
0.461

> <BRS149>
0.505

> <BRS150>
0.555

> <BRS151>
0.466

> <BRS152>
0.463

> <BRS153>
0.52

> <BRS154>
0.371

> <BRS155>
0.478

> <BRS156>
0.533

> <BRS157>
0.459

> <BRS158>
0.523

> <BRS159>
0.514

> <BRS160>
0.412

> <BRS161>
0.54

> <BRS162>
0.543

> <BRS163>
0.463

> <BRS164>
0.493

> <BRS165>
0.534

> <BRS166>
0.504

> <BRS167>
0.446

> <BRS168>
0.454

> <BRS169>
0.53

> <BRS170>
0.562

> <BRS171>
0.458

> <BRS172>
0.481

> <BRS173>
0.647

> <BRS174>
0.508

> <BRS175>
0.477

> <BRS176>
0.459

> <BRS177>
0.417

> <BRS178>
0.563

> <BRS179>
0.477

> <BRS180>
0.42

> <BRS181>
0.452

> <BRS182>
0.46

> <BRS183>
0.509

> <BRS184>
0.522

> <BRS185>
0.517

> <BRS186>
0.379

> <BRS187>
0.487

> <BRS188>
0.507

> <BRS189>
0.446

> <BRS190>
0.415

> <BRS191>
0.484

> <BRS192>
0.435

> <BRS193>
0.536

> <BRS194>
0.473

> <BRS195>
0.418

> <BRS196>
0.469

> <BRS197>
0.444

> <BRS198>
0.495

> <BRS199>
0.568

> <BRS200>
0.502

> <BRS201>
0.406

> <BRS202>
0.569

> <BRS203>
0.484

> <BRS204>
0.457

> <BRS205>
0.472

> <BRS206>
0.507

> <BRS207>
0.522

> <BRS208>
0.421

> <BRS209>
0.47

> <BRS210>
0.484

> <BRS211>
0.427

> <BRS212>
0.443

> <BRS213>
0.494

> <BRS214>
0.445

> <BRS215>
0.466

> <BRS216>
0.527

> <BRS217>
0.612

> <BRS218>
0.469

> <BRS219>
0.448

> <BRS220>
0.533

> <BRS221>
0.513

> <BRS222>
0.575

> <BRS223>
0.545

> <BRS224>
0.514

> <BRS225>
0.402

> <BRS226>
0.522

> <BRS227>
0.445

> <BRS228>
0.477

> <BRS229>
0.52

> <BRS230>
0.561

> <BRS231>
0.535

> <BRS232>
0.548

> <BRS233>
0.551

> <BRS234>
0.447

> <BRS235>
0.502

> <BRS236>
0.383

> <BRS237>
0.444

> <BRS238>
0.504

> <BRS239>
0.464

> <BRS240>
0.463

> <BRS241>
0.486

> <BRS242>
0.517

> <BRS243>
0.517

> <BRS244>
0.523

> <BRS245>
0.406

> <BRS246>
0.368

> <BRS247>
0.507

> <BRS248>
0.499

> <BRS249>
0.475

> <BRS250>
0.423

> <BRS251>
0.463

> <BRS252>
0.468

> <BRS253>
0.429

> <BRS254>
0.592

> <BRS255>
0.534

> <BRS256>
0.484

> <BRS257>
0.486

> <BRS258>
0.559

> <BRS259>
0.463

> <BRS260>
0.455

> <BRS261>
0.418

> <BRS262>
0.529

> <BRS263>
0.523

> <BRS264>
0.435

> <BRS265>
0.472

> <BRS266>
0.513

> <BRS267>
0.678

> <BRS268>
0.512

> <BRS269>
0.54

> <BRS270>
0.605

> <BRS271>
0.516

> <BRS272>
0.491

> <BRS273>
0.458

> <BRS274>
0.447

> <BRS275>
0.582

> <BRS276>
0.489

> <BRS277>
0.452

> <BRS278>
0.578

> <BRS279>
0.451

> <BRS280>
0.552

> <BRS281>
0.608

> <BRS282>
0.516

> <BRS283>
0.425

> <BRS284>
0.516

> <BRS285>
0.503

> <BRS286>
0.407

> <BRS287>
0.481

> <BRS288>
0.425

> <BRS289>
0.525

> <BRS290>
0.478

> <BRS291>
0.461

> <BRS292>
0.45

> <BRS293>
0.524

> <BRS294>
0.432

> <BRS295>
0.542

> <BRS296>
0.492

> <BRS297>
0.528

> <BRS298>
0.522

> <BRS299>
0.429

> <BRS300>
0.513

$$$$
CHEMBL1096134
  SciTegic09101619463D

 49 53  0  0  0  0            999 V2000
    3.2230    2.2860    0.5300 N   0  0
    4.3080    2.0280   -0.4110 C   0  0
    4.4530    2.9640   -0.9740 H   0  0
    4.0170    1.2390   -1.1250 H   0  0
    5.6490    1.6360    0.2540 C   0  0
    5.6210    0.5800    0.5700 H   0  0
    6.4550    1.7390   -0.4930 H   0  0
    5.8810    2.5230    1.4170 N   0  0
    4.8560    2.2880    2.4590 C   0  0
    4.8360    1.2260    2.7540 H   0  0
    5.0660    2.8810    3.3650 H   0  0
    3.4750    2.7120    1.9020 C   0  0
    3.4200    3.8120    1.8950 H   0  0
    2.6860    2.3330    2.5720 H   0  0
    7.2760    2.5340    1.9150 C   0  0
    7.5610    1.5450    2.3100 H   0  0
    7.9650    2.8080    1.1020 H   0  0
    7.3860    3.2850    2.7120 H   0  0
    1.9450    2.2120    0.0920 C   0  0
    1.3560    3.3570   -0.4620 C   0  0
    1.9290    4.2770   -0.5290 H   0  0
    0.0360    3.3280   -0.9280 C   0  0
   -0.4350    4.2050   -1.3590 H   0  0
   -0.6620    2.1260   -0.8220 C   0  0
   -0.0800    0.9840   -0.2730 C   0  0
    1.2350    1.0100    0.1940 C   0  0
    1.6920    0.1250    0.6220 H   0  0
   -1.0620   -0.1250   -0.2960 C   0  0
   -2.2430    0.3440   -0.8610 C   0  0
   -3.3320   -0.5100   -1.0000 C   0  0
   -4.5940   -0.0260   -1.6000 C   0  0
   -4.7890   -0.1240   -2.9810 C   0  0
   -4.0270   -0.5770   -3.6070 H   0  0
   -5.9670    0.3650   -3.5520 C   0  0
   -6.1180    0.2980   -4.6250 H   0  0
   -6.9500    0.9400   -2.7400 C   0  0
   -7.8640    1.3210   -3.1850 H   0  0
   -6.7600    1.0200   -1.3570 C   0  0
   -7.5270    1.4610   -0.7270 H   0  0
   -5.5830    0.5310   -0.7850 C   0  0
   -5.4350    0.5850    0.2890 H   0  0
   -3.1920   -1.7800   -0.5710 N   0  0
   -2.0350   -2.2210   -0.0220 C   0  0
   -0.9660   -1.4030    0.1190 N   0  0
   -1.9680   -3.5080    0.3850 N   0  0
   -1.1030   -3.8760    0.8070 H   0  0
   -2.7840   -4.1270    0.2750 H   0  0
   -2.0740    1.7950   -1.2320 C   0  0
   -2.8940    2.5350   -1.7490 O   0  0
  1  2  1  0
  2  3  1  0
  2  4  1  0
  2  5  1  0
  5  6  1  0
  5  7  1  0
  5  8  1  0
  8  9  1  0
  9 10  1  0
  9 11  1  0
  9 12  1  0
 12  1  1  0
 12 13  1  0
 12 14  1  0
  8 15  1  0
 15 16  1  0
 15 17  1  0
 15 18  1  0
  1 19  1  0
 19 20  2  0
 20 21  1  0
 20 22  1  0
 22 23  1  0
 22 24  2  0
 24 25  1  0
 25 26  2  0
 26 19  1  0
 26 27  1  0
 25 28  1  0
 28 29  2  0
 29 30  1  0
 30 31  1  0
 31 32  2  0
 32 33  1  0
 32 34  1  0
 34 35  1  0
 34 36  2  0
 36 37  1  0
 36 38  1  0
 38 39  1  0
 38 40  2  0
 40 31  1  0
 40 41  1  0
 30 42  2  0
 42 43  1  0
 43 44  2  0
 44 28  1  0
 43 45  1  0
 45 46  1  0
 45 47  1  0
 29 48  1  0
 48 24  1  0
 48 49  2  0
M  END
> <Name>
CHEMBL1096134

> <pKi_A1>
7.45

> <pKi_A2A>
8.57

> <pKi_A2B>
.

> <pKi_A3>
.

> <SR_A1-A2A>
-1.12

> <SR_A1-A2B>
.

> <SR_A1-A3>
.

> <SR_A2A-A2B>
.

> <SR_A2A-A3>
.

> <SR_A2B-A3>
.

> <BRS1>
0.428

> <BRS2>
0.454

> <BRS3>
0.48

> <BRS4>
0.382

> <BRS5>
0.44

> <BRS6>
0.469

> <BRS7>
0.435

> <BRS8>
0.573

> <BRS9>
0.481

> <BRS10>
0.407

> <BRS11>
0.439

> <BRS12>
0.426

> <BRS13>
0.402

> <BRS14>
0.482

> <BRS15>
0.437

> <BRS16>
0.475

> <BRS17>
0.468

> <BRS18>
0.447

> <BRS19>
0.494

> <BRS20>
0.416

> <BRS21>
0.42

> <BRS22>
0.545

> <BRS23>
0.395

> <BRS24>
0.435

> <BRS25>
0.644

> <BRS26>
0.392

> <BRS27>
0.458

> <BRS28>
0.427

> <BRS29>
0.465

> <BRS30>
0.493

> <BRS31>
0.406

> <BRS32>
0.537

> <BRS33>
0.526

> <BRS34>
0.485

> <BRS35>
0.616

> <BRS36>
0.525

> <BRS37>
0.458

> <BRS38>
0.442

> <BRS39>
0.478

> <BRS40>
0.453

> <BRS41>
0.392

> <BRS42>
0.424

> <BRS43>
0.468

> <BRS44>
0.419

> <BRS45>
0.376

> <BRS46>
0.421

> <BRS47>
0.484

> <BRS48>
0.481

> <BRS49>
0.406

> <BRS50>
0.527

> <BRS51>
0.445

> <BRS52>
0.428

> <BRS53>
0.478

> <BRS54>
0.47

> <BRS55>
0.519

> <BRS56>
0.505

> <BRS57>
0.486

> <BRS58>
0.466

> <BRS59>
0.531

> <BRS60>
0.572

> <BRS61>
0.468

> <BRS62>
0.626

> <BRS63>
0.481

> <BRS64>
0.494

> <BRS65>
0.478

> <BRS66>
0.397

> <BRS67>
0.586

> <BRS68>
0.485

> <BRS69>
0.478

> <BRS70>
0.569

> <BRS71>
0.44

> <BRS72>
0.475

> <BRS73>
0.558

> <BRS74>
0.526

> <BRS75>
0.521

> <BRS76>
0.428

> <BRS77>
0.465

> <BRS78>
0.493

> <BRS79>
0.448

> <BRS80>
0.397

> <BRS81>
0.508

> <BRS82>
0.47

> <BRS83>
0.503

> <BRS84>
0.505

> <BRS85>
0.502

> <BRS86>
0.513

> <BRS87>
0.436

> <BRS88>
0.364

> <BRS89>
0.53

> <BRS90>
0.593

> <BRS91>
0.497

> <BRS92>
0.407

> <BRS93>
0.461

> <BRS94>
0.42

> <BRS95>
0.486

> <BRS96>
0.484

> <BRS97>
0.502

> <BRS98>
0.463

> <BRS99>
0.474

> <BRS100>
0.484

> <BRS101>
0.447

> <BRS102>
0.443

> <BRS103>
0.56

> <BRS104>
0.455

> <BRS105>
0.513

> <BRS106>
0.369

> <BRS107>
0.556

> <BRS108>
0.483

> <BRS109>
0.496

> <BRS110>
0.438

> <BRS111>
0.445

> <BRS112>
0.461

> <BRS113>
0.46

> <BRS114>
0.472

> <BRS115>
0.432

> <BRS116>
0.487

> <BRS117>
0.441

> <BRS118>
0.484

> <BRS119>
0.466

> <BRS120>
0.429

> <BRS121>
0.636

> <BRS122>
0.382

> <BRS123>
0.565

> <BRS124>
0.641

> <BRS125>
0.48

> <BRS126>
0.485

> <BRS127>
0.453

> <BRS128>
0.452

> <BRS129>
0.464

> <BRS130>
0.455

> <BRS131>
0.522

> <BRS132>
0.507

> <BRS133>
0.536

> <BRS134>
0.475

> <BRS135>
0.467

> <BRS136>
0.486

> <BRS137>
0.431

> <BRS138>
0.503

> <BRS139>
0.485

> <BRS140>
0.388

> <BRS141>
0.461

> <BRS142>
0.45

> <BRS143>
0.508

> <BRS144>
0.501

> <BRS145>
0.478

> <BRS146>
0.517

> <BRS147>
0.486

> <BRS148>
0.447

> <BRS149>
0.479

> <BRS150>
0.564

> <BRS151>
0.432

> <BRS152>
0.415

> <BRS153>
0.526

> <BRS154>
0.429

> <BRS155>
0.518

> <BRS156>
0.536

> <BRS157>
0.506

> <BRS158>
0.472

> <BRS159>
0.518

> <BRS160>
0.406

> <BRS161>
0.515

> <BRS162>
0.562

> <BRS163>
0.464

> <BRS164>
0.518

> <BRS165>
0.51

> <BRS166>
0.469

> <BRS167>
0.421

> <BRS168>
0.48

> <BRS169>
0.513

> <BRS170>
0.542

> <BRS171>
0.444

> <BRS172>
0.439

> <BRS173>
0.632

> <BRS174>
0.508

> <BRS175>
0.497

> <BRS176>
0.473

> <BRS177>
0.445

> <BRS178>
0.581

> <BRS179>
0.504

> <BRS180>
0.428

> <BRS181>
0.455

> <BRS182>
0.446

> <BRS183>
0.538

> <BRS184>
0.55

> <BRS185>
0.53

> <BRS186>
0.374

> <BRS187>
0.482

> <BRS188>
0.513

> <BRS189>
0.465

> <BRS190>
0.399

> <BRS191>
0.509

> <BRS192>
0.444

> <BRS193>
0.554

> <BRS194>
0.529

> <BRS195>
0.415

> <BRS196>
0.467

> <BRS197>
0.465

> <BRS198>
0.467

> <BRS199>
0.538

> <BRS200>
0.445

> <BRS201>
0.45

> <BRS202>
0.545

> <BRS203>
0.453

> <BRS204>
0.465

> <BRS205>
0.483

> <BRS206>
0.482

> <BRS207>
0.517

> <BRS208>
0.416

> <BRS209>
0.481

> <BRS210>
0.499

> <BRS211>
0.419

> <BRS212>
0.471

> <BRS213>
0.508

> <BRS214>
0.507

> <BRS215>
0.464

> <BRS216>
0.539

> <BRS217>
0.586

> <BRS218>
0.469

> <BRS219>
0.425

> <BRS220>
0.51

> <BRS221>
0.533

> <BRS222>
0.555

> <BRS223>
0.533

> <BRS224>
0.545

> <BRS225>
0.427

> <BRS226>
0.537

> <BRS227>
0.407

> <BRS228>
0.498

> <BRS229>
0.491

> <BRS230>
0.527

> <BRS231>
0.503

> <BRS232>
0.542

> <BRS233>
0.522

> <BRS234>
0.48

> <BRS235>
0.503

> <BRS236>
0.429

> <BRS237>
0.438

> <BRS238>
0.497

> <BRS239>
0.444

> <BRS240>
0.494

> <BRS241>
0.476

> <BRS242>
0.509

> <BRS243>
0.519

> <BRS244>
0.522

> <BRS245>
0.415

> <BRS246>
0.378

> <BRS247>
0.524

> <BRS248>
0.508

> <BRS249>
0.478

> <BRS250>
0.404

> <BRS251>
0.456

> <BRS252>
0.478

> <BRS253>
0.446

> <BRS254>
0.593

> <BRS255>
0.541

> <BRS256>
0.465

> <BRS257>
0.49

> <BRS258>
0.553

> <BRS259>
0.453

> <BRS260>
0.444

> <BRS261>
0.439

> <BRS262>
0.511

> <BRS263>
0.537

> <BRS264>
0.447

> <BRS265>
0.48

> <BRS266>
0.511

> <BRS267>
0.63

> <BRS268>
0.519

> <BRS269>
0.542

> <BRS270>
0.586

> <BRS271>
0.509

> <BRS272>
0.484

> <BRS273>
0.475

> <BRS274>
0.46

> <BRS275>
0.575

> <BRS276>
0.497

> <BRS277>
0.466

> <BRS278>
0.582

> <BRS279>
0.434

> <BRS280>
0.529

> <BRS281>
0.586

> <BRS282>
0.51

> <BRS283>
0.457

> <BRS284>
0.505

> <BRS285>
0.483

> <BRS286>
0.424

> <BRS287>
0.503

> <BRS288>
0.414

> <BRS289>
0.508

> <BRS290>
0.472

> <BRS291>
0.427

> <BRS292>
0.438

> <BRS293>
0.501

> <BRS294>
0.431

> <BRS295>
0.564

> <BRS296>
0.498

> <BRS297>
0.519

> <BRS298>
0.469

> <BRS299>
0.413

> <BRS300>
0.534

$$$$
CHEMBL1094244
  SciTegic09101619463D

 52 56  0  0  0  0            999 V2000
    2.8120    1.9140   -0.0020 N   0  0
    3.7900    1.7140   -1.0660 C   0  0
    3.9020    2.6890   -1.5660 H   0  0
    3.4180    0.9880   -1.8080 H   0  0
    5.1800    1.2600   -0.5610 C   0  0
    5.1530    0.1930   -0.2830 H   0  0
    5.8940    1.3640   -1.3940 H   0  0
    5.5680    2.0860    0.6060 N   0  0
    4.6450    1.8050    1.7320 C   0  0
    4.6360    0.7280    1.9690 H   0  0
    4.9250    2.3400    2.6510 H   0  0
    3.2240    2.2840    1.3470 C   0  0
    3.2130    3.3860    1.3710 H   0  0
    2.5010    1.9150    2.0930 H   0  0
    7.0190    2.0310    0.9180 C   0  0
    7.2900    1.0410    1.3180 H   0  0
    7.5860    2.1950   -0.0140 H   0  0
    7.4460    3.1550    1.8970 C   0  0
    8.5420    3.2600    1.9070 H   0  0
    7.0020    4.1110    1.5720 H   0  0
    7.1280    2.9380    2.9260 H   0  0
    1.4940    1.9300   -0.3080 C   0  0
    0.9390    3.1310   -0.7740 C   0  0
    1.5730    4.0060   -0.8780 H   0  0
   -0.4170    3.2180   -1.1040 C   0  0
   -0.8530    4.1440   -1.4640 H   0  0
   -1.1920    2.0690   -0.9540 C   0  0
   -0.6480    0.8710   -0.4910 C   0  0
    0.7060    0.7820   -0.1570 C   0  0
    1.1300   -0.1480    0.2080 H   0  0
   -1.7200   -0.1520   -0.4460 C   0  0
   -2.9120    0.4220   -0.8770 C   0  0
   -4.0770   -0.3360   -0.9220 C   0  0
   -5.3460    0.2790   -1.3650 C   0  0
   -5.6920    0.2680   -2.7190 C   0  0
   -5.0370   -0.2080   -3.4420 H   0  0
   -6.8790    0.8740   -3.1410 C   0  0
   -7.1460    0.8700   -4.1930 H   0  0
   -7.7210    1.4870   -2.2080 C   0  0
   -8.6390    1.9630   -2.5370 H   0  0
   -7.3790    1.4900   -0.8530 C   0  0
   -8.0340    1.9650   -0.1280 H   0  0
   -6.1920    0.8840   -0.4300 C   0  0
   -5.9260    0.8850    0.6230 H   0  0
   -3.9960   -1.6310   -0.5470 N   0  0
   -2.8270   -2.1770   -0.1350 C   0  0
   -1.6890   -1.4460   -0.0750 N   0  0
   -2.8030   -3.4810    0.2230 N   0  0
   -1.9240   -3.9120    0.5440 H   0  0
   -3.6640   -4.0490    0.1790 H   0  0
   -2.6600    1.8660   -1.2290 C   0  0
   -3.4670    2.6800   -1.6460 O   0  0
  1  2  1  0
  2  3  1  0
  2  4  1  0
  2  5  1  0
  5  6  1  0
  5  7  1  0
  5  8  1  0
  8  9  1  0
  9 10  1  0
  9 11  1  0
  9 12  1  0
 12  1  1  0
 12 13  1  0
 12 14  1  0
  8 15  1  0
 15 16  1  0
 15 17  1  0
 15 18  1  0
 18 19  1  0
 18 20  1  0
 18 21  1  0
  1 22  1  0
 22 23  2  0
 23 24  1  0
 23 25  1  0
 25 26  1  0
 25 27  2  0
 27 28  1  0
 28 29  2  0
 29 22  1  0
 29 30  1  0
 28 31  1  0
 31 32  2  0
 32 33  1  0
 33 34  1  0
 34 35  2  0
 35 36  1  0
 35 37  1  0
 37 38  1  0
 37 39  2  0
 39 40  1  0
 39 41  1  0
 41 42  1  0
 41 43  2  0
 43 34  1  0
 43 44  1  0
 33 45  2  0
 45 46  1  0
 46 47  2  0
 47 31  1  0
 46 48  1  0
 48 49  1  0
 48 50  1  0
 32 51  1  0
 51 27  1  0
 51 52  2  0
M  END
> <Name>
CHEMBL1094244

> <pKi_A1>
6.59

> <pKi_A2A>
7.94

> <pKi_A2B>
.

> <pKi_A3>
.

> <SR_A1-A2A>
-1.35

> <SR_A1-A2B>
.

> <SR_A1-A3>
.

> <SR_A2A-A2B>
.

> <SR_A2A-A3>
.

> <SR_A2B-A3>
.

> <BRS1>
0.481

> <BRS2>
0.478

> <BRS3>
0.491

> <BRS4>
0.37

> <BRS5>
0.457

> <BRS6>
0.472

> <BRS7>
0.445

> <BRS8>
0.563

> <BRS9>
0.456

> <BRS10>
0.398

> <BRS11>
0.437

> <BRS12>
0.432

> <BRS13>
0.434

> <BRS14>
0.497

> <BRS15>
0.449

> <BRS16>
0.437

> <BRS17>
0.472

> <BRS18>
0.484

> <BRS19>
0.497

> <BRS20>
0.42

> <BRS21>
0.434

> <BRS22>
0.56

> <BRS23>
0.39

> <BRS24>
0.435

> <BRS25>
0.637

> <BRS26>
0.49

> <BRS27>
0.497

> <BRS28>
0.436

> <BRS29>
0.444

> <BRS30>
0.506

> <BRS31>
0.448

> <BRS32>
0.533

> <BRS33>
0.551

> <BRS34>
0.496

> <BRS35>
0.616

> <BRS36>
0.509

> <BRS37>
0.46

> <BRS38>
0.441

> <BRS39>
0.504

> <BRS40>
0.466

> <BRS41>
0.404

> <BRS42>
0.429

> <BRS43>
0.442

> <BRS44>
0.418

> <BRS45>
0.379

> <BRS46>
0.415

> <BRS47>
0.501

> <BRS48>
0.477

> <BRS49>
0.415

> <BRS50>
0.515

> <BRS51>
0.442

> <BRS52>
0.412

> <BRS53>
0.486

> <BRS54>
0.466

> <BRS55>
0.527

> <BRS56>
0.49

> <BRS57>
0.493

> <BRS58>
0.476

> <BRS59>
0.511

> <BRS60>
0.57

> <BRS61>
0.53

> <BRS62>
0.609

> <BRS63>
0.502

> <BRS64>
0.513

> <BRS65>
0.492

> <BRS66>
0.401

> <BRS67>
0.573

> <BRS68>
0.486

> <BRS69>
0.466

> <BRS70>
0.546

> <BRS71>
0.465

> <BRS72>
0.465

> <BRS73>
0.567

> <BRS74>
0.538

> <BRS75>
0.508

> <BRS76>
0.442

> <BRS77>
0.412

> <BRS78>
0.456

> <BRS79>
0.479

> <BRS80>
0.394

> <BRS81>
0.493

> <BRS82>
0.47

> <BRS83>
0.484

> <BRS84>
0.535

> <BRS85>
0.476

> <BRS86>
0.483

> <BRS87>
0.434

> <BRS88>
0.409

> <BRS89>
0.533

> <BRS90>
0.594

> <BRS91>
0.51

> <BRS92>
0.448

> <BRS93>
0.464

> <BRS94>
0.475

> <BRS95>
0.461

> <BRS96>
0.498

> <BRS97>
0.514

> <BRS98>
0.427

> <BRS99>
0.481

> <BRS100>
0.497

> <BRS101>
0.489

> <BRS102>
0.501

> <BRS103>
0.545

> <BRS104>
0.434

> <BRS105>
0.506

> <BRS106>
0.377

> <BRS107>
0.532

> <BRS108>
0.49

> <BRS109>
0.515

> <BRS110>
0.452

> <BRS111>
0.449

> <BRS112>
0.482

> <BRS113>
0.464

> <BRS114>
0.454

> <BRS115>
0.429

> <BRS116>
0.514

> <BRS117>
0.428

> <BRS118>
0.475

> <BRS119>
0.428

> <BRS120>
0.426

> <BRS121>
0.663

> <BRS122>
0.414

> <BRS123>
0.545

> <BRS124>
0.651

> <BRS125>
0.472

> <BRS126>
0.471

> <BRS127>
0.439

> <BRS128>
0.461

> <BRS129>
0.466

> <BRS130>
0.457

> <BRS131>
0.544

> <BRS132>
0.497

> <BRS133>
0.549

> <BRS134>
0.492

> <BRS135>
0.464

> <BRS136>
0.485

> <BRS137>
0.417

> <BRS138>
0.493

> <BRS139>
0.498

> <BRS140>
0.442

> <BRS141>
0.466

> <BRS142>
0.483

> <BRS143>
0.499

> <BRS144>
0.513

> <BRS145>
0.483

> <BRS146>
0.509

> <BRS147>
0.486

> <BRS148>
0.482

> <BRS149>
0.49

> <BRS150>
0.561

> <BRS151>
0.418

> <BRS152>
0.424

> <BRS153>
0.536

> <BRS154>
0.398

> <BRS155>
0.522

> <BRS156>
0.558

> <BRS157>
0.529

> <BRS158>
0.501

> <BRS159>
0.525

> <BRS160>
0.386

> <BRS161>
0.521

> <BRS162>
0.607

> <BRS163>
0.488

> <BRS164>
0.555

> <BRS165>
0.505

> <BRS166>
0.532

> <BRS167>
0.425

> <BRS168>
0.475

> <BRS169>
0.512

> <BRS170>
0.553

> <BRS171>
0.494

> <BRS172>
0.448

> <BRS173>
0.623

> <BRS174>
0.493

> <BRS175>
0.495

> <BRS176>
0.471

> <BRS177>
0.46

> <BRS178>
0.586

> <BRS179>
0.529

> <BRS180>
0.424

> <BRS181>
0.477

> <BRS182>
0.475

> <BRS183>
0.512

> <BRS184>
0.53

> <BRS185>
0.523

> <BRS186>
0.382

> <BRS187>
0.47

> <BRS188>
0.505

> <BRS189>
0.463

> <BRS190>
0.431

> <BRS191>
0.517

> <BRS192>
0.453

> <BRS193>
0.535

> <BRS194>
0.496

> <BRS195>
0.413

> <BRS196>
0.46

> <BRS197>
0.443

> <BRS198>
0.446

> <BRS199>
0.531

> <BRS200>
0.45

> <BRS201>
0.462

> <BRS202>
0.547

> <BRS203>
0.492

> <BRS204>
0.509

> <BRS205>
0.464

> <BRS206>
0.466

> <BRS207>
0.52

> <BRS208>
0.406

> <BRS209>
0.493

> <BRS210>
0.46

> <BRS211>
0.416

> <BRS212>
0.461

> <BRS213>
0.505

> <BRS214>
0.526

> <BRS215>
0.534

> <BRS216>
0.549

> <BRS217>
0.561

> <BRS218>
0.463

> <BRS219>
0.444

> <BRS220>
0.488

> <BRS221>
0.555

> <BRS222>
0.543

> <BRS223>
0.538

> <BRS224>
0.575

> <BRS225>
0.434

> <BRS226>
0.543

> <BRS227>
0.443

> <BRS228>
0.508

> <BRS229>
0.484

> <BRS230>
0.49

> <BRS231>
0.524

> <BRS232>
0.534

> <BRS233>
0.534

> <BRS234>
0.482

> <BRS235>
0.481

> <BRS236>
0.426

> <BRS237>
0.453

> <BRS238>
0.495

> <BRS239>
0.412

> <BRS240>
0.502

> <BRS241>
0.482

> <BRS242>
0.529

> <BRS243>
0.525

> <BRS244>
0.499

> <BRS245>
0.427

> <BRS246>
0.383

> <BRS247>
0.53

> <BRS248>
0.515

> <BRS249>
0.475

> <BRS250>
0.398

> <BRS251>
0.467

> <BRS252>
0.489

> <BRS253>
0.459

> <BRS254>
0.586

> <BRS255>
0.536

> <BRS256>
0.483

> <BRS257>
0.489

> <BRS258>
0.546

> <BRS259>
0.47

> <BRS260>
0.441

> <BRS261>
0.442

> <BRS262>
0.496

> <BRS263>
0.548

> <BRS264>
0.462

> <BRS265>
0.474

> <BRS266>
0.516

> <BRS267>
0.648

> <BRS268>
0.518

> <BRS269>
0.477

> <BRS270>
0.591

> <BRS271>
0.504

> <BRS272>
0.477

> <BRS273>
0.45

> <BRS274>
0.449

> <BRS275>
0.582

> <BRS276>
0.507

> <BRS277>
0.467

> <BRS278>
0.578

> <BRS279>
0.442

> <BRS280>
0.547

> <BRS281>
0.562

> <BRS282>
0.487

> <BRS283>
0.476

> <BRS284>
0.512

> <BRS285>
0.525

> <BRS286>
0.44

> <BRS287>
0.528

> <BRS288>
0.41

> <BRS289>
0.483

> <BRS290>
0.479

> <BRS291>
0.416

> <BRS292>
0.448

> <BRS293>
0.486

> <BRS294>
0.461

> <BRS295>
0.553

> <BRS296>
0.492

> <BRS297>
0.546

> <BRS298>
0.55

> <BRS299>
0.466

> <BRS300>
0.529

$$$$
CHEMBL1094547
  SciTegic09101619463D

 56 61  0  0  0  0            999 V2000
    1.8470    2.0780    1.2230 N   0  0
    2.9630    1.8340    0.3130 C   0  0
    3.2080    2.8170   -0.1220 H   0  0
    2.6610    1.1610   -0.5100 H   0  0
    4.2300    1.2610    0.9990 C   0  0
    4.1060    0.1830    1.1960 H   0  0
    5.0710    1.3640    0.2970 H   0  0
    4.4650    1.9900    2.2680 N   0  0
    3.3490    1.7370    3.2090 C   0  0
    3.2080    0.6530    3.3500 H   0  0
    3.5360    2.1740    4.2050 H   0  0
    2.0630    2.3810    2.6350 C   0  0
    2.1560    3.4770    2.7040 H   0  0
    1.1970    2.0710    3.2450 H   0  0
    5.8210    1.8610    2.8570 C   0  0
    6.0740    0.8020    3.0270 H   0  0
    5.8500    2.3680    3.8340 H   0  0
    6.8810    2.5190    1.9330 C   0  0  2  0  0  0
    7.2050    2.0070    1.0140 H   0  0
    7.9480    3.4350    2.5820 C   0  0
    7.9330    3.6310    3.6650 H   0  0
    8.9200    3.5720    2.0780 H   0  0
    6.7590    4.0540    1.8160 C   0  0
    6.0070    4.5710    2.4340 H   0  0
    6.9940    4.5110    0.8410 H   0  0
    0.5830    2.0650    0.7370 C   0  0
   -0.0190    3.2710    0.3550 C   0  0
    0.5360    4.2010    0.4460 H   0  0
   -1.3280    3.2990   -0.1450 C   0  0
   -1.7950    4.2350   -0.4420 H   0  0
   -2.0020    2.0810   -0.2460 C   0  0
   -1.4050    0.8790    0.1340 C   0  0
   -0.0980    0.8480    0.6240 C   0  0
    0.3770   -0.0830    0.9100 H   0  0
   -2.3610   -0.2330   -0.0760 C   0  0
   -3.5380    0.2810   -0.6080 C   0  0
   -4.5890   -0.5770   -0.9220 C   0  0
   -5.8290   -0.0500   -1.5340 C   0  0
   -5.9430    0.0130   -2.9260 C   0  0
   -5.1370   -0.3530   -3.5540 H   0  0
   -7.0940    0.5510   -3.5100 C   0  0
   -7.1780    0.6090   -4.5910 H   0  0
   -8.1360    1.0160   -2.7030 C   0  0
   -9.0260    1.4410   -3.1560 H   0  0
   -8.0310    0.9320   -1.3110 C   0  0
   -8.8440    1.2870   -0.6840 H   0  0
   -6.8800    0.3950   -0.7260 C   0  0
   -6.8010    0.3270    0.3540 H   0  0
   -4.4290   -1.8910   -0.6520 N   0  0
   -3.2810   -2.3710   -0.1140 C   0  0
   -2.2390   -1.5530    0.1630 N   0  0
   -3.1690   -3.6920    0.1530 N   0  0
   -2.3030   -4.0620    0.5740 H   0  0
   -3.9470   -4.3340   -0.0600 H   0  0
   -3.3950    1.7770   -0.7380 C   0  0
   -4.2280    2.5670   -1.1490 O   0  0
  1  2  1  0
  2  3  1  0
  2  4  1  0
  2  5  1  0
  5  6  1  0
  5  7  1  0
  5  8  1  0
  8  9  1  0
  9 10  1  0
  9 11  1  0
  9 12  1  0
 12  1  1  0
 12 13  1  0
 12 14  1  0
  8 15  1  0
 15 16  1  0
 15 17  1  0
 15 18  1  0
 18 19  1  0
 18 20  1  0
 20 21  1  0
 20 22  1  0
 20 23  1  0
 23 18  1  0
 23 24  1  0
 23 25  1  0
  1 26  1  0
 26 27  2  0
 27 28  1  0
 27 29  1  0
 29 30  1  0
 29 31  2  0
 31 32  1  0
 32 33  2  0
 33 26  1  0
 33 34  1  0
 32 35  1  0
 35 36  2  0
 36 37  1  0
 37 38  1  0
 38 39  2  0
 39 40  1  0
 39 41  1  0
 41 42  1  0
 41 43  2  0
 43 44  1  0
 43 45  1  0
 45 46  1  0
 45 47  2  0
 47 38  1  0
 47 48  1  0
 37 49  2  0
 49 50  1  0
 50 51  2  0
 51 35  1  0
 50 52  1  0
 52 53  1  0
 52 54  1  0
 36 55  1  0
 55 31  1  0
 55 56  2  0
M  END
> <Name>
CHEMBL1094547

> <pKi_A1>
6.6

> <pKi_A2A>
7.63

> <pKi_A2B>
.

> <pKi_A3>
.

> <SR_A1-A2A>
-1.03

> <SR_A1-A2B>
.

> <SR_A1-A3>
.

> <SR_A2A-A2B>
.

> <SR_A2A-A3>
.

> <SR_A2B-A3>
.

> <BRS1>
0.49

> <BRS2>
0.498

> <BRS3>
0.466

> <BRS4>
0.425

> <BRS5>
0.461

> <BRS6>
0.501

> <BRS7>
0.474

> <BRS8>
0.548

> <BRS9>
0.496

> <BRS10>
0.424

> <BRS11>
0.426

> <BRS12>
0.467

> <BRS13>
0.441

> <BRS14>
0.487

> <BRS15>
0.465

> <BRS16>
0.459

> <BRS17>
0.484

> <BRS18>
0.475

> <BRS19>
0.497

> <BRS20>
0.432

> <BRS21>
0.446

> <BRS22>
0.551

> <BRS23>
0.427

> <BRS24>
0.414

> <BRS25>
0.61

> <BRS26>
0.466

> <BRS27>
0.495

> <BRS28>
0.463

> <BRS29>
0.436

> <BRS30>
0.522

> <BRS31>
0.458

> <BRS32>
0.55

> <BRS33>
0.583

> <BRS34>
0.5

> <BRS35>
0.615

> <BRS36>
0.496

> <BRS37>
0.482

> <BRS38>
0.454

> <BRS39>
0.487

> <BRS40>
0.478

> <BRS41>
0.423

> <BRS42>
0.424

> <BRS43>
0.458

> <BRS44>
0.416

> <BRS45>
0.405

> <BRS46>
0.429

> <BRS47>
0.512

> <BRS48>
0.453

> <BRS49>
0.411

> <BRS50>
0.519

> <BRS51>
0.455

> <BRS52>
0.431

> <BRS53>
0.483

> <BRS54>
0.507

> <BRS55>
0.562

> <BRS56>
0.497

> <BRS57>
0.482

> <BRS58>
0.491

> <BRS59>
0.514

> <BRS60>
0.575

> <BRS61>
0.513

> <BRS62>
0.589

> <BRS63>
0.489

> <BRS64>
0.49

> <BRS65>
0.474

> <BRS66>
0.424

> <BRS67>
0.563

> <BRS68>
0.498

> <BRS69>
0.518

> <BRS70>
0.536

> <BRS71>
0.477

> <BRS72>
0.465

> <BRS73>
0.569

> <BRS74>
0.531

> <BRS75>
0.509

> <BRS76>
0.461

> <BRS77>
0.483

> <BRS78>
0.471

> <BRS79>
0.505

> <BRS80>
0.393

> <BRS81>
0.497

> <BRS82>
0.482

> <BRS83>
0.481

> <BRS84>
0.533

> <BRS85>
0.51

> <BRS86>
0.464

> <BRS87>
0.449

> <BRS88>
0.42

> <BRS89>
0.509

> <BRS90>
0.57

> <BRS91>
0.547

> <BRS92>
0.474

> <BRS93>
0.472

> <BRS94>
0.501

> <BRS95>
0.474

> <BRS96>
0.491

> <BRS97>
0.524

> <BRS98>
0.451

> <BRS99>
0.467

> <BRS100>
0.51

> <BRS101>
0.5

> <BRS102>
0.506

> <BRS103>
0.547

> <BRS104>
0.426

> <BRS105>
0.516

> <BRS106>
0.394

> <BRS107>
0.541

> <BRS108>
0.497

> <BRS109>
0.514

> <BRS110>
0.489

> <BRS111>
0.428

> <BRS112>
0.466

> <BRS113>
0.446

> <BRS114>
0.485

> <BRS115>
0.43

> <BRS116>
0.545

> <BRS117>
0.47

> <BRS118>
0.484

> <BRS119>
0.445

> <BRS120>
0.446

> <BRS121>
0.706

> <BRS122>
0.421

> <BRS123>
0.529

> <BRS124>
0.64

> <BRS125>
0.467

> <BRS126>
0.515

> <BRS127>
0.429

> <BRS128>
0.484

> <BRS129>
0.497

> <BRS130>
0.466

> <BRS131>
0.531

> <BRS132>
0.48

> <BRS133>
0.555

> <BRS134>
0.568

> <BRS135>
0.45

> <BRS136>
0.466

> <BRS137>
0.439

> <BRS138>
0.538

> <BRS139>
0.483

> <BRS140>
0.428

> <BRS141>
0.467

> <BRS142>
0.516

> <BRS143>
0.522

> <BRS144>
0.538

> <BRS145>
0.492

> <BRS146>
0.505

> <BRS147>
0.473

> <BRS148>
0.504

> <BRS149>
0.538

> <BRS150>
0.524

> <BRS151>
0.433

> <BRS152>
0.417

> <BRS153>
0.552

> <BRS154>
0.419

> <BRS155>
0.52

> <BRS156>
0.577

> <BRS157>
0.503

> <BRS158>
0.492

> <BRS159>
0.581

> <BRS160>
0.433

> <BRS161>
0.512

> <BRS162>
0.591

> <BRS163>
0.489

> <BRS164>
0.577

> <BRS165>
0.504

> <BRS166>
0.523

> <BRS167>
0.449

> <BRS168>
0.472

> <BRS169>
0.503

> <BRS170>
0.545

> <BRS171>
0.481

> <BRS172>
0.416

> <BRS173>
0.611

> <BRS174>
0.495

> <BRS175>
0.453

> <BRS176>
0.476

> <BRS177>
0.492

> <BRS178>
0.574

> <BRS179>
0.542

> <BRS180>
0.425

> <BRS181>
0.488

> <BRS182>
0.472

> <BRS183>
0.533

> <BRS184>
0.513

> <BRS185>
0.486

> <BRS186>
0.398

> <BRS187>
0.455

> <BRS188>
0.466

> <BRS189>
0.454

> <BRS190>
0.438

> <BRS191>
0.51

> <BRS192>
0.474

> <BRS193>
0.526

> <BRS194>
0.523

> <BRS195>
0.406

> <BRS196>
0.45

> <BRS197>
0.452

> <BRS198>
0.446

> <BRS199>
0.511

> <BRS200>
0.473

> <BRS201>
0.475

> <BRS202>
0.547

> <BRS203>
0.487

> <BRS204>
0.506

> <BRS205>
0.472

> <BRS206>
0.472

> <BRS207>
0.518

> <BRS208>
0.418

> <BRS209>
0.514

> <BRS210>
0.511

> <BRS211>
0.4

> <BRS212>
0.479

> <BRS213>
0.5

> <BRS214>
0.52

> <BRS215>
0.528

> <BRS216>
0.54

> <BRS217>
0.552

> <BRS218>
0.497

> <BRS219>
0.471

> <BRS220>
0.481

> <BRS221>
0.581

> <BRS222>
0.529

> <BRS223>
0.529

> <BRS224>
0.564

> <BRS225>
0.434

> <BRS226>
0.516

> <BRS227>
0.426

> <BRS228>
0.511

> <BRS229>
0.484

> <BRS230>
0.514

> <BRS231>
0.512

> <BRS232>
0.525

> <BRS233>
0.548

> <BRS234>
0.522

> <BRS235>
0.49

> <BRS236>
0.459

> <BRS237>
0.453

> <BRS238>
0.485

> <BRS239>
0.485

> <BRS240>
0.489

> <BRS241>
0.482

> <BRS242>
0.548

> <BRS243>
0.543

> <BRS244>
0.497

> <BRS245>
0.389

> <BRS246>
0.42

> <BRS247>
0.523

> <BRS248>
0.515

> <BRS249>
0.463

> <BRS250>
0.399

> <BRS251>
0.486

> <BRS252>
0.535

> <BRS253>
0.413

> <BRS254>
0.591

> <BRS255>
0.515

> <BRS256>
0.493

> <BRS257>
0.507

> <BRS258>
0.564

> <BRS259>
0.473

> <BRS260>
0.465

> <BRS261>
0.444

> <BRS262>
0.484

> <BRS263>
0.541

> <BRS264>
0.483

> <BRS265>
0.461

> <BRS266>
0.506

> <BRS267>
0.636

> <BRS268>
0.532

> <BRS269>
0.525

> <BRS270>
0.562

> <BRS271>
0.512

> <BRS272>
0.486

> <BRS273>
0.496

> <BRS274>
0.468

> <BRS275>
0.564

> <BRS276>
0.49

> <BRS277>
0.443

> <BRS278>
0.581

> <BRS279>
0.454

> <BRS280>
0.55

> <BRS281>
0.535

> <BRS282>
0.555

> <BRS283>
0.486

> <BRS284>
0.524

> <BRS285>
0.549

> <BRS286>
0.468

> <BRS287>
0.516

> <BRS288>
0.421

> <BRS289>
0.496

> <BRS290>
0.476

> <BRS291>
0.424

> <BRS292>
0.452

> <BRS293>
0.468

> <BRS294>
0.457

> <BRS295>
0.561

> <BRS296>
0.529

> <BRS297>
0.545

> <BRS298>
0.559

> <BRS299>
0.472

> <BRS300>
0.567

$$$$
CHEMBL1094548
  SciTegic09101619463D

 52 56  0  0  0  0            999 V2000
    3.0220    2.3670   -0.3720 N   0  0
    4.0790    2.1800    0.6270 C   0  0
    4.3080    3.1510    1.0940 H   0  0
    3.6680    1.5280    1.4200 H   0  0
    5.3950    1.5150    0.1540 C   0  0
    5.1620    0.6310   -0.4610 H   0  0
    5.9280    1.1590    1.0530 H   0  0
    6.3110    2.4670   -0.5190 N   0  0
    5.6970    3.3920   -1.5040 C   0  0
    5.2110    4.2250   -0.9740 H   0  0
    6.4830    3.8370   -2.1360 H   0  0
    4.6710    2.6560   -2.4000 C   0  0
    5.0030    1.6270   -2.6070 H   0  0
    4.6150    3.1660   -3.3790 H   0  0
    3.2430    2.6780   -1.7890 C   0  0
    2.8450    3.6990   -1.9180 H   0  0
    2.6130    2.0010   -2.3900 H   0  0
    7.5920    1.8550   -0.9490 C   0  0
    7.4480    1.2500   -1.8560 H   0  0
    8.0070    1.2110   -0.1600 H   0  0
    8.3330    2.6410   -1.1550 H   0  0
    1.7380    2.2660    0.0450 C   0  0
    1.1230    3.3810    0.6300 C   0  0
    1.6810    4.3050    0.7410 H   0  0
   -0.2050    3.3210    1.0670 C   0  0
   -0.6910    4.1810    1.5150 H   0  0
   -0.8860    2.1160    0.9060 C   0  0
   -0.2740    1.0020    0.3320 C   0  0
    1.0470    1.0590   -0.1120 C   0  0
    1.5200    0.1940   -0.5620 H   0  0
   -1.2380   -0.1230    0.3060 C   0  0
   -2.4410    0.3020    0.8560 C   0  0
   -3.5150   -0.5820    0.9390 C   0  0
   -4.8090   -0.1430    1.5060 C   0  0
   -5.7880    0.3960    0.6670 C   0  0
   -5.6090    0.4680   -0.4010 H   0  0
   -6.9980    0.8440    1.2060 C   0  0
   -7.7560    1.2720    0.5570 H   0  0
   -7.2310    0.7430    2.5810 C   0  0
   -8.1680    1.0980    3.0000 H   0  0
   -6.2580    0.1870    3.4160 C   0  0
   -6.4410    0.1040    4.4830 H   0  0
   -5.0470   -0.2610    2.8780 C   0  0
   -4.2930   -0.6990    3.5250 H   0  0
   -3.3280   -1.8400    0.4830 N   0  0
   -2.1440   -2.2370   -0.0400 C   0  0
   -1.0980   -1.3840   -0.1420 N   0  0
   -1.9980   -3.5120   -0.4710 N   0  0
   -1.0990   -3.8240   -0.8660 H   0  0
   -2.7840   -4.1760   -0.4050 H   0  0
   -2.3010    1.7440    1.2730 C   0  0
   -3.1450    2.4540    1.7940 O   0  0
  1  2  1  0
  2  3  1  0
  2  4  1  0
  2  5  1  0
  5  6  1  0
  5  7  1  0
  5  8  1  0
  8  9  1  0
  9 10  1  0
  9 11  1  0
  9 12  1  0
 12 13  1  0
 12 14  1  0
 12 15  1  0
 15  1  1  0
 15 16  1  0
 15 17  1  0
  8 18  1  0
 18 19  1  0
 18 20  1  0
 18 21  1  0
  1 22  1  0
 22 23  2  0
 23 24  1  0
 23 25  1  0
 25 26  1  0
 25 27  2  0
 27 28  1  0
 28 29  2  0
 29 22  1  0
 29 30  1  0
 28 31  1  0
 31 32  2  0
 32 33  1  0
 33 34  1  0
 34 35  2  0
 35 36  1  0
 35 37  1  0
 37 38  1  0
 37 39  2  0
 39 40  1  0
 39 41  1  0
 41 42  1  0
 41 43  2  0
 43 34  1  0
 43 44  1  0
 33 45  2  0
 45 46  1  0
 46 47  2  0
 47 31  1  0
 46 48  1  0
 48 49  1  0
 48 50  1  0
 32 51  1  0
 51 27  1  0
 51 52  2  0
M  END
> <Name>
CHEMBL1094548

> <pKi_A1>
6.86

> <pKi_A2A>
8

> <pKi_A2B>
.

> <pKi_A3>
.

> <SR_A1-A2A>
-1.14

> <SR_A1-A2B>
.

> <SR_A1-A3>
.

> <SR_A2A-A2B>
.

> <SR_A2A-A3>
.

> <SR_A2B-A3>
.

> <BRS1>
0.42

> <BRS2>
0.477

> <BRS3>
0.494

> <BRS4>
0.392

> <BRS5>
0.448

> <BRS6>
0.454

> <BRS7>
0.447

> <BRS8>
0.551

> <BRS9>
0.499

> <BRS10>
0.41

> <BRS11>
0.43

> <BRS12>
0.438

> <BRS13>
0.416

> <BRS14>
0.484

> <BRS15>
0.45

> <BRS16>
0.483

> <BRS17>
0.505

> <BRS18>
0.48

> <BRS19>
0.49

> <BRS20>
0.416

> <BRS21>
0.462

> <BRS22>
0.557

> <BRS23>
0.41

> <BRS24>
0.444

> <BRS25>
0.646

> <BRS26>
0.461

> <BRS27>
0.494

> <BRS28>
0.448

> <BRS29>
0.467

> <BRS30>
0.493

> <BRS31>
0.414

> <BRS32>
0.529

> <BRS33>
0.538

> <BRS34>
0.483

> <BRS35>
0.611

> <BRS36>
0.517

> <BRS37>
0.499

> <BRS38>
0.469

> <BRS39>
0.501

> <BRS40>
0.465

> <BRS41>
0.424

> <BRS42>
0.428

> <BRS43>
0.465

> <BRS44>
0.411

> <BRS45>
0.382

> <BRS46>
0.448

> <BRS47>
0.489

> <BRS48>
0.486

> <BRS49>
0.406

> <BRS50>
0.524

> <BRS51>
0.454

> <BRS52>
0.44

> <BRS53>
0.472

> <BRS54>
0.456

> <BRS55>
0.518

> <BRS56>
0.506

> <BRS57>
0.509

> <BRS58>
0.45

> <BRS59>
0.509

> <BRS60>
0.581

> <BRS61>
0.497

> <BRS62>
0.602

> <BRS63>
0.486

> <BRS64>
0.507

> <BRS65>
0.455

> <BRS66>
0.422

> <BRS67>
0.583

> <BRS68>
0.496

> <BRS69>
0.479

> <BRS70>
0.559

> <BRS71>
0.46

> <BRS72>
0.459

> <BRS73>
0.58

> <BRS74>
0.534

> <BRS75>
0.517

> <BRS76>
0.452

> <BRS77>
0.486

> <BRS78>
0.488

> <BRS79>
0.486

> <BRS80>
0.394

> <BRS81>
0.515

> <BRS82>
0.47

> <BRS83>
0.501

> <BRS84>
0.505

> <BRS85>
0.509

> <BRS86>
0.444

> <BRS87>
0.445

> <BRS88>
0.372

> <BRS89>
0.506

> <BRS90>
0.599

> <BRS91>
0.51

> <BRS92>
0.457

> <BRS93>
0.466

> <BRS94>
0.497

> <BRS95>
0.499

> <BRS96>
0.485

> <BRS97>
0.493

> <BRS98>
0.442

> <BRS99>
0.488

> <BRS100>
0.482

> <BRS101>
0.469

> <BRS102>
0.502

> <BRS103>
0.58

> <BRS104>
0.431

> <BRS105>
0.515

> <BRS106>
0.372

> <BRS107>
0.552

> <BRS108>
0.503

> <BRS109>
0.503

> <BRS110>
0.462

> <BRS111>
0.455

> <BRS112>
0.464

> <BRS113>
0.457

> <BRS114>
0.476

> <BRS115>
0.436

> <BRS116>
0.534

> <BRS117>
0.438

> <BRS118>
0.523

> <BRS119>
0.473

> <BRS120>
0.411

> <BRS121>
0.635

> <BRS122>
0.414

> <BRS123>
0.553

> <BRS124>
0.674

> <BRS125>
0.461

> <BRS126>
0.512

> <BRS127>
0.428

> <BRS128>
0.431

> <BRS129>
0.486

> <BRS130>
0.474

> <BRS131>
0.536

> <BRS132>
0.511

> <BRS133>
0.546

> <BRS134>
0.498

> <BRS135>
0.475

> <BRS136>
0.462

> <BRS137>
0.427

> <BRS138>
0.525

> <BRS139>
0.483

> <BRS140>
0.437

> <BRS141>
0.461

> <BRS142>
0.465

> <BRS143>
0.49

> <BRS144>
0.495

> <BRS145>
0.478

> <BRS146>
0.508

> <BRS147>
0.482

> <BRS148>
0.473

> <BRS149>
0.518

> <BRS150>
0.561

> <BRS151>
0.441

> <BRS152>
0.416

> <BRS153>
0.534

> <BRS154>
0.399

> <BRS155>
0.527

> <BRS156>
0.55

> <BRS157>
0.489

> <BRS158>
0.503

> <BRS159>
0.519

> <BRS160>
0.406

> <BRS161>
0.531

> <BRS162>
0.568

> <BRS163>
0.473

> <BRS164>
0.534

> <BRS165>
0.523

> <BRS166>
0.516

> <BRS167>
0.434

> <BRS168>
0.476

> <BRS169>
0.519

> <BRS170>
0.552

> <BRS171>
0.475

> <BRS172>
0.443

> <BRS173>
0.641

> <BRS174>
0.506

> <BRS175>
0.48

> <BRS176>
0.466

> <BRS177>
0.44

> <BRS178>
0.596

> <BRS179>
0.52

> <BRS180>
0.424

> <BRS181>
0.465

> <BRS182>
0.437

> <BRS183>
0.517

> <BRS184>
0.553

> <BRS185>
0.53

> <BRS186>
0.378

> <BRS187>
0.49

> <BRS188>
0.496

> <BRS189>
0.465

> <BRS190>
0.437

> <BRS191>
0.508

> <BRS192>
0.447

> <BRS193>
0.526

> <BRS194>
0.521

> <BRS195>
0.419

> <BRS196>
0.443

> <BRS197>
0.485

> <BRS198>
0.452

> <BRS199>
0.549

> <BRS200>
0.441

> <BRS201>
0.472

> <BRS202>
0.554

> <BRS203>
0.485

> <BRS204>
0.476

> <BRS205>
0.482

> <BRS206>
0.475

> <BRS207>
0.516

> <BRS208>
0.413

> <BRS209>
0.488

> <BRS210>
0.51

> <BRS211>
0.425

> <BRS212>
0.468

> <BRS213>
0.487

> <BRS214>
0.507

> <BRS215>
0.441

> <BRS216>
0.529

> <BRS217>
0.57

> <BRS218>
0.471

> <BRS219>
0.442

> <BRS220>
0.509

> <BRS221>
0.539

> <BRS222>
0.554

> <BRS223>
0.546

> <BRS224>
0.58

> <BRS225>
0.42

> <BRS226>
0.529

> <BRS227>
0.433

> <BRS228>
0.5

> <BRS229>
0.507

> <BRS230>
0.527

> <BRS231>
0.525

> <BRS232>
0.53

> <BRS233>
0.534

> <BRS234>
0.47

> <BRS235>
0.485

> <BRS236>
0.416

> <BRS237>
0.45

> <BRS238>
0.48

> <BRS239>
0.452

> <BRS240>
0.486

> <BRS241>
0.499

> <BRS242>
0.529

> <BRS243>
0.515

> <BRS244>
0.509

> <BRS245>
0.408

> <BRS246>
0.378

> <BRS247>
0.539

> <BRS248>
0.497

> <BRS249>
0.476

> <BRS250>
0.42

> <BRS251>
0.472

> <BRS252>
0.486

> <BRS253>
0.421

> <BRS254>
0.59

> <BRS255>
0.512

> <BRS256>
0.488

> <BRS257>
0.482

> <BRS258>
0.558

> <BRS259>
0.464

> <BRS260>
0.454

> <BRS261>
0.429

> <BRS262>
0.51

> <BRS263>
0.527

> <BRS264>
0.437

> <BRS265>
0.47

> <BRS266>
0.516

> <BRS267>
0.654

> <BRS268>
0.538

> <BRS269>
0.537

> <BRS270>
0.597

> <BRS271>
0.526

> <BRS272>
0.517

> <BRS273>
0.468

> <BRS274>
0.448

> <BRS275>
0.58

> <BRS276>
0.496

> <BRS277>
0.461

> <BRS278>
0.568

> <BRS279>
0.445

> <BRS280>
0.528

> <BRS281>
0.589

> <BRS282>
0.471

> <BRS283>
0.46

> <BRS284>
0.531

> <BRS285>
0.506

> <BRS286>
0.422

> <BRS287>
0.51

> <BRS288>
0.41

> <BRS289>
0.502

> <BRS290>
0.476

> <BRS291>
0.387

> <BRS292>
0.449

> <BRS293>
0.493

> <BRS294>
0.418

> <BRS295>
0.555

> <BRS296>
0.499

> <BRS297>
0.511

> <BRS298>
0.532

> <BRS299>
0.468

> <BRS300>
0.569

$$$$
CHEMBL1087080
  SciTegic09101619463D

 60 63  0  0  0  0            999 V2000
    4.6530    0.1230   -1.0780 C   0  0
    5.5750    0.0030   -0.0340 C   0  0
    5.2860   -0.4770    0.8950 H   0  0
    6.8700    0.5050   -0.1900 C   0  0
    7.5880    0.4240    0.6200 H   0  0
    7.2440    1.1200   -1.3890 C   0  0
    6.3270    1.2160   -2.4410 C   0  0
    6.6250    1.6850   -3.3730 H   0  0
    5.0320    0.7150   -2.2860 C   0  0
    4.3210    0.7870   -3.1050 H   0  0
    8.4730    1.6180   -1.5290 F   0  0
    3.2670   -0.3670   -0.9060 C   0  0
    2.2710    0.4740   -0.4200 C   0  0
    2.3180    1.9090    0.0380 C   0  0
    0.9030    2.2260    0.4540 C   0  0
    0.3530    3.3950    0.9810 C   0  0
    0.9710    4.2730    1.1450 H   0  0
   -1.0130    3.4010    1.2900 C   0  0
   -1.4220    4.3020    1.7280 H   0  0
   -1.8250    2.2810    1.0350 C   0  0
   -1.2520    1.1180    0.5060 C   0  0
   -1.8570    0.2400    0.3080 H   0  0
    0.1160    1.1010    0.2330 C   0  0
    0.9690    0.0090   -0.2940 C   0  0
    0.6610   -1.2590   -0.6290 N   0  0
    1.6420   -2.0770   -1.0750 C   0  0
    2.9150   -1.6350   -1.2150 N   0  0
    1.3470   -3.3590   -1.3880 N   0  0
    2.0860   -3.9880   -1.7370 H   0  0
    0.3840   -3.7130   -1.2770 H   0  0
   -3.2070    2.2930    1.2800 O   0  0
   -3.8270    3.1900    2.2130 C   0  0
   -3.3890    3.0330    3.2120 H   0  0
   -3.6920    4.2430    1.9200 H   0  0
   -5.3560    2.8990    2.2610 C   0  0
   -5.7790    3.5760    3.0170 H   0  0
   -5.7910    3.2910    1.3390 H   0  0
   -5.6980    1.4500    2.5020 N   0  3
   -4.7730    1.0150    2.8590 H   0  0
   -6.5780    1.2830    3.7190 C   0  0  2  0  0  0
   -7.4570    1.9310    3.5600 H   0  0
   -5.8740    1.7270    5.0500 C   0  0
   -6.6100    1.7850    5.8690 H   0  0
   -5.3750    2.7030    5.0070 H   0  0
   -5.1050    0.9930    5.3350 H   0  0
   -7.1680   -0.1350    4.0200 C   0  0
   -7.8430   -0.0760    4.8900 H   0  0
   -7.7620   -0.5550    3.2000 H   0  0
   -6.3700   -0.8470    4.2730 H   0  0
   -6.0880    0.6470    1.2790 C   0  0  1  0  0  0
   -7.1720    0.4560    1.3100 H   0  0
   -5.9500    1.2880   -0.1450 C   0  0
   -4.9360    1.6680   -0.3230 H   0  0
   -6.1620    0.5480   -0.9340 H   0  0
   -6.6750    2.1010   -0.3150 H   0  0
   -5.3530   -0.7340    1.2300 C   0  0
   -5.6990   -1.3490    0.3850 H   0  0
   -5.5060   -1.3270    2.1420 H   0  0
   -4.2710   -0.5720    1.1070 H   0  0
    3.2870    2.6500    0.0670 O   0  0
  1  2  2  0
  2  3  1  0
  2  4  1  0
  4  5  1  0
  4  6  2  0
  6  7  1  0
  7  8  1  0
  7  9  2  0
  9  1  1  0
  9 10  1  0
  6 11  1  0
  1 12  1  0
 12 13  2  0
 13 14  1  0
 14 15  1  0
 15 16  2  0
 16 17  1  0
 16 18  1  0
 18 19  1  0
 18 20  2  0
 20 21  1  0
 21 22  1  0
 21 23  2  0
 23 15  1  0
 23 24  1  0
 24 13  1  0
 24 25  2  0
 25 26  1  0
 26 27  2  0
 27 12  1  0
 26 28  1  0
 28 29  1  0
 28 30  1  0
 20 31  1  0
 31 32  1  0
 32 33  1  0
 32 34  1  0
 32 35  1  0
 35 36  1  0
 35 37  1  0
 35 38  1  0
 38 39  1  0
 38 40  1  0
 40 41  1  0
 40 42  1  0
 42 43  1  0
 42 44  1  0
 42 45  1  0
 40 46  1  0
 46 47  1  0
 46 48  1  0
 46 49  1  0
 38 50  1  0
 50 51  1  0
 50 52  1  0
 52 53  1  0
 52 54  1  0
 52 55  1  0
 50 56  1  0
 56 57  1  0
 56 58  1  0
 56 59  1  0
 14 60  2  0
M  CHG  1  38   1
M  END
> <Name>
CHEMBL1087080

> <pKi_A1>
6.33

> <pKi_A2A>
7.12

> <pKi_A2B>
.

> <pKi_A3>
.

> <SR_A1-A2A>
-0.79

> <SR_A1-A2B>
.

> <SR_A1-A3>
.

> <SR_A2A-A2B>
.

> <SR_A2A-A3>
.

> <SR_A2B-A3>
.

> <BRS1>
0.547

> <BRS2>
0.5

> <BRS3>
0.522

> <BRS4>
0.455

> <BRS5>
0.488

> <BRS6>
0.443

> <BRS7>
0.533

> <BRS8>
0.506

> <BRS9>
0.607

> <BRS10>
0.548

> <BRS11>
0.485

> <BRS12>
0.453

> <BRS13>
0.444

> <BRS14>
0.581

> <BRS15>
0.469

> <BRS16>
0.63

> <BRS17>
0.552

> <BRS18>
0.496

> <BRS19>
0.504

> <BRS20>
0.447

> <BRS21>
0.524

> <BRS22>
0.473

> <BRS23>
0.493

> <BRS24>
0.466

> <BRS25>
0.568

> <BRS26>
0.522

> <BRS27>
0.607

> <BRS28>
0.49

> <BRS29>
0.459

> <BRS30>
0.487

> <BRS31>
0.536

> <BRS32>
0.588

> <BRS33>
0.612

> <BRS34>
0.48

> <BRS35>
0.549

> <BRS36>
0.555

> <BRS37>
0.494

> <BRS38>
0.552

> <BRS39>
0.529

> <BRS40>
0.574

> <BRS41>
0.463

> <BRS42>
0.435

> <BRS43>
0.451

> <BRS44>
0.448

> <BRS45>
0.454

> <BRS46>
0.501

> <BRS47>
0.443

> <BRS48>
0.547

> <BRS49>
0.452

> <BRS50>
0.579

> <BRS51>
0.457

> <BRS52>
0.474

> <BRS53>
0.505

> <BRS54>
0.536

> <BRS55>
0.526

> <BRS56>
0.502

> <BRS57>
0.486

> <BRS58>
0.595

> <BRS59>
0.595

> <BRS60>
0.534

> <BRS61>
0.554

> <BRS62>
0.503

> <BRS63>
0.484

> <BRS64>
0.524

> <BRS65>
0.437

> <BRS66>
0.436

> <BRS67>
0.577

> <BRS68>
0.475

> <BRS69>
0.508

> <BRS70>
0.539

> <BRS71>
0.495

> <BRS72>
0.489

> <BRS73>
0.508

> <BRS74>
0.518

> <BRS75>
0.596

> <BRS76>
0.462

> <BRS77>
0.476

> <BRS78>
0.611

> <BRS79>
0.495

> <BRS80>
0.378

> <BRS81>
0.512

> <BRS82>
0.486

> <BRS83>
0.513

> <BRS84>
0.488

> <BRS85>
0.604

> <BRS86>
0.481

> <BRS87>
0.506

> <BRS88>
0.544

> <BRS89>
0.489

> <BRS90>
0.533

> <BRS91>
0.563

> <BRS92>
0.503

> <BRS93>
0.504

> <BRS94>
0.457

> <BRS95>
0.495

> <BRS96>
0.491

> <BRS97>
0.608

> <BRS98>
0.493

> <BRS99>
0.521

> <BRS100>
0.605

> <BRS101>
0.524

> <BRS102>
0.505

> <BRS103>
0.52

> <BRS104>
0.48

> <BRS105>
0.511

> <BRS106>
0.474

> <BRS107>
0.599

> <BRS108>
0.519

> <BRS109>
0.584

> <BRS110>
0.54

> <BRS111>
0.434

> <BRS112>
0.518

> <BRS113>
0.502

> <BRS114>
0.497

> <BRS115>
0.529

> <BRS116>
0.63

> <BRS117>
0.53

> <BRS118>
0.51

> <BRS119>
0.497

> <BRS120>
0.509

> <BRS121>
0.532

> <BRS122>
0.468

> <BRS123>
0.593

> <BRS124>
0.56

> <BRS125>
0.564

> <BRS126>
0.555

> <BRS127>
0.539

> <BRS128>
0.493

> <BRS129>
0.599

> <BRS130>
0.467

> <BRS131>
0.511

> <BRS132>
0.508

> <BRS133>
0.662

> <BRS134>
0.572

> <BRS135>
0.525

> <BRS136>
0.508

> <BRS137>
0.454

> <BRS138>
0.484

> <BRS139>
0.54

> <BRS140>
0.475

> <BRS141>
0.511

> <BRS142>
0.559

> <BRS143>
0.587

> <BRS144>
0.545

> <BRS145>
0.605

> <BRS146>
0.54

> <BRS147>
0.593

> <BRS148>
0.53

> <BRS149>
0.533

> <BRS150>
0.569

> <BRS151>
0.543

> <BRS152>
0.443

> <BRS153>
0.598

> <BRS154>
0.495

> <BRS155>
0.521

> <BRS156>
0.649

> <BRS157>
0.567

> <BRS158>
0.52

> <BRS159>
0.498

> <BRS160>
0.542

> <BRS161>
0.511

> <BRS162>
0.485

> <BRS163>
0.462

> <BRS164>
0.667

> <BRS165>
0.519

> <BRS166>
0.655

> <BRS167>
0.506

> <BRS168>
0.512

> <BRS169>
0.58

> <BRS170>
0.562

> <BRS171>
0.543

> <BRS172>
0.468

> <BRS173>
0.493

> <BRS174>
0.552

> <BRS175>
0.536

> <BRS176>
0.531

> <BRS177>
0.523

> <BRS178>
0.705

> <BRS179>
0.467

> <BRS180>
0.463

> <BRS181>
0.453

> <BRS182>
0.509

> <BRS183>
0.527

> <BRS184>
0.534

> <BRS185>
0.542

> <BRS186>
0.471

> <BRS187>
0.503

> <BRS188>
0.571

> <BRS189>
0.553

> <BRS190>
0.471

> <BRS191>
0.49

> <BRS192>
0.533

> <BRS193>
0.488

> <BRS194>
0.538

> <BRS195>
0.491

> <BRS196>
0.493

> <BRS197>
0.49

> <BRS198>
0.561

> <BRS199>
0.521

> <BRS200>
0.563

> <BRS201>
0.526

> <BRS202>
0.491

> <BRS203>
0.616

> <BRS204>
0.55

> <BRS205>
0.488

> <BRS206>
0.498

> <BRS207>
0.501

> <BRS208>
0.444

> <BRS209>
0.564

> <BRS210>
0.516

> <BRS211>
0.455

> <BRS212>
0.5

> <BRS213>
0.49

> <BRS214>
0.623

> <BRS215>
0.53

> <BRS216>
0.531

> <BRS217>
0.558

> <BRS218>
0.488

> <BRS219>
0.503

> <BRS220>
0.641

> <BRS221>
0.483

> <BRS222>
0.552

> <BRS223>
0.536

> <BRS224>
0.521

> <BRS225>
0.467

> <BRS226>
0.441

> <BRS227>
0.462

> <BRS228>
0.588

> <BRS229>
0.52

> <BRS230>
0.566

> <BRS231>
0.557

> <BRS232>
0.58

> <BRS233>
0.585

> <BRS234>
0.585

> <BRS235>
0.57

> <BRS236>
0.45

> <BRS237>
0.518

> <BRS238>
0.607

> <BRS239>
0.551

> <BRS240>
0.501

> <BRS241>
0.522

> <BRS242>
0.439

> <BRS243>
0.615

> <BRS244>
0.483

> <BRS245>
0.492

> <BRS246>
0.451

> <BRS247>
0.533

> <BRS248>
0.441

> <BRS249>
0.466

> <BRS250>
0.439

> <BRS251>
0.496

> <BRS252>
0.649

> <BRS253>
0.461

> <BRS254>
0.55

> <BRS255>
0.58

> <BRS256>
0.487

> <BRS257>
0.676

> <BRS258>
0.623

> <BRS259>
0.5

> <BRS260>
0.51

> <BRS261>
0.566

> <BRS262>
0.509

> <BRS263>
0.645

> <BRS264>
0.524

> <BRS265>
0.43

> <BRS266>
0.504

> <BRS267>
0.52

> <BRS268>
0.511

> <BRS269>
0.513

> <BRS270>
0.521

> <BRS271>
0.512

> <BRS272>
0.516

> <BRS273>
0.603

> <BRS274>
0.502

> <BRS275>
0.589

> <BRS276>
0.647

> <BRS277>
0.48

> <BRS278>
0.553

> <BRS279>
0.544

> <BRS280>
0.562

> <BRS281>
0.53

> <BRS282>
0.669

> <BRS283>
0.516

> <BRS284>
0.58

> <BRS285>
0.652

> <BRS286>
0.502

> <BRS287>
0.518

> <BRS288>
0.464

> <BRS289>
0.589

> <BRS290>
0.501

> <BRS291>
0.518

> <BRS292>
0.481

> <BRS293>
0.544

> <BRS294>
0.494

> <BRS295>
0.596

> <BRS296>
0.553

> <BRS297>
0.609

> <BRS298>
0.53

> <BRS299>
0.468

> <BRS300>
0.589

$$$$
CHEMBL1087081
  SciTegic09101619463D

 52 56  0  0  0  0            999 V2000
    5.5860    0.3650    1.3020 C   0  0
    6.4070   -0.2820    0.3740 C   0  0
    6.1520   -0.2650   -0.6810 H   0  0
    7.5540   -0.9540    0.8060 C   0  0
    8.1860   -1.4700    0.0910 H   0  0
    7.8890   -0.9630    2.1630 C   0  0
    7.0760   -0.3040    3.0890 C   0  0
    7.3370   -0.3170    4.1420 H   0  0
    5.9280    0.3670    2.6570 C   0  0
    5.3020    0.8880    3.3750 H   0  0
    8.9830   -1.6010    2.5740 F   0  0
    4.3440    1.0340    0.8550 C   0  0
    3.1450    0.3270    0.8280 C   0  0
    2.8280   -1.1040    1.1780 C   0  0
    1.3460   -1.2370    0.9310 C   0  0
    0.5040   -2.3360    1.0830 C   0  0
    0.8960   -3.2850    1.4360 H   0  0
   -0.8500   -2.1780    0.7690 C   0  0
   -1.4930   -3.0400    0.8990 H   0  0
   -1.3530   -0.9490    0.3040 C   0  0
   -0.4920    0.1500    0.1760 C   0  0
   -0.8670    1.1110   -0.1590 H   0  0
    0.8580   -0.0110    0.4850 C   0  0
    1.9750    0.9600    0.4220 C   0  0
    1.9910    2.2540    0.0530 N   0  0
    3.1660    2.9250    0.0700 C   0  0
    4.3160    2.3270    0.4630 N   0  0
    3.1890    4.2220   -0.3150 N   0  0
    4.0770    4.7460   -0.3200 H   0  0
    2.3190    4.6920   -0.6060 H   0  0
   -2.7020   -0.7780   -0.0430 O   0  0
   -3.6190   -1.8860   -0.0770 C   0  0
   -3.2300   -2.6520   -0.7650 H   0  0
   -3.7320   -2.3070    0.9350 H   0  0
   -5.0020   -1.3920   -0.5730 C   0  0
   -5.3130   -0.5520    0.0720 H   0  0
   -4.8840   -1.0020   -1.5980 H   0  0
   -6.0480   -2.4500   -0.5300 N   0  3
   -6.1220   -2.8120    0.4930 H   0  0
   -7.3940   -1.9720   -0.9350 C   0  0
   -7.3140   -1.3840   -1.8660 H   0  0
   -7.8680   -1.3300   -0.1720 H   0  0
   -8.2250   -3.2530   -1.2170 C   0  0
   -8.9060   -3.4760   -0.3780 H   0  0
   -8.8300   -3.1390   -2.1310 H   0  0
   -7.1670   -4.3750   -1.3650 C   0  0
   -7.1750   -5.0170   -0.4670 H   0  0
   -7.3270   -5.0110   -2.2500 H   0  0
   -5.8210   -3.6160   -1.4180 C   0  0
   -5.6240   -3.2790   -2.4510 H   0  0
   -4.9910   -4.2670   -1.0980 H   0  0
    3.6000   -1.9620    1.5730 O   0  0
  1  2  2  0
  2  3  1  0
  2  4  1  0
  4  5  1  0
  4  6  2  0
  6  7  1  0
  7  8  1  0
  7  9  2  0
  9  1  1  0
  9 10  1  0
  6 11  1  0
  1 12  1  0
 12 13  2  0
 13 14  1  0
 14 15  1  0
 15 16  2  0
 16 17  1  0
 16 18  1  0
 18 19  1  0
 18 20  2  0
 20 21  1  0
 21 22  1  0
 21 23  2  0
 23 15  1  0
 23 24  1  0
 24 13  1  0
 24 25  2  0
 25 26  1  0
 26 27  2  0
 27 12  1  0
 26 28  1  0
 28 29  1  0
 28 30  1  0
 20 31  1  0
 31 32  1  0
 32 33  1  0
 32 34  1  0
 32 35  1  0
 35 36  1  0
 35 37  1  0
 35 38  1  0
 38 39  1  0
 38 40  1  0
 40 41  1  0
 40 42  1  0
 40 43  1  0
 43 44  1  0
 43 45  1  0
 43 46  1  0
 46 47  1  0
 46 48  1  0
 46 49  1  0
 49 38  1  0
 49 50  1  0
 49 51  1  0
 14 52  2  0
M  CHG  1  38   1
M  END
> <Name>
CHEMBL1087081

> <pKi_A1>
6.22

> <pKi_A2A>
6.93

> <pKi_A2B>
.

> <pKi_A3>
.

> <SR_A1-A2A>
-0.71

> <SR_A1-A2B>
.

> <SR_A1-A3>
.

> <SR_A2A-A2B>
.

> <SR_A2A-A3>
.

> <SR_A2B-A3>
.

> <BRS1>
0.572

> <BRS2>
0.483

> <BRS3>
0.492

> <BRS4>
0.453

> <BRS5>
0.495

> <BRS6>
0.467

> <BRS7>
0.51

> <BRS8>
0.528

> <BRS9>
0.56

> <BRS10>
0.556

> <BRS11>
0.464

> <BRS12>
0.454

> <BRS13>
0.447

> <BRS14>
0.552

> <BRS15>
0.491

> <BRS16>
0.655

> <BRS17>
0.57

> <BRS18>
0.491

> <BRS19>
0.502

> <BRS20>
0.419

> <BRS21>
0.563

> <BRS22>
0.502

> <BRS23>
0.499

> <BRS24>
0.449

> <BRS25>
0.569

> <BRS26>
0.515

> <BRS27>
0.602

> <BRS28>
0.499

> <BRS29>
0.528

> <BRS30>
0.495

> <BRS31>
0.557

> <BRS32>
0.578

> <BRS33>
0.63

> <BRS34>
0.478

> <BRS35>
0.545

> <BRS36>
0.576

> <BRS37>
0.471

> <BRS38>
0.579

> <BRS39>
0.568

> <BRS40>
0.56

> <BRS41>
0.443

> <BRS42>
0.421

> <BRS43>
0.461

> <BRS44>
0.433

> <BRS45>
0.45

> <BRS46>
0.476

> <BRS47>
0.487

> <BRS48>
0.538

> <BRS49>
0.438

> <BRS50>
0.578

> <BRS51>
0.49

> <BRS52>
0.47

> <BRS53>
0.494

> <BRS54>
0.505

> <BRS55>
0.522

> <BRS56>
0.523

> <BRS57>
0.491

> <BRS58>
0.608

> <BRS59>
0.612

> <BRS60>
0.524

> <BRS61>
0.519

> <BRS62>
0.506

> <BRS63>
0.514

> <BRS64>
0.549

> <BRS65>
0.456

> <BRS66>
0.427

> <BRS67>
0.601

> <BRS68>
0.496

> <BRS69>
0.485

> <BRS70>
0.562

> <BRS71>
0.559

> <BRS72>
0.49

> <BRS73>
0.524

> <BRS74>
0.509

> <BRS75>
0.61

> <BRS76>
0.454

> <BRS77>
0.506

> <BRS78>
0.62

> <BRS79>
0.539

> <BRS80>
0.384

> <BRS81>
0.541

> <BRS82>
0.525

> <BRS83>
0.519

> <BRS84>
0.503

> <BRS85>
0.601

> <BRS86>
0.495

> <BRS87>
0.508

> <BRS88>
0.516

> <BRS89>
0.509

> <BRS90>
0.532

> <BRS91>
0.594

> <BRS92>
0.52

> <BRS93>
0.522

> <BRS94>
0.473

> <BRS95>
0.536

> <BRS96>
0.529

> <BRS97>
0.64

> <BRS98>
0.506

> <BRS99>
0.5

> <BRS100>
0.569

> <BRS101>
0.548

> <BRS102>
0.571

> <BRS103>
0.537

> <BRS104>
0.49

> <BRS105>
0.54

> <BRS106>
0.438

> <BRS107>
0.625

> <BRS108>
0.56

> <BRS109>
0.572

> <BRS110>
0.551

> <BRS111>
0.448

> <BRS112>
0.536

> <BRS113>
0.496

> <BRS114>
0.546

> <BRS115>
0.548

> <BRS116>
0.677

> <BRS117>
0.559

> <BRS118>
0.568

> <BRS119>
0.501

> <BRS120>
0.513

> <BRS121>
0.577

> <BRS122>
0.447

> <BRS123>
0.622

> <BRS124>
0.592

> <BRS125>
0.572

> <BRS126>
0.602

> <BRS127>
0.556

> <BRS128>
0.527

> <BRS129>
0.585

> <BRS130>
0.476

> <BRS131>
0.543

> <BRS132>
0.553

> <BRS133>
0.688

> <BRS134>
0.608

> <BRS135>
0.488

> <BRS136>
0.504

> <BRS137>
0.427

> <BRS138>
0.505

> <BRS139>
0.542

> <BRS140>
0.481

> <BRS141>
0.51

> <BRS142>
0.596

> <BRS143>
0.595

> <BRS144>
0.559

> <BRS145>
0.618

> <BRS146>
0.534

> <BRS147>
0.572

> <BRS148>
0.551

> <BRS149>
0.563

> <BRS150>
0.589

> <BRS151>
0.525

> <BRS152>
0.457

> <BRS153>
0.616

> <BRS154>
0.485

> <BRS155>
0.497

> <BRS156>
0.688

> <BRS157>
0.538

> <BRS158>
0.518

> <BRS159>
0.509

> <BRS160>
0.572

> <BRS161>
0.543

> <BRS162>
0.51

> <BRS163>
0.5

> <BRS164>
0.636

> <BRS165>
0.508

> <BRS166>
0.669

> <BRS167>
0.51

> <BRS168>
0.512

> <BRS169>
0.579

> <BRS170>
0.584

> <BRS171>
0.531

> <BRS172>
0.476

> <BRS173>
0.505

> <BRS174>
0.563

> <BRS175>
0.512

> <BRS176>
0.531

> <BRS177>
0.538

> <BRS178>
0.729

> <BRS179>
0.499

> <BRS180>
0.475

> <BRS181>
0.465

> <BRS182>
0.481

> <BRS183>
0.55

> <BRS184>
0.546

> <BRS185>
0.546

> <BRS186>
0.45

> <BRS187>
0.528

> <BRS188>
0.562

> <BRS189>
0.583

> <BRS190>
0.467

> <BRS191>
0.514

> <BRS192>
0.504

> <BRS193>
0.477

> <BRS194>
0.575

> <BRS195>
0.487

> <BRS196>
0.503

> <BRS197>
0.493

> <BRS198>
0.553

> <BRS199>
0.555

> <BRS200>
0.551

> <BRS201>
0.527

> <BRS202>
0.531

> <BRS203>
0.638

> <BRS204>
0.514

> <BRS205>
0.494

> <BRS206>
0.527

> <BRS207>
0.51

> <BRS208>
0.44

> <BRS209>
0.541

> <BRS210>
0.576

> <BRS211>
0.467

> <BRS212>
0.548

> <BRS213>
0.517

> <BRS214>
0.608

> <BRS215>
0.536

> <BRS216>
0.494

> <BRS217>
0.589

> <BRS218>
0.493

> <BRS219>
0.49

> <BRS220>
0.632

> <BRS221>
0.534

> <BRS222>
0.568

> <BRS223>
0.57

> <BRS224>
0.54

> <BRS225>
0.469

> <BRS226>
0.469

> <BRS227>
0.492

> <BRS228>
0.612

> <BRS229>
0.534

> <BRS230>
0.551

> <BRS231>
0.52

> <BRS232>
0.606

> <BRS233>
0.588

> <BRS234>
0.597

> <BRS235>
0.61

> <BRS236>
0.473

> <BRS237>
0.536

> <BRS238>
0.612

> <BRS239>
0.577

> <BRS240>
0.499

> <BRS241>
0.544

> <BRS242>
0.44

> <BRS243>
0.625

> <BRS244>
0.525

> <BRS245>
0.505

> <BRS246>
0.422

> <BRS247>
0.571

> <BRS248>
0.466

> <BRS249>
0.534

> <BRS250>
0.429

> <BRS251>
0.494

> <BRS252>
0.648

> <BRS253>
0.456

> <BRS254>
0.592

> <BRS255>
0.599

> <BRS256>
0.515

> <BRS257>
0.608

> <BRS258>
0.634

> <BRS259>
0.502

> <BRS260>
0.539

> <BRS261>
0.544

> <BRS262>
0.561

> <BRS263>
0.683

> <BRS264>
0.548

> <BRS265>
0.447

> <BRS266>
0.505

> <BRS267>
0.539

> <BRS268>
0.516

> <BRS269>
0.541

> <BRS270>
0.559

> <BRS271>
0.513

> <BRS272>
0.511

> <BRS273>
0.622

> <BRS274>
0.519

> <BRS275>
0.59

> <BRS276>
0.619

> <BRS277>
0.487

> <BRS278>
0.537

> <BRS279>
0.532

> <BRS280>
0.553

> <BRS281>
0.556

> <BRS282>
0.655

> <BRS283>
0.55

> <BRS284>
0.55

> <BRS285>
0.652

> <BRS286>
0.503

> <BRS287>
0.494

> <BRS288>
0.47

> <BRS289>
0.592

> <BRS290>
0.522

> <BRS291>
0.515

> <BRS292>
0.484

> <BRS293>
0.549

> <BRS294>
0.485

> <BRS295>
0.614

> <BRS296>
0.597

> <BRS297>
0.629

> <BRS298>
0.57

> <BRS299>
0.44

> <BRS300>
0.62

$$$$
CHEMBL1088259
  SciTegic09101619463D

 54 57  0  0  0  0            999 V2000
    5.4600    1.2700   -1.5500 C   0  0
    6.4190    1.3980   -0.5410 C   0  0
    6.3040    0.8520    0.3900 H   0  0
    7.5260    2.2300   -0.7320 C   0  0
    8.2720    2.3290    0.0510 H   0  0
    7.6720    2.9350   -1.9300 C   0  0
    8.5360    3.5750   -2.0810 H   0  0
    6.7070    2.8160   -2.9340 C   0  0
    6.8170    3.3690   -3.8620 H   0  0
    5.6000    1.9830   -2.7440 C   0  0
    4.8490    1.8910   -3.5230 H   0  0
    4.2930    0.3810   -1.3540 C   0  0
    3.1210    0.8530   -0.7700 C   0  0
    2.7500    2.2090   -0.2220 C   0  0
    1.3290    2.0520    0.2610 C   0  0
    0.4720    2.9740    0.8640 C   0  0
    0.7980    3.9910    1.0570 H   0  0
   -0.8150    2.5440    1.2070 C   0  0
   -1.5010    3.2350    1.6860 H   0  0
   -1.2320    1.2330    0.9340 C   0  0
   -0.3610    0.3100    0.3440 C   0  0
   -0.6700   -0.7120    0.1480 H   0  0
    0.9220    0.7430    0.0120 C   0  0
    2.0360   -0.0020   -0.6180 C   0  0
    2.1060   -1.2840   -1.0180 N   0  0
    3.2590   -1.7350   -1.5650 C   0  0
    4.3240   -0.9140   -1.7370 N   0  0
    3.3480   -3.0290   -1.9440 N   0  0
    4.2180   -3.3870   -2.3670 H   0  0
    2.5470   -3.6650   -1.8120 H   0  0
   -2.6420    0.8060    1.2720 C   0  0
   -2.8450    0.4450    2.4210 O   0  0
   -3.6100    0.8360    0.3210 N   0  0
   -3.2790    1.3720   -1.0010 C   0  0
   -4.1660    1.4290   -1.6500 H   0  0
   -2.8710    2.3900   -0.9060 H   0  0
   -2.5340    0.7300   -1.4950 H   0  0
   -4.9640    0.3930    0.6650 C   0  0
   -5.4510   -0.0050   -0.2380 H   0  0
   -4.9400   -0.4240    1.4040 H   0  0
   -5.7640    1.5980    1.2300 C   0  0
   -5.1420    2.0310    2.0310 H   0  0
   -5.8520    2.3560    0.4340 H   0  0
   -7.1120    1.2650    1.7770 N   0  3
   -6.9800    0.5150    2.5510 H   0  0
   -7.7210    2.4560    2.4350 C   0  0
   -8.6910    2.2100    2.8970 H   0  0
   -7.0730    2.8530    3.2330 H   0  0
   -7.8890    3.2600    1.7010 H   0  0
   -8.0420    0.6960    0.7620 C   0  0
   -9.0420    0.5240    1.1910 H   0  0
   -7.6930   -0.2770    0.3830 H   0  0
   -8.1510    1.3810   -0.0930 H   0  0
    3.4480    3.2090   -0.1800 O   0  0
  1  2  2  0
  2  3  1  0
  2  4  1  0
  4  5  1  0
  4  6  2  0
  6  7  1  0
  6  8  1  0
  8  9  1  0
  8 10  2  0
 10  1  1  0
 10 11  1  0
  1 12  1  0
 12 13  2  0
 13 14  1  0
 14 15  1  0
 15 16  2  0
 16 17  1  0
 16 18  1  0
 18 19  1  0
 18 20  2  0
 20 21  1  0
 21 22  1  0
 21 23  2  0
 23 15  1  0
 23 24  1  0
 24 13  1  0
 24 25  2  0
 25 26  1  0
 26 27  2  0
 27 12  1  0
 26 28  1  0
 28 29  1  0
 28 30  1  0
 20 31  1  0
 31 32  2  0
 31 33  1  0
 33 34  1  0
 34 35  1  0
 34 36  1  0
 34 37  1  0
 33 38  1  0
 38 39  1  0
 38 40  1  0
 38 41  1  0
 41 42  1  0
 41 43  1  0
 41 44  1  0
 44 45  1  0
 44 46  1  0
 46 47  1  0
 46 48  1  0
 46 49  1  0
 44 50  1  0
 50 51  1  0
 50 52  1  0
 50 53  1  0
 14 54  2  0
M  CHG  1  44   1
M  END
> <Name>
CHEMBL1088259

> <pKi_A1>
6.68

> <pKi_A2A>
7.91

> <pKi_A2B>
.

> <pKi_A3>
.

> <SR_A1-A2A>
-1.23

> <SR_A1-A2B>
.

> <SR_A1-A3>
.

> <SR_A2A-A2B>
.

> <SR_A2A-A3>
.

> <SR_A2B-A3>
.

> <BRS1>
0.59

> <BRS2>
0.504

> <BRS3>
0.501

> <BRS4>
0.455

> <BRS5>
0.498

> <BRS6>
0.435

> <BRS7>
0.474

> <BRS8>
0.504

> <BRS9>
0.564

> <BRS10>
0.589

> <BRS11>
0.464

> <BRS12>
0.45

> <BRS13>
0.429

> <BRS14>
0.551

> <BRS15>
0.452

> <BRS16>
0.635

> <BRS17>
0.558

> <BRS18>
0.511

> <BRS19>
0.496

> <BRS20>
0.413

> <BRS21>
0.476

> <BRS22>
0.49

> <BRS23>
0.527

> <BRS24>
0.497

> <BRS25>
0.594

> <BRS26>
0.539

> <BRS27>
0.655

> <BRS28>
0.478

> <BRS29>
0.51

> <BRS30>
0.478

> <BRS31>
0.474

> <BRS32>
0.574

> <BRS33>
0.646

> <BRS34>
0.474

> <BRS35>
0.569

> <BRS36>
0.589

> <BRS37>
0.5

> <BRS38>
0.565

> <BRS39>
0.547

> <BRS40>
0.547

> <BRS41>
0.481

> <BRS42>
0.429

> <BRS43>
0.449

> <BRS44>
0.448

> <BRS45>
0.442

> <BRS46>
0.482

> <BRS47>
0.502

> <BRS48>
0.542

> <BRS49>
0.435

> <BRS50>
0.565

> <BRS51>
0.458

> <BRS52>
0.45

> <BRS53>
0.523

> <BRS54>
0.535

> <BRS55>
0.538

> <BRS56>
0.517

> <BRS57>
0.506

> <BRS58>
0.628

> <BRS59>
0.564

> <BRS60>
0.499

> <BRS61>
0.537

> <BRS62>
0.522

> <BRS63>
0.512

> <BRS64>
0.566

> <BRS65>
0.463

> <BRS66>
0.449

> <BRS67>
0.594

> <BRS68>
0.489

> <BRS69>
0.512

> <BRS70>
0.6

> <BRS71>
0.502

> <BRS72>
0.468

> <BRS73>
0.52

> <BRS74>
0.519

> <BRS75>
0.6

> <BRS76>
0.444

> <BRS77>
0.479

> <BRS78>
0.598

> <BRS79>
0.53

> <BRS80>
0.406

> <BRS81>
0.555

> <BRS82>
0.53

> <BRS83>
0.529

> <BRS84>
0.474

> <BRS85>
0.574

> <BRS86>
0.485

> <BRS87>
0.534

> <BRS88>
0.534

> <BRS89>
0.493

> <BRS90>
0.576

> <BRS91>
0.602

> <BRS92>
0.498

> <BRS93>
0.487

> <BRS94>
0.455

> <BRS95>
0.523

> <BRS96>
0.534

> <BRS97>
0.547

> <BRS98>
0.505

> <BRS99>
0.505

> <BRS100>
0.555

> <BRS101>
0.506

> <BRS102>
0.512

> <BRS103>
0.508

> <BRS104>
0.512

> <BRS105>
0.527

> <BRS106>
0.44

> <BRS107>
0.581

> <BRS108>
0.541

> <BRS109>
0.556

> <BRS110>
0.53

> <BRS111>
0.422

> <BRS112>
0.538

> <BRS113>
0.516

> <BRS114>
0.549

> <BRS115>
0.507

> <BRS116>
0.622

> <BRS117>
0.525

> <BRS118>
0.553

> <BRS119>
0.5

> <BRS120>
0.517

> <BRS121>
0.579

> <BRS122>
0.424

> <BRS123>
0.584

> <BRS124>
0.59

> <BRS125>
0.536

> <BRS126>
0.558

> <BRS127>
0.53

> <BRS128>
0.534

> <BRS129>
0.561

> <BRS130>
0.492

> <BRS131>
0.539

> <BRS132>
0.541

> <BRS133>
0.699

> <BRS134>
0.632

> <BRS135>
0.468

> <BRS136>
0.495

> <BRS137>
0.468

> <BRS138>
0.476

> <BRS139>
0.51

> <BRS140>
0.489

> <BRS141>
0.498

> <BRS142>
0.603

> <BRS143>
0.59

> <BRS144>
0.53

> <BRS145>
0.593

> <BRS146>
0.536

> <BRS147>
0.546

> <BRS148>
0.565

> <BRS149>
0.563

> <BRS150>
0.551

> <BRS151>
0.504

> <BRS152>
0.461

> <BRS153>
0.603

> <BRS154>
0.485

> <BRS155>
0.546

> <BRS156>
0.673

> <BRS157>
0.535

> <BRS158>
0.506

> <BRS159>
0.499

> <BRS160>
0.563

> <BRS161>
0.586

> <BRS162>
0.517

> <BRS163>
0.47

> <BRS164>
0.645

> <BRS165>
0.504

> <BRS166>
0.678

> <BRS167>
0.476

> <BRS168>
0.483

> <BRS169>
0.627

> <BRS170>
0.583

> <BRS171>
0.537

> <BRS172>
0.453

> <BRS173>
0.52

> <BRS174>
0.543

> <BRS175>
0.536

> <BRS176>
0.529

> <BRS177>
0.522

> <BRS178>
0.673

> <BRS179>
0.482

> <BRS180>
0.469

> <BRS181>
0.444

> <BRS182>
0.506

> <BRS183>
0.507

> <BRS184>
0.575

> <BRS185>
0.575

> <BRS186>
0.467

> <BRS187>
0.511

> <BRS188>
0.564

> <BRS189>
0.601

> <BRS190>
0.503

> <BRS191>
0.504

> <BRS192>
0.517

> <BRS193>
0.474

> <BRS194>
0.56

> <BRS195>
0.506

> <BRS196>
0.523

> <BRS197>
0.456

> <BRS198>
0.563

> <BRS199>
0.581

> <BRS200>
0.575

> <BRS201>
0.476

> <BRS202>
0.534

> <BRS203>
0.606

> <BRS204>
0.495

> <BRS205>
0.467

> <BRS206>
0.522

> <BRS207>
0.486

> <BRS208>
0.464

> <BRS209>
0.522

> <BRS210>
0.571

> <BRS211>
0.456

> <BRS212>
0.54

> <BRS213>
0.526

> <BRS214>
0.627

> <BRS215>
0.554

> <BRS216>
0.498

> <BRS217>
0.586

> <BRS218>
0.483

> <BRS219>
0.481

> <BRS220>
0.592

> <BRS221>
0.501

> <BRS222>
0.579

> <BRS223>
0.559

> <BRS224>
0.534

> <BRS225>
0.475

> <BRS226>
0.464

> <BRS227>
0.476

> <BRS228>
0.605

> <BRS229>
0.525

> <BRS230>
0.539

> <BRS231>
0.559

> <BRS232>
0.621

> <BRS233>
0.568

> <BRS234>
0.566

> <BRS235>
0.604

> <BRS236>
0.468

> <BRS237>
0.505

> <BRS238>
0.596

> <BRS239>
0.587

> <BRS240>
0.48

> <BRS241>
0.55

> <BRS242>
0.443

> <BRS243>
0.64

> <BRS244>
0.513

> <BRS245>
0.499

> <BRS246>
0.43

> <BRS247>
0.627

> <BRS248>
0.467

> <BRS249>
0.495

> <BRS250>
0.442

> <BRS251>
0.497

> <BRS252>
0.648

> <BRS253>
0.46

> <BRS254>
0.551

> <BRS255>
0.551

> <BRS256>
0.496

> <BRS257>
0.621

> <BRS258>
0.605

> <BRS259>
0.474

> <BRS260>
0.532

> <BRS261>
0.537

> <BRS262>
0.521

> <BRS263>
0.655

> <BRS264>
0.532

> <BRS265>
0.483

> <BRS266>
0.527

> <BRS267>
0.572

> <BRS268>
0.482

> <BRS269>
0.521

> <BRS270>
0.535

> <BRS271>
0.542

> <BRS272>
0.528

> <BRS273>
0.623

> <BRS274>
0.5

> <BRS275>
0.618

> <BRS276>
0.606

> <BRS277>
0.513

> <BRS278>
0.515

> <BRS279>
0.532

> <BRS280>
0.56

> <BRS281>
0.56

> <BRS282>
0.628

> <BRS283>
0.511

> <BRS284>
0.569

> <BRS285>
0.67

> <BRS286>
0.527

> <BRS287>
0.504

> <BRS288>
0.472

> <BRS289>
0.565

> <BRS290>
0.519

> <BRS291>
0.494

> <BRS292>
0.447

> <BRS293>
0.542

> <BRS294>
0.504

> <BRS295>
0.589

> <BRS296>
0.557

> <BRS297>
0.633

> <BRS298>
0.569

> <BRS299>
0.475

> <BRS300>
0.584

$$$$
CHEMBL1088260
  SciTegic09101619463D

 60 63  0  0  0  0            999 V2000
    6.0510    1.4840   -1.6540 C   0  0
    6.9900    1.6370   -0.6300 C   0  0
    6.8860    1.0750    0.2930 H   0  0
    8.0660    2.5150   -0.7950 C   0  0
    8.7980    2.6330   -0.0010 H   0  0
    8.1990    3.2410   -1.9820 C   0  0
    9.0380    3.9180   -2.1130 H   0  0
    7.2540    3.0950   -3.0010 C   0  0
    7.3530    3.6630   -3.9210 H   0  0
    6.1790    2.2170   -2.8370 C   0  0
    5.4430    2.1030   -3.6260 H   0  0
    4.9170    0.5490   -1.4830 C   0  0
    3.7220    0.9700   -0.9050 C   0  0
    3.2910    2.3050   -0.3520 C   0  0
    1.8740    2.0850    0.1200 C   0  0
    0.9730    2.9650    0.7200 C   0  0
    1.2540    3.9930    0.9230 H   0  0
   -0.2990    2.4760    1.0480 C   0  0
   -1.0180    3.1340    1.5250 H   0  0
   -0.6550    1.1500    0.7640 C   0  0
    0.2620    0.2680    0.1830 C   0  0
    0.0030   -0.7670   -0.0170 H   0  0
    1.5260    0.7600   -0.1380 C   0  0
    2.6740    0.0690   -0.7660 C   0  0
    2.7970   -1.2060   -1.1750 N   0  0
    3.9680   -1.6040   -1.7230 C   0  0
    5.0000   -0.7400   -1.8790 N   0  0
    4.1090   -2.8870   -2.1230 N   0  0
    4.9940   -3.2030   -2.5480 H   0  0
    3.3340   -3.5560   -2.0020 H   0  0
   -2.0490    0.6550    1.0730 C   0  0
   -2.2430    0.1990    2.1890 O   0  0
   -3.0140    0.7220    0.1220 N   0  0
   -2.6990    1.3630   -1.1570 C   0  0
   -3.5870    1.4430   -1.8030 H   0  0
   -2.3190    2.3830   -0.9940 H   0  0
   -1.9380    0.7770   -1.6940 H   0  0
   -4.3450    0.1860    0.4110 C   0  0
   -4.7800   -0.1680   -0.5330 H   0  0
   -4.2920   -0.6850    1.0840 H   0  0
   -5.2170    1.3000    1.0500 C   0  0
   -4.6660    1.6380    1.9440 H   0  0
   -5.2450    2.1530    0.3560 H   0  0
   -6.6060    0.9050    1.4310 N   0  3
   -6.5020    0.0950    2.1480 H   0  0
   -7.2610    2.0200    2.1830 C   0  0
   -6.6730    2.2410    3.0930 H   0  0
   -7.2680    2.9410    1.5780 H   0  0
   -8.7150    1.7550    2.6650 C   0  0
   -9.0300    2.5460    3.3640 H   0  0
   -9.4250    1.7610    1.8240 H   0  0
   -8.7730    0.7850    3.1850 H   0  0
   -7.4240    0.3270    0.3190 C   0  0
   -6.9680   -0.6020   -0.0580 H   0  0
   -8.4120    0.0160    0.6890 H   0  0
   -7.6490    1.2650   -0.8990 C   0  0
   -8.3300    0.7790   -1.6180 H   0  0
   -8.1040    2.2180   -0.5930 H   0  0
   -6.7050    1.4740   -1.4240 H   0  0
    3.9440    3.3340   -0.2990 O   0  0
  1  2  2  0
  2  3  1  0
  2  4  1  0
  4  5  1  0
  4  6  2  0
  6  7  1  0
  6  8  1  0
  8  9  1  0
  8 10  2  0
 10  1  1  0
 10 11  1  0
  1 12  1  0
 12 13  2  0
 13 14  1  0
 14 15  1  0
 15 16  2  0
 16 17  1  0
 16 18  1  0
 18 19  1  0
 18 20  2  0
 20 21  1  0
 21 22  1  0
 21 23  2  0
 23 15  1  0
 23 24  1  0
 24 13  1  0
 24 25  2  0
 25 26  1  0
 26 27  2  0
 27 12  1  0
 26 28  1  0
 28 29  1  0
 28 30  1  0
 20 31  1  0
 31 32  2  0
 31 33  1  0
 33 34  1  0
 34 35  1  0
 34 36  1  0
 34 37  1  0
 33 38  1  0
 38 39  1  0
 38 40  1  0
 38 41  1  0
 41 42  1  0
 41 43  1  0
 41 44  1  0
 44 45  1  0
 44 46  1  0
 46 47  1  0
 46 48  1  0
 46 49  1  0
 49 50  1  0
 49 51  1  0
 49 52  1  0
 44 53  1  0
 53 54  1  0
 53 55  1  0
 53 56  1  0
 56 57  1  0
 56 58  1  0
 56 59  1  0
 14 60  2  0
M  CHG  1  44   1
M  END
> <Name>
CHEMBL1088260

> <pKi_A1>
7.02

> <pKi_A2A>
8.11

> <pKi_A2B>
.

> <pKi_A3>
.

> <SR_A1-A2A>
-1.09

> <SR_A1-A2B>
.

> <SR_A1-A3>
.

> <SR_A2A-A2B>
.

> <SR_A2A-A3>
.

> <SR_A2B-A3>
.

> <BRS1>
0.606

> <BRS2>
0.452

> <BRS3>
0.509

> <BRS4>
0.448

> <BRS5>
0.489

> <BRS6>
0.471

> <BRS7>
0.49

> <BRS8>
0.493

> <BRS9>
0.557

> <BRS10>
0.586

> <BRS11>
0.475

> <BRS12>
0.457

> <BRS13>
0.425

> <BRS14>
0.568

> <BRS15>
0.493

> <BRS16>
0.66

> <BRS17>
0.558

> <BRS18>
0.513

> <BRS19>
0.483

> <BRS20>
0.424

> <BRS21>
0.509

> <BRS22>
0.481

> <BRS23>
0.537

> <BRS24>
0.481

> <BRS25>
0.535

> <BRS26>
0.539

> <BRS27>
0.648

> <BRS28>
0.5

> <BRS29>
0.486

> <BRS30>
0.475

> <BRS31>
0.49

> <BRS32>
0.579

> <BRS33>
0.594

> <BRS34>
0.48

> <BRS35>
0.555

> <BRS36>
0.567

> <BRS37>
0.496

> <BRS38>
0.562

> <BRS39>
0.557

> <BRS40>
0.548

> <BRS41>
0.469

> <BRS42>
0.423

> <BRS43>
0.446

> <BRS44>
0.436

> <BRS45>
0.471

> <BRS46>
0.483

> <BRS47>
0.496

> <BRS48>
0.535

> <BRS49>
0.446

> <BRS50>
0.578

> <BRS51>
0.438

> <BRS52>
0.459

> <BRS53>
0.527

> <BRS54>
0.53

> <BRS55>
0.545

> <BRS56>
0.529

> <BRS57>
0.521

> <BRS58>
0.645

> <BRS59>
0.568

> <BRS60>
0.531

> <BRS61>
0.555

> <BRS62>
0.5

> <BRS63>
0.514

> <BRS64>
0.542

> <BRS65>
0.442

> <BRS66>
0.437

> <BRS67>
0.572

> <BRS68>
0.475

> <BRS69>
0.475

> <BRS70>
0.545

> <BRS71>
0.523

> <BRS72>
0.49

> <BRS73>
0.495

> <BRS74>
0.541

> <BRS75>
0.572

> <BRS76>
0.446

> <BRS77>
0.469

> <BRS78>
0.592

> <BRS79>
0.523

> <BRS80>
0.39

> <BRS81>
0.546

> <BRS82>
0.507

> <BRS83>
0.526

> <BRS84>
0.478

> <BRS85>
0.596

> <BRS86>
0.506

> <BRS87>
0.524

> <BRS88>
0.543

> <BRS89>
0.474

> <BRS90>
0.57

> <BRS91>
0.625

> <BRS92>
0.5

> <BRS93>
0.478

> <BRS94>
0.482

> <BRS95>
0.513

> <BRS96>
0.487

> <BRS97>
0.624

> <BRS98>
0.508

> <BRS99>
0.52

> <BRS100>
0.552

> <BRS101>
0.516

> <BRS102>
0.512

> <BRS103>
0.495

> <BRS104>
0.528

> <BRS105>
0.527

> <BRS106>
0.43

> <BRS107>
0.585

> <BRS108>
0.525

> <BRS109>
0.556

> <BRS110>
0.56

> <BRS111>
0.419

> <BRS112>
0.564

> <BRS113>
0.503

> <BRS114>
0.483

> <BRS115>
0.51

> <BRS116>
0.602

> <BRS117>
0.568

> <BRS118>
0.545

> <BRS119>
0.518

> <BRS120>
0.509

> <BRS121>
0.574

> <BRS122>
0.468

> <BRS123>
0.564

> <BRS124>
0.568

> <BRS125>
0.546

> <BRS126>
0.557

> <BRS127>
0.539

> <BRS128>
0.551

> <BRS129>
0.56

> <BRS130>
0.451

> <BRS131>
0.503

> <BRS132>
0.54

> <BRS133>
0.686

> <BRS134>
0.602

> <BRS135>
0.491

> <BRS136>
0.512

> <BRS137>
0.436

> <BRS138>
0.486

> <BRS139>
0.512

> <BRS140>
0.492

> <BRS141>
0.494

> <BRS142>
0.573

> <BRS143>
0.568

> <BRS144>
0.534

> <BRS145>
0.591

> <BRS146>
0.537

> <BRS147>
0.547

> <BRS148>
0.556

> <BRS149>
0.544

> <BRS150>
0.55

> <BRS151>
0.546

> <BRS152>
0.451

> <BRS153>
0.593

> <BRS154>
0.487

> <BRS155>
0.535

> <BRS156>
0.644

> <BRS157>
0.533

> <BRS158>
0.5

> <BRS159>
0.489

> <BRS160>
0.558

> <BRS161>
0.542

> <BRS162>
0.481

> <BRS163>
0.48

> <BRS164>
0.642

> <BRS165>
0.494

> <BRS166>
0.66

> <BRS167>
0.512

> <BRS168>
0.528

> <BRS169>
0.557

> <BRS170>
0.631

> <BRS171>
0.546

> <BRS172>
0.478

> <BRS173>
0.533

> <BRS174>
0.572

> <BRS175>
0.52

> <BRS176>
0.511

> <BRS177>
0.515

> <BRS178>
0.671

> <BRS179>
0.482

> <BRS180>
0.487

> <BRS181>
0.474

> <BRS182>
0.492

> <BRS183>
0.518

> <BRS184>
0.539

> <BRS185>
0.55

> <BRS186>
0.44

> <BRS187>
0.529

> <BRS188>
0.583

> <BRS189>
0.561

> <BRS190>
0.475

> <BRS191>
0.504

> <BRS192>
0.531

> <BRS193>
0.462

> <BRS194>
0.555

> <BRS195>
0.512

> <BRS196>
0.507

> <BRS197>
0.498

> <BRS198>
0.57

> <BRS199>
0.55

> <BRS200>
0.54

> <BRS201>
0.511

> <BRS202>
0.522

> <BRS203>
0.592

> <BRS204>
0.538

> <BRS205>
0.495

> <BRS206>
0.532

> <BRS207>
0.487

> <BRS208>
0.467

> <BRS209>
0.527

> <BRS210>
0.561

> <BRS211>
0.468

> <BRS212>
0.545

> <BRS213>
0.487

> <BRS214>
0.616

> <BRS215>
0.497

> <BRS216>
0.496

> <BRS217>
0.561

> <BRS218>
0.494

> <BRS219>
0.471

> <BRS220>
0.626

> <BRS221>
0.519

> <BRS222>
0.529

> <BRS223>
0.516

> <BRS224>
0.533

> <BRS225>
0.47

> <BRS226>
0.478

> <BRS227>
0.486

> <BRS228>
0.587

> <BRS229>
0.526

> <BRS230>
0.578

> <BRS231>
0.543

> <BRS232>
0.577

> <BRS233>
0.569

> <BRS234>
0.583

> <BRS235>
0.592

> <BRS236>
0.46

> <BRS237>
0.52

> <BRS238>
0.594

> <BRS239>
0.575

> <BRS240>
0.511

> <BRS241>
0.519

> <BRS242>
0.431

> <BRS243>
0.631

> <BRS244>
0.538

> <BRS245>
0.52

> <BRS246>
0.436

> <BRS247>
0.639

> <BRS248>
0.455

> <BRS249>
0.473

> <BRS250>
0.449

> <BRS251>
0.529

> <BRS252>
0.68

> <BRS253>
0.459

> <BRS254>
0.587

> <BRS255>
0.546

> <BRS256>
0.485

> <BRS257>
0.67

> <BRS258>
0.576

> <BRS259>
0.489

> <BRS260>
0.506

> <BRS261>
0.526

> <BRS262>
0.515

> <BRS263>
0.641

> <BRS264>
0.505

> <BRS265>
0.462

> <BRS266>
0.499

> <BRS267>
0.53

> <BRS268>
0.528

> <BRS269>
0.521

> <BRS270>
0.525

> <BRS271>
0.524

> <BRS272>
0.52

> <BRS273>
0.635

> <BRS274>
0.482

> <BRS275>
0.592

> <BRS276>
0.61

> <BRS277>
0.513

> <BRS278>
0.525

> <BRS279>
0.54

> <BRS280>
0.566

> <BRS281>
0.53

> <BRS282>
0.648

> <BRS283>
0.522

> <BRS284>
0.562

> <BRS285>
0.67

> <BRS286>
0.542

> <BRS287>
0.519

> <BRS288>
0.46

> <BRS289>
0.558

> <BRS290>
0.535

> <BRS291>
0.491

> <BRS292>
0.467

> <BRS293>
0.551

> <BRS294>
0.487

> <BRS295>
0.578

> <BRS296>
0.559

> <BRS297>
0.602

> <BRS298>
0.569

> <BRS299>
0.437

> <BRS300>
0.581

$$$$
CHEMBL1088261
  SciTegic09101619463D

 57 60  0  0  0  0            999 V2000
    6.4560    1.5610   -1.4510 C   0  0
    7.3270    1.7050   -0.3660 C   0  0
    7.1850    1.1070    0.5280 H   0  0
    8.3790    2.6240   -0.4340 C   0  0
    9.0510    2.7430    0.4100 H   0  0
    8.5640    3.3900   -1.5890 C   0  0
    9.3870    4.0970   -1.6450 H   0  0
    7.6920    3.2470   -2.6720 C   0  0
    7.8310    3.8490   -3.5650 H   0  0
    6.6400    2.3280   -2.6050 C   0  0
    5.9660    2.2120   -3.4470 H   0  0
    5.3290    0.6050   -1.3740 C   0  0
    4.0950    1.0140   -0.8760 C   0  0
    3.6290    2.3460   -0.3450 C   0  0
    2.1760    2.1300   -0.0010 C   0  0
    1.2270    3.0160    0.5040 C   0  0
    1.4970    4.0400    0.7440 H   0  0
   -0.0810    2.5450    0.6800 C   0  0
   -0.8240    3.2550    1.0240 H   0  0
   -0.4250    1.2100    0.4070 C   0  0
    0.5600    0.3220   -0.0520 C   0  0
    0.3430   -0.7250   -0.2350 H   0  0
    1.8480    0.8060   -0.2800 C   0  0
    3.0390    0.1130   -0.8200 C   0  0
    3.2010   -1.1600   -1.2290 N   0  0
    4.4040   -1.5420   -1.7160 C   0  0
    5.4450   -0.6770   -1.7800 N   0  0
    4.5680   -2.8120   -2.1480 N   0  0
    5.4740   -3.1130   -2.5380 H   0  0
    3.7880   -3.4830   -2.0930 H   0  0
   -1.8400    0.6850    0.5660 C   0  0
   -2.1300   -0.3180   -0.0660 O   0  0
   -2.7540    1.2930    1.3630 N   0  0
   -2.5170    2.0620    1.9550 H   0  0
   -4.1280    0.7900    1.4000 C   0  0
   -4.4470    0.6110    0.3630 H   0  0
   -4.1480   -0.1660    1.9470 H   0  0
   -5.1170    1.7910    2.0640 C   0  0
   -4.6920    2.0270    3.0550 H   0  0
   -5.0950    2.7230    1.4780 H   0  0
   -6.5270    1.3200    2.2390 N   0  3
   -6.4720    0.4720    2.9180 H   0  0
   -7.3240    2.3640    2.9580 C   0  0
   -6.8490    2.5730    3.9320 H   0  0
   -7.3220    3.3100    2.3930 H   0  0
   -8.8020    1.9980    3.2680 C   0  0
   -9.2360    2.7320    3.9670 H   0  0
   -9.4190    2.0070    2.3570 H   0  0
   -8.8610    1.0020    3.7330 H   0  0
   -7.1780    0.7760    1.0090 C   0  0
   -6.6190   -0.0920    0.6220 H   0  0
   -8.1780    0.3790    1.2450 H   0  0
   -7.3440    1.7940   -0.1510 C   0  0
   -7.8500    1.3070   -1.0010 H   0  0
   -7.9540    2.6540    0.1610 H   0  0
   -6.3690    2.1620   -0.5020 H   0  0
    4.2820    3.3690   -0.2230 O   0  0
  1  2  2  0
  2  3  1  0
  2  4  1  0
  4  5  1  0
  4  6  2  0
  6  7  1  0
  6  8  1  0
  8  9  1  0
  8 10  2  0
 10  1  1  0
 10 11  1  0
  1 12  1  0
 12 13  2  0
 13 14  1  0
 14 15  1  0
 15 16  2  0
 16 17  1  0
 16 18  1  0
 18 19  1  0
 18 20  2  0
 20 21  1  0
 21 22  1  0
 21 23  2  0
 23 15  1  0
 23 24  1  0
 24 13  1  0
 24 25  2  0
 25 26  1  0
 26 27  2  0
 27 12  1  0
 26 28  1  0
 28 29  1  0
 28 30  1  0
 20 31  1  0
 31 32  2  0
 31 33  1  0
 33 34  1  0
 33 35  1  0
 35 36  1  0
 35 37  1  0
 35 38  1  0
 38 39  1  0
 38 40  1  0
 38 41  1  0
 41 42  1  0
 41 43  1  0
 43 44  1  0
 43 45  1  0
 43 46  1  0
 46 47  1  0
 46 48  1  0
 46 49  1  0
 41 50  1  0
 50 51  1  0
 50 52  1  0
 50 53  1  0
 53 54  1  0
 53 55  1  0
 53 56  1  0
 14 57  2  0
M  CHG  1  41   1
M  END
> <Name>
CHEMBL1088261

> <pKi_A1>
7.34

> <pKi_A2A>
7.87

> <pKi_A2B>
.

> <pKi_A3>
.

> <SR_A1-A2A>
-0.53

> <SR_A1-A2B>
.

> <SR_A1-A3>
.

> <SR_A2A-A2B>
.

> <SR_A2A-A3>
.

> <SR_A2B-A3>
.

> <BRS1>
0.524

> <BRS2>
0.466

> <BRS3>
0.511

> <BRS4>
0.489

> <BRS5>
0.499

> <BRS6>
0.476

> <BRS7>
0.456

> <BRS8>
0.488

> <BRS9>
0.552

> <BRS10>
0.579

> <BRS11>
0.486

> <BRS12>
0.452

> <BRS13>
0.444

> <BRS14>
0.565

> <BRS15>
0.461

> <BRS16>
0.537

> <BRS17>
0.561

> <BRS18>
0.559

> <BRS19>
0.491

> <BRS20>
0.441

> <BRS21>
0.489

> <BRS22>
0.478

> <BRS23>
0.51

> <BRS24>
0.437

> <BRS25>
0.534

> <BRS26>
0.528

> <BRS27>
0.653

> <BRS28>
0.502

> <BRS29>
0.521

> <BRS30>
0.457

> <BRS31>
0.567

> <BRS32>
0.567

> <BRS33>
0.605

> <BRS34>
0.473

> <BRS35>
0.536

> <BRS36>
0.536

> <BRS37>
0.486

> <BRS38>
0.544

> <BRS39>
0.536

> <BRS40>
0.55

> <BRS41>
0.459

> <BRS42>
0.455

> <BRS43>
0.469

> <BRS44>
0.456

> <BRS45>
0.452

> <BRS46>
0.507

> <BRS47>
0.472

> <BRS48>
0.51

> <BRS49>
0.457

> <BRS50>
0.568

> <BRS51>
0.464

> <BRS52>
0.453

> <BRS53>
0.505

> <BRS54>
0.565

> <BRS55>
0.505

> <BRS56>
0.534

> <BRS57>
0.524

> <BRS58>
0.598

> <BRS59>
0.564

> <BRS60>
0.492

> <BRS61>
0.561

> <BRS62>
0.527

> <BRS63>
0.498

> <BRS64>
0.569

> <BRS65>
0.443

> <BRS66>
0.434

> <BRS67>
0.615

> <BRS68>
0.469

> <BRS69>
0.486

> <BRS70>
0.551

> <BRS71>
0.554

> <BRS72>
0.466

> <BRS73>
0.542

> <BRS74>
0.527

> <BRS75>
0.594

> <BRS76>
0.462

> <BRS77>
0.507

> <BRS78>
0.542

> <BRS79>
0.538

> <BRS80>
0.389

> <BRS81>
0.506

> <BRS82>
0.529

> <BRS83>
0.473

> <BRS84>
0.492

> <BRS85>
0.556

> <BRS86>
0.466

> <BRS87>
0.517

> <BRS88>
0.495

> <BRS89>
0.489

> <BRS90>
0.522

> <BRS91>
0.608

> <BRS92>
0.508

> <BRS93>
0.513

> <BRS94>
0.5

> <BRS95>
0.515

> <BRS96>
0.512

> <BRS97>
0.632

> <BRS98>
0.518

> <BRS99>
0.518

> <BRS100>
0.566

> <BRS101>
0.512

> <BRS102>
0.534

> <BRS103>
0.557

> <BRS104>
0.54

> <BRS105>
0.496

> <BRS106>
0.494

> <BRS107>
0.606

> <BRS108>
0.558

> <BRS109>
0.564

> <BRS110>
0.53

> <BRS111>
0.395

> <BRS112>
0.565

> <BRS113>
0.502

> <BRS114>
0.498

> <BRS115>
0.533

> <BRS116>
0.614

> <BRS117>
0.528

> <BRS118>
0.539

> <BRS119>
0.471

> <BRS120>
0.547

> <BRS121>
0.549

> <BRS122>
0.467

> <BRS123>
0.585

> <BRS124>
0.569

> <BRS125>
0.528

> <BRS126>
0.58

> <BRS127>
0.537

> <BRS128>
0.519

> <BRS129>
0.596

> <BRS130>
0.517

> <BRS131>
0.552

> <BRS132>
0.552

> <BRS133>
0.703

> <BRS134>
0.608

> <BRS135>
0.549

> <BRS136>
0.52

> <BRS137>
0.459

> <BRS138>
0.537

> <BRS139>
0.504

> <BRS140>
0.466

> <BRS141>
0.484

> <BRS142>
0.578

> <BRS143>
0.573

> <BRS144>
0.548

> <BRS145>
0.593

> <BRS146>
0.561

> <BRS147>
0.561

> <BRS148>
0.545

> <BRS149>
0.546

> <BRS150>
0.571

> <BRS151>
0.499

> <BRS152>
0.474

> <BRS153>
0.6

> <BRS154>
0.509

> <BRS155>
0.495

> <BRS156>
0.649

> <BRS157>
0.55

> <BRS158>
0.526

> <BRS159>
0.535

> <BRS160>
0.553

> <BRS161>
0.573

> <BRS162>
0.517

> <BRS163>
0.463

> <BRS164>
0.613

> <BRS165>
0.527

> <BRS166>
0.637

> <BRS167>
0.478

> <BRS168>
0.53

> <BRS169>
0.556

> <BRS170>
0.632

> <BRS171>
0.552

> <BRS172>
0.486

> <BRS173>
0.537

> <BRS174>
0.551

> <BRS175>
0.49

> <BRS176>
0.555

> <BRS177>
0.506

> <BRS178>
0.676

> <BRS179>
0.438

> <BRS180>
0.473

> <BRS181>
0.47

> <BRS182>
0.498

> <BRS183>
0.472

> <BRS184>
0.546

> <BRS185>
0.553

> <BRS186>
0.444

> <BRS187>
0.554

> <BRS188>
0.641

> <BRS189>
0.579

> <BRS190>
0.48

> <BRS191>
0.485

> <BRS192>
0.561

> <BRS193>
0.457

> <BRS194>
0.597

> <BRS195>
0.468

> <BRS196>
0.506

> <BRS197>
0.492

> <BRS198>
0.518

> <BRS199>
0.539

> <BRS200>
0.57

> <BRS201>
0.499

> <BRS202>
0.535

> <BRS203>
0.617

> <BRS204>
0.532

> <BRS205>
0.506

> <BRS206>
0.483

> <BRS207>
0.504

> <BRS208>
0.457

> <BRS209>
0.552

> <BRS210>
0.495

> <BRS211>
0.458

> <BRS212>
0.512

> <BRS213>
0.507

> <BRS214>
0.582

> <BRS215>
0.507

> <BRS216>
0.489

> <BRS217>
0.585

> <BRS218>
0.524

> <BRS219>
0.477

> <BRS220>
0.638

> <BRS221>
0.54

> <BRS222>
0.487

> <BRS223>
0.525

> <BRS224>
0.54

> <BRS225>
0.487

> <BRS226>
0.478

> <BRS227>
0.503

> <BRS228>
0.596

> <BRS229>
0.499

> <BRS230>
0.551

> <BRS231>
0.565

> <BRS232>
0.588

> <BRS233>
0.6

> <BRS234>
0.565

> <BRS235>
0.613

> <BRS236>
0.435

> <BRS237>
0.5

> <BRS238>
0.572

> <BRS239>
0.543

> <BRS240>
0.495

> <BRS241>
0.514

> <BRS242>
0.458

> <BRS243>
0.627

> <BRS244>
0.529

> <BRS245>
0.489

> <BRS246>
0.428

> <BRS247>
0.582

> <BRS248>
0.479

> <BRS249>
0.439

> <BRS250>
0.439

> <BRS251>
0.51

> <BRS252>
0.631

> <BRS253>
0.458

> <BRS254>
0.575

> <BRS255>
0.573

> <BRS256>
0.495

> <BRS257>
0.618

> <BRS258>
0.642

> <BRS259>
0.491

> <BRS260>
0.496

> <BRS261>
0.561

> <BRS262>
0.544

> <BRS263>
0.636

> <BRS264>
0.514

> <BRS265>
0.463

> <BRS266>
0.464

> <BRS267>
0.502

> <BRS268>
0.524

> <BRS269>
0.505

> <BRS270>
0.502

> <BRS271>
0.561

> <BRS272>
0.557

> <BRS273>
0.582

> <BRS274>
0.496

> <BRS275>
0.588

> <BRS276>
0.616

> <BRS277>
0.459

> <BRS278>
0.567

> <BRS279>
0.569

> <BRS280>
0.558

> <BRS281>
0.524

> <BRS282>
0.658

> <BRS283>
0.532

> <BRS284>
0.534

> <BRS285>
0.622

> <BRS286>
0.527

> <BRS287>
0.505

> <BRS288>
0.484

> <BRS289>
0.595

> <BRS290>
0.524

> <BRS291>
0.488

> <BRS292>
0.447

> <BRS293>
0.564

> <BRS294>
0.487

> <BRS295>
0.616

> <BRS296>
0.576

> <BRS297>
0.612

> <BRS298>
0.628

> <BRS299>
0.477

> <BRS300>
0.635

$$$$
CHEMBL1088393
  SciTegic09101619463D

 55 59  0  0  0  0            999 V2000
    6.4310    1.5800   -1.4930 C   0  0
    7.3090    1.7270   -0.4160 C   0  0
    7.1840    1.1150    0.4730 H   0  0
    8.3450    2.6630   -0.4800 C   0  0
    9.0210    2.7840    0.3610 H   0  0
    8.5120    3.4440   -1.6280 C   0  0
    9.3130    4.1740   -1.6760 H   0  0
    7.6450    3.2830   -2.7130 C   0  0
    7.7770    3.8860   -3.6060 H   0  0
    6.6090    2.3470   -2.6480 C   0  0
    5.9410    2.2170   -3.4950 H   0  0
    5.3070    0.6200   -1.4060 C   0  0
    4.0740    1.0210   -0.8960 C   0  0
    3.5950    2.3500   -0.3710 C   0  0
    2.1510    2.1170   -0.0010 C   0  0
    1.1980    2.9940    0.5140 C   0  0
    1.4620    4.0210    0.7480 H   0  0
   -0.1030    2.5120    0.7070 C   0  0
   -0.8510    3.2190    1.0440 H   0  0
   -0.4350    1.1690    0.4570 C   0  0
    0.5560    0.2900   -0.0080 C   0  0
    0.3480   -0.7610   -0.1750 H   0  0
    1.8340    0.7870   -0.2630 C   0  0
    3.0270    0.1070   -0.8200 C   0  0
    3.1960   -1.1650   -1.2250 N   0  0
    4.3940   -1.5370   -1.7300 C   0  0
    5.4270   -0.6630   -1.8110 N   0  0
    4.5650   -2.8060   -2.1620 N   0  0
    5.4690   -3.1040   -2.5570 H   0  0
    3.7880   -3.4830   -2.1030 H   0  0
   -1.8430    0.6330    0.6470 C   0  0
   -2.1290   -0.3910    0.0480 O   0  0
   -2.7580    1.2520    1.4350 N   0  0
   -2.5200    2.0310    2.0130 H   0  0
   -4.1330    0.7470    1.4910 C   0  0
   -4.4410    0.4670    0.4720 H   0  0
   -4.1680   -0.1480    2.1310 H   0  0
   -5.1350    1.8060    2.0320 C   0  0
   -4.7420    2.1460    3.0030 H   0  0
   -5.1430    2.6670    1.3430 H   0  0
   -6.5230    1.3060    2.2450 N   0  0
   -7.3720    2.3300    2.9070 C   0  0
   -7.4760    3.2100    2.2490 H   0  0
   -6.9190    2.6590    3.8570 H   0  0
   -8.7820    1.7720    3.2190 C   0  0
   -8.7200    0.9610    3.9630 H   0  0
   -9.4190    2.5710    3.6320 H   0  0
   -9.3970    1.3050    2.0090 O   0  0
   -8.6300    0.2570    1.3950 C   0  0
   -8.5780   -0.6170    2.0650 H   0  0
   -9.1580   -0.0480    0.4770 H   0  0
   -7.2040    0.7570    1.0460 C   0  0
   -7.2680    1.5330    0.2660 H   0  0
   -6.6590   -0.1080    0.6400 H   0  0
    4.2340    3.3850   -0.2720 O   0  0
  1  2  2  0
  2  3  1  0
  2  4  1  0
  4  5  1  0
  4  6  2  0
  6  7  1  0
  6  8  1  0
  8  9  1  0
  8 10  2  0
 10  1  1  0
 10 11  1  0
  1 12  1  0
 12 13  2  0
 13 14  1  0
 14 15  1  0
 15 16  2  0
 16 17  1  0
 16 18  1  0
 18 19  1  0
 18 20  2  0
 20 21  1  0
 21 22  1  0
 21 23  2  0
 23 15  1  0
 23 24  1  0
 24 13  1  0
 24 25  2  0
 25 26  1  0
 26 27  2  0
 27 12  1  0
 26 28  1  0
 28 29  1  0
 28 30  1  0
 20 31  1  0
 31 32  2  0
 31 33  1  0
 33 34  1  0
 33 35  1  0
 35 36  1  0
 35 37  1  0
 35 38  1  0
 38 39  1  0
 38 40  1  0
 38 41  1  0
 41 42  1  0
 42 43  1  0
 42 44  1  0
 42 45  1  0
 45 46  1  0
 45 47  1  0
 45 48  1  0
 48 49  1  0
 49 50  1  0
 49 51  1  0
 49 52  1  0
 52 41  1  0
 52 53  1  0
 52 54  1  0
 14 55  2  0
M  END
> <Name>
CHEMBL1088393

> <pKi_A1>
6.67

> <pKi_A2A>
7.55

> <pKi_A2B>
.

> <pKi_A3>
.

> <SR_A1-A2A>
-0.88

> <SR_A1-A2B>
.

> <SR_A1-A3>
.

> <SR_A2A-A2B>
.

> <SR_A2A-A3>
.

> <SR_A2B-A3>
.

> <BRS1>
0.5

> <BRS2>
0.488

> <BRS3>
0.593

> <BRS4>
0.475

> <BRS5>
0.461

> <BRS6>
0.542

> <BRS7>
0.476

> <BRS8>
0.487

> <BRS9>
0.563

> <BRS10>
0.483

> <BRS11>
0.514

> <BRS12>
0.446

> <BRS13>
0.474

> <BRS14>
0.54

> <BRS15>
0.465

> <BRS16>
0.543

> <BRS17>
0.533

> <BRS18>
0.463

> <BRS19>
0.509

> <BRS20>
0.516

> <BRS21>
0.493

> <BRS22>
0.551

> <BRS23>
0.443

> <BRS24>
0.441

> <BRS25>
0.633

> <BRS26>
0.512

> <BRS27>
0.506

> <BRS28>
0.518

> <BRS29>
0.511

> <BRS30>
0.52

> <BRS31>
0.434

> <BRS32>
0.56

> <BRS33>
0.591

> <BRS34>
0.552

> <BRS35>
0.542

> <BRS36>
0.585

> <BRS37>
0.575

> <BRS38>
0.517

> <BRS39>
0.473

> <BRS40>
0.48

> <BRS41>
0.409

> <BRS42>
0.436

> <BRS43>
0.506

> <BRS44>
0.458

> <BRS45>
0.409

> <BRS46>
0.485

> <BRS47>
0.467

> <BRS48>
0.499

> <BRS49>
0.508

> <BRS50>
0.586

> <BRS51>
0.539

> <BRS52>
0.543

> <BRS53>
0.539

> <BRS54>
0.536

> <BRS55>
0.504

> <BRS56>
0.632

> <BRS57>
0.478

> <BRS58>
0.499

> <BRS59>
0.513

> <BRS60>
0.521

> <BRS61>
0.608

> <BRS62>
0.565

> <BRS63>
0.516

> <BRS64>
0.57

> <BRS65>
0.495

> <BRS66>
0.472

> <BRS67>
0.648

> <BRS68>
0.491

> <BRS69>
0.521

> <BRS70>
0.565

> <BRS71>
0.527

> <BRS72>
0.479

> <BRS73>
0.581

> <BRS74>
0.601

> <BRS75>
0.583

> <BRS76>
0.526

> <BRS77>
0.526

> <BRS78>
0.491

> <BRS79>
0.603

> <BRS80>
0.387

> <BRS81>
0.566

> <BRS82>
0.571

> <BRS83>
0.479

> <BRS84>
0.505

> <BRS85>
0.606

> <BRS86>
0.466

> <BRS87>
0.518

> <BRS88>
0.422

> <BRS89>
0.49

> <BRS90>
0.579

> <BRS91>
0.59

> <BRS92>
0.491

> <BRS93>
0.552

> <BRS94>
0.516

> <BRS95>
0.553

> <BRS96>
0.486

> <BRS97>
0.606

> <BRS98>
0.51

> <BRS99>
0.541

> <BRS100>
0.539

> <BRS101>
0.577

> <BRS102>
0.606

> <BRS103>
0.595

> <BRS104>
0.459

> <BRS105>
0.508

> <BRS106>
0.44

> <BRS107>
0.658

> <BRS108>
0.616

> <BRS109>
0.544

> <BRS110>
0.582

> <BRS111>
0.412

> <BRS112>
0.54

> <BRS113>
0.517

> <BRS114>
0.524

> <BRS115>
0.489

> <BRS116>
0.536

> <BRS117>
0.497

> <BRS118>
0.584

> <BRS119>
0.542

> <BRS120>
0.51

> <BRS121>
0.536

> <BRS122>
0.498

> <BRS123>
0.582

> <BRS124>
0.601

> <BRS125>
0.502

> <BRS126>
0.556

> <BRS127>
0.542

> <BRS128>
0.512

> <BRS129>
0.569

> <BRS130>
0.467

> <BRS131>
0.591

> <BRS132>
0.566

> <BRS133>
0.597

> <BRS134>
0.557

> <BRS135>
0.517

> <BRS136>
0.559

> <BRS137>
0.436

> <BRS138>
0.642

> <BRS139>
0.573

> <BRS140>
0.479

> <BRS141>
0.513

> <BRS142>
0.53

> <BRS143>
0.549

> <BRS144>
0.623

> <BRS145>
0.527

> <BRS146>
0.576

> <BRS147>
0.551

> <BRS148>
0.587

> <BRS149>
0.557

> <BRS150>
0.585

> <BRS151>
0.507

> <BRS152>
0.481

> <BRS153>
0.655

> <BRS154>
0.433

> <BRS155>
0.56

> <BRS156>
0.564

> <BRS157>
0.587

> <BRS158>
0.566

> <BRS159>
0.636

> <BRS160>
0.478

> <BRS161>
0.533

> <BRS162>
0.516

> <BRS163>
0.52

> <BRS164>
0.566

> <BRS165>
0.514

> <BRS166>
0.595

> <BRS167>
0.483

> <BRS168>
0.53

> <BRS169>
0.512

> <BRS170>
0.643

> <BRS171>
0.571

> <BRS172>
0.535

> <BRS173>
0.567

> <BRS174>
0.577

> <BRS175>
0.499

> <BRS176>
0.491

> <BRS177>
0.499

> <BRS178>
0.592

> <BRS179>
0.501

> <BRS180>
0.486

> <BRS181>
0.416

> <BRS182>
0.533

> <BRS183>
0.517

> <BRS184>
0.585

> <BRS185>
0.607

> <BRS186>
0.446

> <BRS187>
0.579

> <BRS188>
0.598

> <BRS189>
0.494

> <BRS190>
0.465

> <BRS191>
0.475

> <BRS192>
0.537

> <BRS193>
0.543

> <BRS194>
0.652

> <BRS195>
0.448

> <BRS196>
0.506

> <BRS197>
0.548

> <BRS198>
0.53

> <BRS199>
0.533

> <BRS200>
0.541

> <BRS201>
0.456

> <BRS202>
0.547

> <BRS203>
0.542

> <BRS204>
0.518

> <BRS205>
0.539

> <BRS206>
0.498

> <BRS207>
0.54

> <BRS208>
0.467

> <BRS209>
0.61

> <BRS210>
0.531

> <BRS211>
0.483

> <BRS212>
0.518

> <BRS213>
0.544

> <BRS214>
0.514

> <BRS215>
0.519

> <BRS216>
0.541

> <BRS217>
0.596

> <BRS218>
0.57

> <BRS219>
0.545

> <BRS220>
0.557

> <BRS221>
0.585

> <BRS222>
0.512

> <BRS223>
0.554

> <BRS224>
0.592

> <BRS225>
0.461

> <BRS226>
0.551

> <BRS227>
0.526

> <BRS228>
0.519

> <BRS229>
0.533

> <BRS230>
0.556

> <BRS231>
0.566

> <BRS232>
0.585

> <BRS233>
0.587

> <BRS234>
0.594

> <BRS235>
0.556

> <BRS236>
0.405

> <BRS237>
0.495

> <BRS238>
0.49

> <BRS239>
0.478

> <BRS240>
0.563

> <BRS241>
0.569

> <BRS242>
0.484

> <BRS243>
0.573

> <BRS244>
0.604

> <BRS245>
0.474

> <BRS246>
0.404

> <BRS247>
0.581

> <BRS248>
0.514

> <BRS249>
0.504

> <BRS250>
0.447

> <BRS251>
0.57

> <BRS252>
0.551

> <BRS253>
0.502

> <BRS254>
0.572

> <BRS255>
0.585

> <BRS256>
0.595

> <BRS257>
0.545

> <BRS258>
0.63

> <BRS259>
0.567

> <BRS260>
0.491

> <BRS261>
0.511

> <BRS262>
0.564

> <BRS263>
0.538

> <BRS264>
0.496

> <BRS265>
0.44

> <BRS266>
0.461

> <BRS267>
0.517

> <BRS268>
0.575

> <BRS269>
0.576

> <BRS270>
0.516

> <BRS271>
0.543

> <BRS272>
0.487

> <BRS273>
0.59

> <BRS274>
0.537

> <BRS275>
0.652

> <BRS276>
0.565

> <BRS277>
0.479

> <BRS278>
0.506

> <BRS279>
0.543

> <BRS280>
0.59

> <BRS281>
0.548

> <BRS282>
0.637

> <BRS283>
0.508

> <BRS284>
0.582

> <BRS285>
0.556

> <BRS286>
0.539

> <BRS287>
0.526

> <BRS288>
0.49

> <BRS289>
0.555

> <BRS290>
0.533

> <BRS291>
0.513

> <BRS292>
0.487

> <BRS293>
0.593

> <BRS294>
0.464

> <BRS295>
0.614

> <BRS296>
0.56

> <BRS297>
0.524

> <BRS298>
0.653

> <BRS299>
0.534

> <BRS300>
0.681

$$$$
CHEMBL1086804
  SciTegic09101619463D

 57 61  0  0  0  0            999 V2000
    5.5390    0.9350   -2.0420 C   0  0
    6.6350    1.0860   -1.1870 C   0  0
    6.6270    0.6180   -0.2070 H   0  0
    7.7390    1.8410   -1.5930 C   0  0
    8.5900    1.9580   -0.9290 H   0  0
    7.7470    2.4440   -2.8540 C   0  0
    8.6050    3.0300   -3.1700 H   0  0
    6.6520    2.2930   -3.7090 C   0  0
    6.6580    2.7620   -4.6880 H   0  0
    5.5470    1.5380   -3.3030 C   0  0
    4.6960    1.4200   -3.9660 H   0  0
    4.3680    0.1410   -1.6100 C   0  0
    3.3120    0.7380   -0.9260 C   0  0
    3.0820    2.1620   -0.4870 C   0  0
    1.7390    2.1410    0.2010 C   0  0
    1.0190    3.1720    0.8040 C   0  0
    1.4150    4.1820    0.8350 H   0  0
   -0.2250    2.8590    1.3650 C   0  0
   -0.8080    3.6390    1.8430 H   0  0
   -0.7280    1.5510    1.3140 C   0  0
    0.0100    0.5180    0.7240 C   0  0
   -0.3650   -0.4990    0.6980 H   0  0
    1.2460    0.8380    0.1630 C   0  0
    2.2220   -0.0320   -0.5330 C   0  0
    2.1780   -1.3500   -0.8020 N   0  0
    3.2120   -1.9160   -1.4650 C   0  0
    4.2810   -1.1840   -1.8610 N   0  0
    3.1770   -3.2400   -1.7390 N   0  0
    3.9550   -3.6850   -2.2480 H   0  0
    2.3730   -3.8100   -1.4400 H   0  0
   -2.0890    1.2490    1.8990 C   0  0
   -2.1030    0.9260    3.0760 O   0  0
   -3.2030    1.3450    1.1220 N   0  0
   -4.5230    1.0480    1.7030 C   0  0  1  0  0  0
   -4.4390    0.7700    2.7670 H   0  0
   -5.4620    2.2800    1.6510 C   0  0
   -5.6290    2.6010    0.6120 H   0  0
   -4.9980    3.1180    2.1990 H   0  0
   -6.8400    1.9330    2.2690 C   0  0
   -6.7310    1.7090    3.3430 H   0  0
   -7.4940    2.8160    2.1710 H   0  0
   -7.4360    0.7710    1.5650 N   0  0
   -6.5850   -0.4420    1.6280 C   0  0
   -6.4650   -0.7660    2.6760 H   0  0
   -7.0540   -1.2690    1.0690 H   0  0
   -5.2000   -0.1540    0.9950 C   0  0
   -5.3540    0.0590   -0.0730 H   0  0
   -4.5500   -1.0420    1.0770 H   0  0
   -8.8520    0.5210    1.9270 C   0  0
   -8.9360    0.2270    2.9840 H   0  0
   -9.4570    1.4250    1.7600 H   0  0
   -9.2730   -0.2800    1.3010 H   0  0
   -3.0230    1.7470   -0.2760 C   0  0
   -3.9650    1.7970   -0.8380 H   0  0
   -2.5600    2.7440   -0.3240 H   0  0
   -2.3730    1.0260   -0.7940 H   0  0
    3.8200    3.1190   -0.6550 O   0  0
  1  2  2  0
  2  3  1  0
  2  4  1  0
  4  5  1  0
  4  6  2  0
  6  7  1  0
  6  8  1  0
  8  9  1  0
  8 10  2  0
 10  1  1  0
 10 11  1  0
  1 12  1  0
 12 13  2  0
 13 14  1  0
 14 15  1  0
 15 16  2  0
 16 17  1  0
 16 18  1  0
 18 19  1  0
 18 20  2  0
 20 21  1  0
 21 22  1  0
 21 23  2  0
 23 15  1  0
 23 24  1  0
 24 13  1  0
 24 25  2  0
 25 26  1  0
 26 27  2  0
 27 12  1  0
 26 28  1  0
 28 29  1  0
 28 30  1  0
 20 31  1  0
 31 32  2  0
 31 33  1  0
 33 34  1  0
 34 35  1  0
 34 36  1  0
 36 37  1  0
 36 38  1  0
 36 39  1  0
 39 40  1  0
 39 41  1  0
 39 42  1  0
 42 43  1  0
 43 44  1  0
 43 45  1  0
 43 46  1  0
 46 34  1  0
 46 47  1  0
 46 48  1  0
 42 49  1  0
 49 50  1  0
 49 51  1  0
 49 52  1  0
 33 53  1  0
 53 54  1  0
 53 55  1  0
 53 56  1  0
 14 57  2  0
M  END
> <Name>
CHEMBL1086804

> <pKi_A1>
6.59

> <pKi_A2A>
7.73

> <pKi_A2B>
.

> <pKi_A3>
.

> <SR_A1-A2A>
-1.14

> <SR_A1-A2B>
.

> <SR_A1-A3>
.

> <SR_A2A-A2B>
.

> <SR_A2A-A3>
.

> <SR_A2B-A3>
.

> <BRS1>
0.453

> <BRS2>
0.463

> <BRS3>
0.504

> <BRS4>
0.415

> <BRS5>
0.434

> <BRS6>
0.482

> <BRS7>
0.44

> <BRS8>
0.565

> <BRS9>
0.479

> <BRS10>
0.427

> <BRS11>
0.467

> <BRS12>
0.454

> <BRS13>
0.436

> <BRS14>
0.514

> <BRS15>
0.474

> <BRS16>
0.5

> <BRS17>
0.529

> <BRS18>
0.481

> <BRS19>
0.531

> <BRS20>
0.432

> <BRS21>
0.418

> <BRS22>
0.556

> <BRS23>
0.423

> <BRS24>
0.427

> <BRS25>
0.625

> <BRS26>
0.48

> <BRS27>
0.474

> <BRS28>
0.465

> <BRS29>
0.461

> <BRS30>
0.504

> <BRS31>
0.452

> <BRS32>
0.535

> <BRS33>
0.524

> <BRS34>
0.504

> <BRS35>
0.61

> <BRS36>
0.595

> <BRS37>
0.508

> <BRS38>
0.465

> <BRS39>
0.512

> <BRS40>
0.477

> <BRS41>
0.42

> <BRS42>
0.439

> <BRS43>
0.487

> <BRS44>
0.447

> <BRS45>
0.405

> <BRS46>
0.431

> <BRS47>
0.501

> <BRS48>
0.468

> <BRS49>
0.435

> <BRS50>
0.526

> <BRS51>
0.488

> <BRS52>
0.462

> <BRS53>
0.488

> <BRS54>
0.464

> <BRS55>
0.557

> <BRS56>
0.484

> <BRS57>
0.511

> <BRS58>
0.457

> <BRS59>
0.538

> <BRS60>
0.638

> <BRS61>
0.5

> <BRS62>
0.607

> <BRS63>
0.493

> <BRS64>
0.538

> <BRS65>
0.461

> <BRS66>
0.428

> <BRS67>
0.536

> <BRS68>
0.488

> <BRS69>
0.509

> <BRS70>
0.524

> <BRS71>
0.476

> <BRS72>
0.459

> <BRS73>
0.577

> <BRS74>
0.548

> <BRS75>
0.493

> <BRS76>
0.475

> <BRS77>
0.471

> <BRS78>
0.508

> <BRS79>
0.507

> <BRS80>
0.39

> <BRS81>
0.511

> <BRS82>
0.5

> <BRS83>
0.462

> <BRS84>
0.539

> <BRS85>
0.49

> <BRS86>
0.471

> <BRS87>
0.487

> <BRS88>
0.375

> <BRS89>
0.489

> <BRS90>
0.57

> <BRS91>
0.55

> <BRS92>
0.46

> <BRS93>
0.492

> <BRS94>
0.489

> <BRS95>
0.508

> <BRS96>
0.495

> <BRS97>
0.5

> <BRS98>
0.464

> <BRS99>
0.497

> <BRS100>
0.496

> <BRS101>
0.504

> <BRS102>
0.508

> <BRS103>
0.527

> <BRS104>
0.5

> <BRS105>
0.499

> <BRS106>
0.379

> <BRS107>
0.57

> <BRS108>
0.515

> <BRS109>
0.507

> <BRS110>
0.472

> <BRS111>
0.426

> <BRS112>
0.493

> <BRS113>
0.48

> <BRS114>
0.463

> <BRS115>
0.448

> <BRS116>
0.516

> <BRS117>
0.448

> <BRS118>
0.519

> <BRS119>
0.498

> <BRS120>
0.452

> <BRS121>
0.681

> <BRS122>
0.432

> <BRS123>
0.568

> <BRS124>
0.633

> <BRS125>
0.492

> <BRS126>
0.533

> <BRS127>
0.499

> <BRS128>
0.466

> <BRS129>
0.486

> <BRS130>
0.478

> <BRS131>
0.499

> <BRS132>
0.544

> <BRS133>
0.564

> <BRS134>
0.521

> <BRS135>
0.494

> <BRS136>
0.53

> <BRS137>
0.439

> <BRS138>
0.51

> <BRS139>
0.511

> <BRS140>
0.426

> <BRS141>
0.472

> <BRS142>
0.481

> <BRS143>
0.514

> <BRS144>
0.545

> <BRS145>
0.475

> <BRS146>
0.538

> <BRS147>
0.447

> <BRS148>
0.523

> <BRS149>
0.509

> <BRS150>
0.613

> <BRS151>
0.466

> <BRS152>
0.417

> <BRS153>
0.572

> <BRS154>
0.382

> <BRS155>
0.537

> <BRS156>
0.584

> <BRS157>
0.488

> <BRS158>
0.496

> <BRS159>
0.539

> <BRS160>
0.444

> <BRS161>
0.531

> <BRS162>
0.59

> <BRS163>
0.501

> <BRS164>
0.522

> <BRS165>
0.556

> <BRS166>
0.505

> <BRS167>
0.456

> <BRS168>
0.482

> <BRS169>
0.55

> <BRS170>
0.581

> <BRS171>
0.494

> <BRS172>
0.449

> <BRS173>
0.641

> <BRS174>
0.515

> <BRS175>
0.47

> <BRS176>
0.486

> <BRS177>
0.48

> <BRS178>
0.554

> <BRS179>
0.537

> <BRS180>
0.446

> <BRS181>
0.48

> <BRS182>
0.486

> <BRS183>
0.498

> <BRS184>
0.576

> <BRS185>
0.505

> <BRS186>
0.383

> <BRS187>
0.519

> <BRS188>
0.498

> <BRS189>
0.469

> <BRS190>
0.442

> <BRS191>
0.502

> <BRS192>
0.494

> <BRS193>
0.536

> <BRS194>
0.554

> <BRS195>
0.468

> <BRS196>
0.495

> <BRS197>
0.501

> <BRS198>
0.471

> <BRS199>
0.568

> <BRS200>
0.467

> <BRS201>
0.485

> <BRS202>
0.569

> <BRS203>
0.492

> <BRS204>
0.482

> <BRS205>
0.473

> <BRS206>
0.545

> <BRS207>
0.488

> <BRS208>
0.446

> <BRS209>
0.509

> <BRS210>
0.556

> <BRS211>
0.47

> <BRS212>
0.473

> <BRS213>
0.489

> <BRS214>
0.503

> <BRS215>
0.525

> <BRS216>
0.503

> <BRS217>
0.558

> <BRS218>
0.488

> <BRS219>
0.48

> <BRS220>
0.537

> <BRS221>
0.56

> <BRS222>
0.568

> <BRS223>
0.55

> <BRS224>
0.58

> <BRS225>
0.453

> <BRS226>
0.514

> <BRS227>
0.457

> <BRS228>
0.504

> <BRS229>
0.516

> <BRS230>
0.584

> <BRS231>
0.527

> <BRS232>
0.537

> <BRS233>
0.527

> <BRS234>
0.503

> <BRS235>
0.501

> <BRS236>
0.438

> <BRS237>
0.441

> <BRS238>
0.505

> <BRS239>
0.449

> <BRS240>
0.496

> <BRS241>
0.501

> <BRS242>
0.546

> <BRS243>
0.521

> <BRS244>
0.499

> <BRS245>
0.424

> <BRS246>
0.384

> <BRS247>
0.59

> <BRS248>
0.51

> <BRS249>
0.473

> <BRS250>
0.454

> <BRS251>
0.482

> <BRS252>
0.51

> <BRS253>
0.468

> <BRS254>
0.567

> <BRS255>
0.512

> <BRS256>
0.533

> <BRS257>
0.488

> <BRS258>
0.573

> <BRS259>
0.526

> <BRS260>
0.455

> <BRS261>
0.444

> <BRS262>
0.518

> <BRS263>
0.5

> <BRS264>
0.478

> <BRS265>
0.469

> <BRS266>
0.508

> <BRS267>
0.654

> <BRS268>
0.555

> <BRS269>
0.559

> <BRS270>
0.563

> <BRS271>
0.51

> <BRS272>
0.512

> <BRS273>
0.52

> <BRS274>
0.482

> <BRS275>
0.593

> <BRS276>
0.468

> <BRS277>
0.463

> <BRS278>
0.545

> <BRS279>
0.474

> <BRS280>
0.519

> <BRS281>
0.525

> <BRS282>
0.507

> <BRS283>
0.464

> <BRS284>
0.567

> <BRS285>
0.531

> <BRS286>
0.463

> <BRS287>
0.537

> <BRS288>
0.405

> <BRS289>
0.512

> <BRS290>
0.499

> <BRS291>
0.456

> <BRS292>
0.45

> <BRS293>
0.482

> <BRS294>
0.476

> <BRS295>
0.529

> <BRS296>
0.493

> <BRS297>
0.519

> <BRS298>
0.542

> <BRS299>
0.476

> <BRS300>
0.59

$$$$
CHEMBL1087183
  SciTegic09101619463D

 61 65  0  0  0  0            999 V2000
    6.3110    0.8840    3.0300 C   0  0
    7.2580    0.0590    2.4170 C   0  0
    7.1580   -0.1940    1.3660 H   0  0
    8.3310   -0.4430    3.1590 C   0  0
    9.0630   -1.0890    2.6850 H   0  0
    8.4610   -0.1130    4.5110 C   0  0
    9.2900   -0.5090    5.0890 H   0  0
    7.5220    0.7260    5.1190 C   0  0
    7.6270    0.9870    6.1680 H   0  0
    6.4490    1.2280    4.3780 C   0  0
    5.7220    1.8820    4.8490 H   0  0
    5.1520    1.3840    2.2550 C   0  0
    3.9710    0.6480    2.2060 C   0  0
    3.6000   -0.6690    2.8380 C   0  0
    2.1780   -0.9090    2.3950 C   0  0
    1.3190   -1.9690    2.6720 C   0  0
    1.6460   -2.7920    3.2980 H   0  0
    0.0330   -1.9360    2.1200 C   0  0
   -0.6040   -2.7760    2.3570 H   0  0
   -0.4040   -0.8730    1.3060 C   0  0
    0.4860    0.1840    1.0450 C   0  0
    0.2050    1.0280    0.4260 H   0  0
    1.7700    0.1520    1.5930 C   0  0
    2.8860    1.1210    1.4770 C   0  0
    2.9680    2.2900    0.8140 N   0  0
    4.1220    2.9950    0.8690 C   0  0
    5.1890    2.5500    1.5750 N   0  0
    4.2140    4.1700    0.2060 N   0  0
    5.0870    4.7180    0.2400 H   0  0
    3.4120    4.5240   -0.3350 H   0  0
   -1.7940   -0.8040    0.6910 C   0  0
   -2.0410    0.1730    0.0010 O   0  0
   -2.7320   -1.7680    0.8830 N   0  0
   -2.5680   -2.5780    1.4380 H   0  0
   -4.0670   -1.6860    0.2800 C   0  0  1  0  0  0
   -4.2140   -0.7750   -0.3250 H   0  0
   -4.2940   -2.9180   -0.6270 C   0  0
   -4.1060   -3.8400   -0.0520 H   0  0
   -3.5730   -2.8840   -1.4620 H   0  0
   -5.7490   -2.9490   -1.1680 C   0  0
   -5.9050   -2.0860   -1.8360 H   0  0
   -5.7910   -3.8630   -1.7800 H   0  0
   -6.7840   -2.9480   -0.0910 N   0  3
   -6.6130   -3.8350    0.5090 H   0  0
   -6.5650   -1.7720    0.8020 C   0  0
   -6.7690   -0.8400    0.2490 H   0  0
   -7.2260   -1.7940    1.6820 H   0  0
   -5.1340   -1.7070    1.4000 C   0  0
   -4.9760   -2.5860    2.0450 H   0  0
   -5.0170   -0.8030    2.0210 H   0  0
   -8.1890   -3.0460   -0.6150 C   0  0  1  0  0  0
   -8.4030   -2.1570   -1.2340 H   0  0
   -8.4210   -4.2930   -1.5270 C   0  0
   -9.4860   -4.4240   -1.7710 H   0  0
   -7.9030   -4.2010   -2.4930 H   0  0
   -8.0720   -5.2040   -1.0170 H   0  0
   -9.2670   -3.0750    0.5150 C   0  0
  -10.2670   -3.2990    0.1150 H   0  0
   -9.3600   -2.1050    1.0230 H   0  0
   -9.0140   -3.8480    1.2570 H   0  0
    4.2940   -1.3780    3.5470 O   0  0
  1  2  2  0
  2  3  1  0
  2  4  1  0
  4  5  1  0
  4  6  2  0
  6  7  1  0
  6  8  1  0
  8  9  1  0
  8 10  2  0
 10  1  1  0
 10 11  1  0
  1 12  1  0
 12 13  2  0
 13 14  1  0
 14 15  1  0
 15 16  2  0
 16 17  1  0
 16 18  1  0
 18 19  1  0
 18 20  2  0
 20 21  1  0
 21 22  1  0
 21 23  2  0
 23 15  1  0
 23 24  1  0
 24 13  1  0
 24 25  2  0
 25 26  1  0
 26 27  2  0
 27 12  1  0
 26 28  1  0
 28 29  1  0
 28 30  1  0
 20 31  1  0
 31 32  2  0
 31 33  1  0
 33 34  1  0
 33 35  1  0
 35 36  1  0
 35 37  1  0
 37 38  1  0
 37 39  1  0
 37 40  1  0
 40 41  1  0
 40 42  1  0
 40 43  1  0
 43 44  1  0
 43 45  1  0
 45 46  1  0
 45 47  1  0
 45 48  1  0
 48 35  1  0
 48 49  1  0
 48 50  1  0
 43 51  1  0
 51 52  1  0
 51 53  1  0
 53 54  1  0
 53 55  1  0
 53 56  1  0
 51 57  1  0
 57 58  1  0
 57 59  1  0
 57 60  1  0
 14 61  2  0
M  CHG  1  43   1
M  END
> <Name>
CHEMBL1087183

> <pKi_A1>
6.92

> <pKi_A2A>
7.77

> <pKi_A2B>
.

> <pKi_A3>
.

> <SR_A1-A2A>
-0.85

> <SR_A1-A2B>
.

> <SR_A1-A3>
.

> <SR_A2A-A2B>
.

> <SR_A2A-A3>
.

> <SR_A2B-A3>
.

> <BRS1>
0.483

> <BRS2>
0.434

> <BRS3>
0.445

> <BRS4>
0.458

> <BRS5>
0.454

> <BRS6>
0.451

> <BRS7>
0.373

> <BRS8>
0.461

> <BRS9>
0.55

> <BRS10>
0.472

> <BRS11>
0.444

> <BRS12>
0.412

> <BRS13>
0.422

> <BRS14>
0.494

> <BRS15>
0.458

> <BRS16>
0.455

> <BRS17>
0.492

> <BRS18>
0.535

> <BRS19>
0.443

> <BRS20>
0.452

> <BRS21>
0.493

> <BRS22>
0.46

> <BRS23>
0.507

> <BRS24>
0.362

> <BRS25>
0.506

> <BRS26>
0.505

> <BRS27>
0.55

> <BRS28>
0.498

> <BRS29>
0.468

> <BRS30>
0.427

> <BRS31>
0.489

> <BRS32>
0.505

> <BRS33>
0.553

> <BRS34>
0.472

> <BRS35>
0.482

> <BRS36>
0.469

> <BRS37>
0.51

> <BRS38>
0.526

> <BRS39>
0.442

> <BRS40>
0.531

> <BRS41>
0.416

> <BRS42>
0.423

> <BRS43>
0.449

> <BRS44>
0.454

> <BRS45>
0.424

> <BRS46>
0.461

> <BRS47>
0.456

> <BRS48>
0.486

> <BRS49>
0.426

> <BRS50>
0.468

> <BRS51>
0.45

> <BRS52>
0.456

> <BRS53>
0.476

> <BRS54>
0.519

> <BRS55>
0.443

> <BRS56>
0.488

> <BRS57>
0.429

> <BRS58>
0.552

> <BRS59>
0.528

> <BRS60>
0.438

> <BRS61>
0.52

> <BRS62>
0.436

> <BRS63>
0.448

> <BRS64>
0.518

> <BRS65>
0.449

> <BRS66>
0.426

> <BRS67>
0.542

> <BRS68>
0.444

> <BRS69>
0.438

> <BRS70>
0.508

> <BRS71>
0.534

> <BRS72>
0.427

> <BRS73>
0.508

> <BRS74>
0.458

> <BRS75>
0.514

> <BRS76>
0.427

> <BRS77>
0.468

> <BRS78>
0.498

> <BRS79>
0.486

> <BRS80>
0.393

> <BRS81>
0.467

> <BRS82>
0.515

> <BRS83>
0.419

> <BRS84>
0.46

> <BRS85>
0.542

> <BRS86>
0.431

> <BRS87>
0.462

> <BRS88>
0.505

> <BRS89>
0.512

> <BRS90>
0.482

> <BRS91>
0.626

> <BRS92>
0.53

> <BRS93>
0.534

> <BRS94>
0.481

> <BRS95>
0.491

> <BRS96>
0.48

> <BRS97>
0.636

> <BRS98>
0.525

> <BRS99>
0.459

> <BRS100>
0.544

> <BRS101>
0.468

> <BRS102>
0.492

> <BRS103>
0.529

> <BRS104>
0.446

> <BRS105>
0.489

> <BRS106>
0.436

> <BRS107>
0.554

> <BRS108>
0.467

> <BRS109>
0.481

> <BRS110>
0.471

> <BRS111>
0.422

> <BRS112>
0.549

> <BRS113>
0.451

> <BRS114>
0.483

> <BRS115>
0.537

> <BRS116>
0.557

> <BRS117>
0.561

> <BRS118>
0.536

> <BRS119>
0.444

> <BRS120>
0.499

> <BRS121>
0.513

> <BRS122>
0.438

> <BRS123>
0.513

> <BRS124>
0.521

> <BRS125>
0.521

> <BRS126>
0.555

> <BRS127>
0.48

> <BRS128>
0.516

> <BRS129>
0.52

> <BRS130>
0.429

> <BRS131>
0.54

> <BRS132>
0.484

> <BRS133>
0.677

> <BRS134>
0.553

> <BRS135>
0.581

> <BRS136>
0.505

> <BRS137>
0.428

> <BRS138>
0.535

> <BRS139>
0.454

> <BRS140>
0.477

> <BRS141>
0.488

> <BRS142>
0.527

> <BRS143>
0.56

> <BRS144>
0.551

> <BRS145>
0.568

> <BRS146>
0.537

> <BRS147>
0.527

> <BRS148>
0.538

> <BRS149>
0.541

> <BRS150>
0.48

> <BRS151>
0.438

> <BRS152>
0.434

> <BRS153>
0.635

> <BRS154>
0.476

> <BRS155>
0.517

> <BRS156>
0.567

> <BRS157>
0.49

> <BRS158>
0.464

> <BRS159>
0.46

> <BRS160>
0.541

> <BRS161>
0.456

> <BRS162>
0.435

> <BRS163>
0.442

> <BRS164>
0.651

> <BRS165>
0.443

> <BRS166>
0.494

> <BRS167>
0.471

> <BRS168>
0.503

> <BRS169>
0.46

> <BRS170>
0.5

> <BRS171>
0.497

> <BRS172>
0.412

> <BRS173>
0.489

> <BRS174>
0.453

> <BRS175>
0.502

> <BRS176>
0.518

> <BRS177>
0.495

> <BRS178>
0.538

> <BRS179>
0.419

> <BRS180>
0.441

> <BRS181>
0.432

> <BRS182>
0.48

> <BRS183>
0.472

> <BRS184>
0.465

> <BRS185>
0.504

> <BRS186>
0.374

> <BRS187>
0.507

> <BRS188>
0.535

> <BRS189>
0.504

> <BRS190>
0.446

> <BRS191>
0.451

> <BRS192>
0.527

> <BRS193>
0.442

> <BRS194>
0.561

> <BRS195>
0.427

> <BRS196>
0.446

> <BRS197>
0.437

> <BRS198>
0.473

> <BRS199>
0.512

> <BRS200>
0.504

> <BRS201>
0.468

> <BRS202>
0.487

> <BRS203>
0.596

> <BRS204>
0.501

> <BRS205>
0.481

> <BRS206>
0.439

> <BRS207>
0.511

> <BRS208>
0.423

> <BRS209>
0.488

> <BRS210>
0.434

> <BRS211>
0.399

> <BRS212>
0.522

> <BRS213>
0.463

> <BRS214>
0.523

> <BRS215>
0.481

> <BRS216>
0.486

> <BRS217>
0.56

> <BRS218>
0.511

> <BRS219>
0.455

> <BRS220>
0.587

> <BRS221>
0.545

> <BRS222>
0.459

> <BRS223>
0.517

> <BRS224>
0.536

> <BRS225>
0.462

> <BRS226>
0.446

> <BRS227>
0.415

> <BRS228>
0.623

> <BRS229>
0.481

> <BRS230>
0.473

> <BRS231>
0.471

> <BRS232>
0.577

> <BRS233>
0.546

> <BRS234>
0.554

> <BRS235>
0.488

> <BRS236>
0.434

> <BRS237>
0.494

> <BRS238>
0.474

> <BRS239>
0.488

> <BRS240>
0.488

> <BRS241>
0.485

> <BRS242>
0.442

> <BRS243>
0.542

> <BRS244>
0.473

> <BRS245>
0.469

> <BRS246>
0.425

> <BRS247>
0.545

> <BRS248>
0.47

> <BRS249>
0.419

> <BRS250>
0.409

> <BRS251>
0.507

> <BRS252>
0.622

> <BRS253>
0.424

> <BRS254>
0.541

> <BRS255>
0.487

> <BRS256>
0.437

> <BRS257>
0.516

> <BRS258>
0.508

> <BRS259>
0.437

> <BRS260>
0.471

> <BRS261>
0.525

> <BRS262>
0.496

> <BRS263>
0.583

> <BRS264>
0.491

> <BRS265>
0.395

> <BRS266>
0.428

> <BRS267>
0.473

> <BRS268>
0.507

> <BRS269>
0.467

> <BRS270>
0.492

> <BRS271>
0.612

> <BRS272>
0.48

> <BRS273>
0.555

> <BRS274>
0.443

> <BRS275>
0.52

> <BRS276>
0.617

> <BRS277>
0.425

> <BRS278>
0.521

> <BRS279>
0.493

> <BRS280>
0.534

> <BRS281>
0.492

> <BRS282>
0.614

> <BRS283>
0.522

> <BRS284>
0.443

> <BRS285>
0.594

> <BRS286>
0.527

> <BRS287>
0.503

> <BRS288>
0.46

> <BRS289>
0.555

> <BRS290>
0.552

> <BRS291>
0.456

> <BRS292>
0.453

> <BRS293>
0.475

> <BRS294>
0.459

> <BRS295>
0.475

> <BRS296>
0.527

> <BRS297>
0.558

> <BRS298>
0.625

> <BRS299>
0.464

> <BRS300>
0.573

$$$$
CHEMBL1087184
  SciTegic09101619463D

 49 53  0  0  0  0            999 V2000
    4.4180    1.8910   -1.2320 N   0  0
    5.8600    1.7590   -1.4490 C   0  0
    6.0370    0.8540   -2.0510 H   0  0
    6.4450    1.6670   -0.5200 H   0  0
    6.3640    3.0020   -2.2250 C   0  0
    6.2970    3.8830   -1.5640 H   0  0
    7.4260    2.8620   -2.4930 H   0  0
    5.5480    3.2250   -3.4430 N   0  3
    5.6600    2.3880   -4.1230 H   0  0
    5.9260    4.0860   -3.9820 H   0  0
    4.1160    3.4270   -3.1160 C   0  0
    4.0020    4.3180   -2.4750 H   0  0
    3.5330    3.5990   -4.0380 H   0  0
    3.5430    2.1990   -2.3650 C   0  0
    3.5350    1.3280   -3.0390 H   0  0
    2.4990    2.4250   -2.0990 H   0  0
    3.9010    1.6580    0.0050 C   0  0
    2.4160    1.7480    0.2670 C   0  0
    1.8560    2.9740    0.6530 C   0  0
    2.4960    3.8430    0.7700 H   0  0
    0.4810    3.0920    0.8880 C   0  0
    0.0370    4.0360    1.1850 H   0  0
   -0.3070    1.9530    0.7250 C   0  0
    0.2500    0.7320    0.3490 C   0  0
    1.6190    0.6070    0.1150 C   0  0
    2.0480   -0.3450   -0.1770 H   0  0
   -0.8230   -0.2850    0.2610 C   0  0
   -2.0380    0.3120    0.5780 C   0  0
   -3.2050   -0.4470    0.5580 C   0  0
   -4.5140    0.1650    0.8810 C   0  0
   -5.2910    0.7270   -0.1370 C   0  0
   -4.9370    0.7080   -1.1630 H   0  0
   -6.5230    1.3120    0.1680 C   0  0
   -7.1260    1.7490   -0.6210 H   0  0
   -6.9770    1.3360    1.4900 C   0  0
   -7.9340    1.7910    1.7270 H   0  0
   -6.2010    0.7720    2.5070 C   0  0
   -6.5550    0.7890    3.5330 H   0  0
   -4.9690    0.1860    2.2020 C   0  0
   -4.3650   -0.2510    2.9910 H   0  0
   -3.0970   -1.7540    0.2350 N   0  0
   -1.9030   -2.3170   -0.0660 C   0  0
   -0.7610   -1.5920   -0.0580 N   0  0
   -1.8510   -3.6310   -0.3820 N   0  0
   -0.9490   -4.0740   -0.6130 H   0  0
   -2.7130   -4.1960   -0.3940 H   0  0
   -1.7950    1.7660    0.8950 C   0  0
   -2.6210    2.6040    1.2170 O   0  0
    4.5890    1.3640    0.9700 O   0  0
  1  2  1  0
  2  3  1  0
  2  4  1  0
  2  5  1  0
  5  6  1  0
  5  7  1  0
  5  8  1  0
  8  9  1  0
  8 10  1  0
  8 11  1  0
 11 12  1  0
 11 13  1  0
 11 14  1  0
 14  1  1  0
 14 15  1  0
 14 16  1  0
  1 17  1  0
 17 18  1  0
 18 19  2  0
 19 20  1  0
 19 21  1  0
 21 22  1  0
 21 23  2  0
 23 24  1  0
 24 25  2  0
 25 18  1  0
 25 26  1  0
 24 27  1  0
 27 28  2  0
 28 29  1  0
 29 30  1  0
 30 31  2  0
 31 32  1  0
 31 33  1  0
 33 34  1  0
 33 35  2  0
 35 36  1  0
 35 37  1  0
 37 38  1  0
 37 39  2  0
 39 30  1  0
 39 40  1  0
 29 41  2  0
 41 42  1  0
 42 43  2  0
 43 27  1  0
 42 44  1  0
 44 45  1  0
 44 46  1  0
 28 47  1  0
 47 23  1  0
 47 48  2  0
 17 49  2  0
M  CHG  1   8   1
M  END
> <Name>
CHEMBL1087184

> <pKi_A1>
7.91

> <pKi_A2A>
7.49

> <pKi_A2B>
.

> <pKi_A3>
.

> <SR_A1-A2A>
0.42

> <SR_A1-A2B>
.

> <SR_A1-A3>
.

> <SR_A2A-A2B>
.

> <SR_A2A-A3>
.

> <SR_A2B-A3>
.

> <BRS1>
0.467

> <BRS2>
0.498

> <BRS3>
0.464

> <BRS4>
0.428

> <BRS5>
0.509

> <BRS6>
0.453

> <BRS7>
0.419

> <BRS8>
0.492

> <BRS9>
0.475

> <BRS10>
0.5

> <BRS11>
0.461

> <BRS12>
0.405

> <BRS13>
0.408

> <BRS14>
0.507

> <BRS15>
0.461

> <BRS16>
0.497

> <BRS17>
0.513

> <BRS18>
0.453

> <BRS19>
0.424

> <BRS20>
0.454

> <BRS21>
0.464

> <BRS22>
0.462

> <BRS23>
0.464

> <BRS24>
0.384

> <BRS25>
0.569

> <BRS26>
0.542

> <BRS27>
0.544

> <BRS28>
0.461

> <BRS29>
0.517

> <BRS30>
0.451

> <BRS31>
0.455

> <BRS32>
0.572

> <BRS33>
0.604

> <BRS34>
0.445

> <BRS35>
0.502

> <BRS36>
0.553

> <BRS37>
0.469

> <BRS38>
0.498

> <BRS39>
0.521

> <BRS40>
0.472

> <BRS41>
0.483

> <BRS42>
0.437

> <BRS43>
0.434

> <BRS44>
0.422

> <BRS45>
0.396

> <BRS46>
0.482

> <BRS47>
0.48

> <BRS48>
0.563

> <BRS49>
0.431

> <BRS50>
0.556

> <BRS51>
0.441

> <BRS52>
0.451

> <BRS53>
0.48

> <BRS54>
0.49

> <BRS55>
0.534

> <BRS56>
0.481

> <BRS57>
0.507

> <BRS58>
0.527

> <BRS59>
0.548

> <BRS60>
0.482

> <BRS61>
0.518

> <BRS62>
0.527

> <BRS63>
0.48

> <BRS64>
0.542

> <BRS65>
0.411

> <BRS66>
0.424

> <BRS67>
0.605

> <BRS68>
0.502

> <BRS69>
0.464

> <BRS70>
0.598

> <BRS71>
0.457

> <BRS72>
0.48

> <BRS73>
0.461

> <BRS74>
0.507

> <BRS75>
0.527

> <BRS76>
0.426

> <BRS77>
0.498

> <BRS78>
0.577

> <BRS79>
0.551

> <BRS80>
0.392

> <BRS81>
0.531

> <BRS82>
0.481

> <BRS83>
0.435

> <BRS84>
0.501

> <BRS85>
0.512

> <BRS86>
0.487

> <BRS87>
0.496

> <BRS88>
0.434

> <BRS89>
0.495

> <BRS90>
0.55

> <BRS91>
0.537

> <BRS92>
0.55

> <BRS93>
0.458

> <BRS94>
0.46

> <BRS95>
0.518

> <BRS96>
0.497

> <BRS97>
0.565

> <BRS98>
0.475

> <BRS99>
0.495

> <BRS100>
0.455

> <BRS101>
0.495

> <BRS102>
0.57

> <BRS103>
0.499

> <BRS104>
0.466

> <BRS105>
0.518

> <BRS106>
0.408

> <BRS107>
0.59

> <BRS108>
0.555

> <BRS109>
0.517

> <BRS110>
0.517

> <BRS111>
0.427

> <BRS112>
0.512

> <BRS113>
0.486

> <BRS114>
0.549

> <BRS115>
0.458

> <BRS116>
0.563

> <BRS117>
0.448

> <BRS118>
0.51

> <BRS119>
0.507

> <BRS120>
0.445

> <BRS121>
0.566

> <BRS122>
0.402

> <BRS123>
0.577

> <BRS124>
0.558

> <BRS125>
0.496

> <BRS126>
0.57

> <BRS127>
0.553

> <BRS128>
0.475

> <BRS129>
0.499

> <BRS130>
0.43

> <BRS131>
0.49

> <BRS132>
0.523

> <BRS133>
0.551

> <BRS134>
0.519

> <BRS135>
0.489

> <BRS136>
0.545

> <BRS137>
0.394

> <BRS138>
0.479

> <BRS139>
0.509

> <BRS140>
0.458

> <BRS141>
0.467

> <BRS142>
0.525

> <BRS143>
0.562

> <BRS144>
0.515

> <BRS145>
0.482

> <BRS146>
0.469

> <BRS147>
0.521

> <BRS148>
0.485

> <BRS149>
0.547

> <BRS150>
0.514

> <BRS151>
0.442

> <BRS152>
0.512

> <BRS153>
0.525

> <BRS154>
0.447

> <BRS155>
0.49

> <BRS156>
0.614

> <BRS157>
0.543

> <BRS158>
0.511

> <BRS159>
0.452

> <BRS160>
0.442

> <BRS161>
0.504

> <BRS162>
0.536

> <BRS163>
0.441

> <BRS164>
0.53

> <BRS165>
0.491

> <BRS166>
0.609

> <BRS167>
0.443

> <BRS168>
0.46

> <BRS169>
0.59

> <BRS170>
0.576

> <BRS171>
0.538

> <BRS172>
0.507

> <BRS173>
0.512

> <BRS174>
0.492

> <BRS175>
0.493

> <BRS176>
0.491

> <BRS177>
0.519

> <BRS178>
0.653

> <BRS179>
0.459

> <BRS180>
0.47

> <BRS181>
0.509

> <BRS182>
0.469

> <BRS183>
0.506

> <BRS184>
0.535

> <BRS185>
0.51

> <BRS186>
0.36

> <BRS187>
0.47

> <BRS188>
0.587

> <BRS189>
0.466

> <BRS190>
0.421

> <BRS191>
0.478

> <BRS192>
0.505

> <BRS193>
0.442

> <BRS194>
0.518

> <BRS195>
0.525

> <BRS196>
0.469

> <BRS197>
0.431

> <BRS198>
0.51

> <BRS199>
0.524

> <BRS200>
0.48

> <BRS201>
0.393

> <BRS202>
0.53

> <BRS203>
0.524

> <BRS204>
0.48

> <BRS205>
0.461

> <BRS206>
0.498

> <BRS207>
0.51

> <BRS208>
0.48

> <BRS209>
0.493

> <BRS210>
0.5

> <BRS211>
0.461

> <BRS212>
0.531

> <BRS213>
0.499

> <BRS214>
0.533

> <BRS215>
0.545

> <BRS216>
0.538

> <BRS217>
0.588

> <BRS218>
0.485

> <BRS219>
0.486

> <BRS220>
0.516

> <BRS221>
0.491

> <BRS222>
0.509

> <BRS223>
0.508

> <BRS224>
0.524

> <BRS225>
0.484

> <BRS226>
0.458

> <BRS227>
0.517

> <BRS228>
0.532

> <BRS229>
0.528

> <BRS230>
0.589

> <BRS231>
0.543

> <BRS232>
0.61

> <BRS233>
0.564

> <BRS234>
0.493

> <BRS235>
0.578

> <BRS236>
0.401

> <BRS237>
0.433

> <BRS238>
0.577

> <BRS239>
0.461

> <BRS240>
0.483

> <BRS241>
0.488

> <BRS242>
0.438

> <BRS243>
0.546

> <BRS244>
0.486

> <BRS245>
0.518

> <BRS246>
0.411

> <BRS247>
0.561

> <BRS248>
0.437

> <BRS249>
0.43

> <BRS250>
0.427

> <BRS251>
0.463

> <BRS252>
0.57

> <BRS253>
0.465

> <BRS254>
0.532

> <BRS255>
0.553

> <BRS256>
0.471

> <BRS257>
0.491

> <BRS258>
0.578

> <BRS259>
0.473

> <BRS260>
0.514

> <BRS261>
0.511

> <BRS262>
0.496

> <BRS263>
0.575

> <BRS264>
0.454

> <BRS265>
0.506

> <BRS266>
0.499

> <BRS267>
0.473

> <BRS268>
0.476

> <BRS269>
0.467

> <BRS270>
0.546

> <BRS271>
0.532

> <BRS272>
0.518

> <BRS273>
0.509

> <BRS274>
0.506

> <BRS275>
0.615

> <BRS276>
0.552

> <BRS277>
0.461

> <BRS278>
0.553

> <BRS279>
0.5

> <BRS280>
0.504

> <BRS281>
0.592

> <BRS282>
0.551

> <BRS283>
0.519

> <BRS284>
0.511

> <BRS285>
0.554

> <BRS286>
0.486

> <BRS287>
0.514

> <BRS288>
0.495

> <BRS289>
0.504

> <BRS290>
0.49

> <BRS291>
0.512

> <BRS292>
0.478

> <BRS293>
0.518

> <BRS294>
0.519

> <BRS295>
0.6

> <BRS296>
0.586

> <BRS297>
0.614

> <BRS298>
0.535

> <BRS299>
0.436

> <BRS300>
0.563

$$$$
CHEMBL1087185
  SciTegic09101619463D

 51 55  0  0  0  0            999 V2000
    4.1100    1.4160   -0.6130 N   0  0
    5.5510    1.1810   -0.6610 C   0  0
    5.7370    0.2920   -1.2850 H   0  0
    6.0120    1.0060    0.3250 H   0  0
    6.2230    2.4110   -1.3160 C   0  0
    6.1370    3.2790   -0.6410 H   0  0
    7.2940    2.1900   -1.4600 H   0  0
    5.5750    2.7160   -2.6150 N   0  0
    4.1250    2.9940   -2.4720 C   0  0
    3.9740    3.8780   -1.8310 H   0  0
    3.6730    3.1990   -3.4570 H   0  0
    3.4060    1.7760   -1.8450 C   0  0
    3.4690    0.9230   -2.5390 H   0  0
    2.3420    2.0290   -1.7200 H   0  0
    6.2960    3.7410   -3.4060 C   0  0
    6.2820    4.7130   -2.8890 H   0  0
    7.3430    3.4380   -3.5640 H   0  0
    5.8320    3.8590   -4.3970 H   0  0
    3.4370    1.2610    0.5600 C   0  0
    1.9430    1.4710    0.6430 C   0  0
    1.4400    2.7410    0.9590 C   0  0
    2.1290    3.5570    1.1540 H   0  0
    0.0610    2.9700    1.0250 C   0  0
   -0.3380    3.9500    1.2660 H   0  0
   -0.7900    1.8950    0.7700 C   0  0
   -0.2910    0.6310    0.4630 C   0  0
    1.0820    0.3950    0.3960 C   0  0
    1.4660   -0.5910    0.1580 H   0  0
   -1.4220   -0.3000    0.2470 C   0  0
   -2.6150    0.3930    0.4150 C   0  0
   -3.8280   -0.2720    0.2570 C   0  0
   -5.1140    0.4430    0.4210 C   0  0
   -5.7180    1.0530   -0.6820 C   0  0
   -5.2460    0.9990   -1.6580 H   0  0
   -6.9290    1.7340   -0.5270 C   0  0
   -7.3980    2.2080   -1.3830 H   0  0
   -7.5350    1.8030    0.7310 C   0  0
   -8.4760    2.3320    0.8520 H   0  0
   -6.9300    1.1930    1.8340 C   0  0
   -7.4010    1.2470    2.8100 H   0  0
   -5.7190    0.5120    1.6790 C   0  0
   -5.2490    0.0380    2.5350 H   0  0
   -3.7860   -1.5860   -0.0520 N   0  0
   -2.6120   -2.2440   -0.2080 C   0  0
   -1.4260   -1.6100   -0.0630 N   0  0
   -2.6260   -3.5610   -0.5150 N   0  0
   -1.7400   -4.0750   -0.6350 H   0  0
   -3.5220   -4.0570   -0.6290 H   0  0
   -2.2980    1.8270    0.7590 C   0  0
   -3.0880    2.7300    0.9800 O   0  0
    3.9840    0.9470    1.6050 O   0  0
  1  2  1  0
  2  3  1  0
  2  4  1  0
  2  5  1  0
  5  6  1  0
  5  7  1  0
  5  8  1  0
  8  9  1  0
  9 10  1  0
  9 11  1  0
  9 12  1  0
 12  1  1  0
 12 13  1  0
 12 14  1  0
  8 15  1  0
 15 16  1  0
 15 17  1  0
 15 18  1  0
  1 19  1  0
 19 20  1  0
 20 21  2  0
 21 22  1  0
 21 23  1  0
 23 24  1  0
 23 25  2  0
 25 26  1  0
 26 27  2  0
 27 20  1  0
 27 28  1  0
 26 29  1  0
 29 30  2  0
 30 31  1  0
 31 32  1  0
 32 33  2  0
 33 34  1  0
 33 35  1  0
 35 36  1  0
 35 37  2  0
 37 38  1  0
 37 39  1  0
 39 40  1  0
 39 41  2  0
 41 32  1  0
 41 42  1  0
 31 43  2  0
 43 44  1  0
 44 45  2  0
 45 29  1  0
 44 46  1  0
 46 47  1  0
 46 48  1  0
 30 49  1  0
 49 25  1  0
 49 50  2  0
 19 51  2  0
M  END
> <Name>
CHEMBL1087185

> <pKi_A1>
7.23

> <pKi_A2A>
8.09

> <pKi_A2B>
.

> <pKi_A3>
.

> <SR_A1-A2A>
-0.86

> <SR_A1-A2B>
.

> <SR_A1-A3>
.

> <SR_A2A-A2B>
.

> <SR_A2A-A3>
.

> <SR_A2B-A3>
.

> <BRS1>
0.453

> <BRS2>
0.48

> <BRS3>
0.513

> <BRS4>
0.402

> <BRS5>
0.432

> <BRS6>
0.435

> <BRS7>
0.459

> <BRS8>
0.557

> <BRS9>
0.47

> <BRS10>
0.44

> <BRS11>
0.466

> <BRS12>
0.452

> <BRS13>
0.412

> <BRS14>
0.481

> <BRS15>
0.446

> <BRS16>
0.466

> <BRS17>
0.515

> <BRS18>
0.448

> <BRS19>
0.515

> <BRS20>
0.393

> <BRS21>
0.448

> <BRS22>
0.553

> <BRS23>
0.424

> <BRS24>
0.429

> <BRS25>
0.645

> <BRS26>
0.439

> <BRS27>
0.505

> <BRS28>
0.441

> <BRS29>
0.433

> <BRS30>
0.467

> <BRS31>
0.423

> <BRS32>
0.571

> <BRS33>
0.579

> <BRS34>
0.477

> <BRS35>
0.617

> <BRS36>
0.525

> <BRS37>
0.485

> <BRS38>
0.477

> <BRS39>
0.53

> <BRS40>
0.476

> <BRS41>
0.412

> <BRS42>
0.432

> <BRS43>
0.519

> <BRS44>
0.416

> <BRS45>
0.368

> <BRS46>
0.418

> <BRS47>
0.531

> <BRS48>
0.483

> <BRS49>
0.418

> <BRS50>
0.559

> <BRS51>
0.451

> <BRS52>
0.463

> <BRS53>
0.485

> <BRS54>
0.462

> <BRS55>
0.548

> <BRS56>
0.501

> <BRS57>
0.525

> <BRS58>
0.448

> <BRS59>
0.518

> <BRS60>
0.574

> <BRS61>
0.515

> <BRS62>
0.634

> <BRS63>
0.485

> <BRS64>
0.521

> <BRS65>
0.438

> <BRS66>
0.434

> <BRS67>
0.607

> <BRS68>
0.494

> <BRS69>
0.475

> <BRS70>
0.57

> <BRS71>
0.441

> <BRS72>
0.468

> <BRS73>
0.562

> <BRS74>
0.53

> <BRS75>
0.529

> <BRS76>
0.465

> <BRS77>
0.467

> <BRS78>
0.512

> <BRS79>
0.491

> <BRS80>
0.383

> <BRS81>
0.475

> <BRS82>
0.445

> <BRS83>
0.503

> <BRS84>
0.509

> <BRS85>
0.48

> <BRS86>
0.478

> <BRS87>
0.453

> <BRS88>
0.415

> <BRS89>
0.512

> <BRS90>
0.58

> <BRS91>
0.497

> <BRS92>
0.41

> <BRS93>
0.491

> <BRS94>
0.464

> <BRS95>
0.513

> <BRS96>
0.52

> <BRS97>
0.513

> <BRS98>
0.498

> <BRS99>
0.502

> <BRS100>
0.493

> <BRS101>
0.499

> <BRS102>
0.534

> <BRS103>
0.564

> <BRS104>
0.482

> <BRS105>
0.529

> <BRS106>
0.359

> <BRS107>
0.53

> <BRS108>
0.534

> <BRS109>
0.475

> <BRS110>
0.511

> <BRS111>
0.437

> <BRS112>
0.471

> <BRS113>
0.474

> <BRS114>
0.462

> <BRS115>
0.438

> <BRS116>
0.511

> <BRS117>
0.427

> <BRS118>
0.51

> <BRS119>
0.448

> <BRS120>
0.439

> <BRS121>
0.641

> <BRS122>
0.421

> <BRS123>
0.554

> <BRS124>
0.635

> <BRS125>
0.448

> <BRS126>
0.518

> <BRS127>
0.496

> <BRS128>
0.425

> <BRS129>
0.46

> <BRS130>
0.468

> <BRS131>
0.517

> <BRS132>
0.529

> <BRS133>
0.516

> <BRS134>
0.47

> <BRS135>
0.507

> <BRS136>
0.482

> <BRS137>
0.402

> <BRS138>
0.498

> <BRS139>
0.526

> <BRS140>
0.418

> <BRS141>
0.462

> <BRS142>
0.449

> <BRS143>
0.512

> <BRS144>
0.488

> <BRS145>
0.49

> <BRS146>
0.511

> <BRS147>
0.494

> <BRS148>
0.486

> <BRS149>
0.498

> <BRS150>
0.595

> <BRS151>
0.435

> <BRS152>
0.44

> <BRS153>
0.51

> <BRS154>
0.381

> <BRS155>
0.506

> <BRS156>
0.556

> <BRS157>
0.475

> <BRS158>
0.53

> <BRS159>
0.509

> <BRS160>
0.407

> <BRS161>
0.553

> <BRS162>
0.578

> <BRS163>
0.514

> <BRS164>
0.51

> <BRS165>
0.548

> <BRS166>
0.55

> <BRS167>
0.447

> <BRS168>
0.474

> <BRS169>
0.497

> <BRS170>
0.583

> <BRS171>
0.502

> <BRS172>
0.47

> <BRS173>
0.629

> <BRS174>
0.532

> <BRS175>
0.456

> <BRS176>
0.452

> <BRS177>
0.453

> <BRS178>
0.582

> <BRS179>
0.506

> <BRS180>
0.427

> <BRS181>
0.465

> <BRS182>
0.472

> <BRS183>
0.532

> <BRS184>
0.546

> <BRS185>
0.529

> <BRS186>
0.391

> <BRS187>
0.518

> <BRS188>
0.512

> <BRS189>
0.435

> <BRS190>
0.438

> <BRS191>
0.523

> <BRS192>
0.473

> <BRS193>
0.525

> <BRS194>
0.505

> <BRS195>
0.44

> <BRS196>
0.498

> <BRS197>
0.498

> <BRS198>
0.475

> <BRS199>
0.536

> <BRS200>
0.463

> <BRS201>
0.486

> <BRS202>
0.532

> <BRS203>
0.478

> <BRS204>
0.474

> <BRS205>
0.471

> <BRS206>
0.505

> <BRS207>
0.51

> <BRS208>
0.426

> <BRS209>
0.479

> <BRS210>
0.529

> <BRS211>
0.458

> <BRS212>
0.452

> <BRS213>
0.501

> <BRS214>
0.483

> <BRS215>
0.495

> <BRS216>
0.549

> <BRS217>
0.564

> <BRS218>
0.496

> <BRS219>
0.464

> <BRS220>
0.52

> <BRS221>
0.516

> <BRS222>
0.545

> <BRS223>
0.532

> <BRS224>
0.589

> <BRS225>
0.448

> <BRS226>
0.535

> <BRS227>
0.466

> <BRS228>
0.476

> <BRS229>
0.526

> <BRS230>
0.559

> <BRS231>
0.549

> <BRS232>
0.55

> <BRS233>
0.525

> <BRS234>
0.485

> <BRS235>
0.491

> <BRS236>
0.416

> <BRS237>
0.44

> <BRS238>
0.462

> <BRS239>
0.449

> <BRS240>
0.499

> <BRS241>
0.509

> <BRS242>
0.541

> <BRS243>
0.534

> <BRS244>
0.509

> <BRS245>
0.41

> <BRS246>
0.361

> <BRS247>
0.53

> <BRS248>
0.503

> <BRS249>
0.479

> <BRS250>
0.44

> <BRS251>
0.491

> <BRS252>
0.507

> <BRS253>
0.475

> <BRS254>
0.577

> <BRS255>
0.551

> <BRS256>
0.506

> <BRS257>
0.495

> <BRS258>
0.576

> <BRS259>
0.497

> <BRS260>
0.447

> <BRS261>
0.454

> <BRS262>
0.522

> <BRS263>
0.552

> <BRS264>
0.448

> <BRS265>
0.457

> <BRS266>
0.512

> <BRS267>
0.637

> <BRS268>
0.54

> <BRS269>
0.563

> <BRS270>
0.569

> <BRS271>
0.525

> <BRS272>
0.516

> <BRS273>
0.454

> <BRS274>
0.495

> <BRS275>
0.602

> <BRS276>
0.512

> <BRS277>
0.46

> <BRS278>
0.576

> <BRS279>
0.442

> <BRS280>
0.558

> <BRS281>
0.554

> <BRS282>
0.505

> <BRS283>
0.483

> <BRS284>
0.539

> <BRS285>
0.494

> <BRS286>
0.46

> <BRS287>
0.528

> <BRS288>
0.434

> <BRS289>
0.501

> <BRS290>
0.497

> <BRS291>
0.48

> <BRS292>
0.473

> <BRS293>
0.538

> <BRS294>
0.458

> <BRS295>
0.573

> <BRS296>
0.484

> <BRS297>
0.499

> <BRS298>
0.529

> <BRS299>
0.472

> <BRS300>
0.588

$$$$
CHEMBL1086697
  SciTegic09101619463D

 51 55  0  0  0  0            999 V2000
   -4.2950    0.8880    1.1740 N   0  0
   -5.7390    0.6780    1.0850 C   0  0
   -5.9320   -0.4070    1.0830 H   0  0
   -6.2020    1.1060    0.1810 H   0  0
   -6.3990    1.3090    2.3340 C   0  0
   -6.3050    2.4070    2.2830 H   0  0
   -7.4720    1.0540    2.3290 H   0  0
   -5.7490    0.8030    3.5660 N   0  0
   -4.2960    1.0990    3.6030 C   0  0
   -4.1350    2.1900    3.5910 H   0  0
   -3.8420    0.6930    4.5220 H   0  0
   -3.5880    0.4630    2.3820 C   0  0
   -3.6590   -0.6340    2.4550 H   0  0
   -2.5220    0.7330    2.4200 H   0  0
   -6.4600    1.1900    4.8080 C   0  0
   -6.4350    2.2820    4.9460 H   0  0
   -7.5100    0.8610    4.7670 H   0  0
   -5.9950    0.7110    5.6830 H   0  0
   -3.6260    1.4410    0.1260 C   0  0
   -2.1300    1.6500    0.1700 C   0  0
   -1.6170    2.8680    0.6390 C   0  0
   -2.2990    3.6500    0.9560 H   0  0
   -0.2350    3.0850    0.7060 C   0  0
    0.1720    4.0230    1.0690 H   0  0
    0.6070    2.0540    0.2890 C   0  0
    0.0970    0.8470   -0.1850 C   0  0
   -1.2780    0.6230   -0.2530 C   0  0
   -1.6700   -0.3190   -0.6210 H   0  0
    1.2200   -0.0440   -0.5550 C   0  0
    2.4190    0.6130   -0.3030 C   0  0
    3.6260   -0.0290   -0.5660 C   0  0
    4.9170    0.6430   -0.2950 C   0  0
    5.5280    0.4990    0.9540 C   0  0
    5.0590   -0.1070    1.7220 H   0  0
    6.7440    1.1390    1.2140 C   0  0
    7.2210    1.0320    2.1820 H   0  0
    7.3470    1.9200    0.2240 C   0  0
    6.7360    2.0620   -1.0250 C   0  0
    7.2080    2.6700   -1.7910 H   0  0
    5.5210    1.4230   -1.2850 C   0  0
    5.0450    1.5330   -2.2550 H   0  0
    8.5050    2.5290    0.4710 F   0  0
    3.5730   -1.2800   -1.0730 N   0  0
    2.3930   -1.9010   -1.3150 C   0  0
    1.2130   -1.2930   -1.0570 N   0  0
    2.3960   -3.1530   -1.8260 N   0  0
    1.5060   -3.6380   -2.0150 H   0  0
    3.2870   -3.6290   -2.0290 H   0  0
    2.1140    1.9840    0.2450 C   0  0
    2.9110    2.8450    0.5790 O   0  0
   -4.1770    1.7980   -0.9030 O   0  0
  1  2  1  0
  2  3  1  0
  2  4  1  0
  2  5  1  0
  5  6  1  0
  5  7  1  0
  5  8  1  0
  8  9  1  0
  9 10  1  0
  9 11  1  0
  9 12  1  0
 12  1  1  0
 12 13  1  0
 12 14  1  0
  8 15  1  0
 15 16  1  0
 15 17  1  0
 15 18  1  0
  1 19  1  0
 19 20  1  0
 20 21  2  0
 21 22  1  0
 21 23  1  0
 23 24  1  0
 23 25  2  0
 25 26  1  0
 26 27  2  0
 27 20  1  0
 27 28  1  0
 26 29  1  0
 29 30  2  0
 30 31  1  0
 31 32  1  0
 32 33  2  0
 33 34  1  0
 33 35  1  0
 35 36  1  0
 35 37  2  0
 37 38  1  0
 38 39  1  0
 38 40  2  0
 40 32  1  0
 40 41  1  0
 37 42  1  0
 31 43  2  0
 43 44  1  0
 44 45  2  0
 45 29  1  0
 44 46  1  0
 46 47  1  0
 46 48  1  0
 30 49  1  0
 49 25  1  0
 49 50  2  0
 19 51  2  0
M  END
> <Name>
CHEMBL1086697

> <pKi_A1>
7

> <pKi_A2A>
7.95

> <pKi_A2B>
.

> <pKi_A3>
.

> <SR_A1-A2A>
-0.95

> <SR_A1-A2B>
.

> <SR_A1-A3>
.

> <SR_A2A-A2B>
.

> <SR_A2A-A3>
.

> <SR_A2B-A3>
.

> <BRS1>
0.437

> <BRS2>
0.473

> <BRS3>
0.509

> <BRS4>
0.398

> <BRS5>
0.428

> <BRS6>
0.459

> <BRS7>
0.465

> <BRS8>
0.565

> <BRS9>
0.513

> <BRS10>
0.441

> <BRS11>
0.462

> <BRS12>
0.42

> <BRS13>
0.431

> <BRS14>
0.482

> <BRS15>
0.447

> <BRS16>
0.487

> <BRS17>
0.52

> <BRS18>
0.488

> <BRS19>
0.514

> <BRS20>
0.399

> <BRS21>
0.447

> <BRS22>
0.553

> <BRS23>
0.413

> <BRS24>
0.433

> <BRS25>
0.65

> <BRS26>
0.441

> <BRS27>
0.508

> <BRS28>
0.446

> <BRS29>
0.472

> <BRS30>
0.477

> <BRS31>
0.429

> <BRS32>
0.547

> <BRS33>
0.579

> <BRS34>
0.488

> <BRS35>
0.624

> <BRS36>
0.544

> <BRS37>
0.482

> <BRS38>
0.474

> <BRS39>
0.531

> <BRS40>
0.51

> <BRS41>
0.412

> <BRS42>
0.429

> <BRS43>
0.504

> <BRS44>
0.413

> <BRS45>
0.379

> <BRS46>
0.418

> <BRS47>
0.534

> <BRS48>
0.484

> <BRS49>
0.416

> <BRS50>
0.549

> <BRS51>
0.465

> <BRS52>
0.47

> <BRS53>
0.487

> <BRS54>
0.472

> <BRS55>
0.547

> <BRS56>
0.506

> <BRS57>
0.525

> <BRS58>
0.479

> <BRS59>
0.508

> <BRS60>
0.582

> <BRS61>
0.499

> <BRS62>
0.629

> <BRS63>
0.466

> <BRS64>
0.518

> <BRS65>
0.443

> <BRS66>
0.446

> <BRS67>
0.605

> <BRS68>
0.488

> <BRS69>
0.476

> <BRS70>
0.563

> <BRS71>
0.432

> <BRS72>
0.451

> <BRS73>
0.555

> <BRS74>
0.511

> <BRS75>
0.533

> <BRS76>
0.442

> <BRS77>
0.478

> <BRS78>
0.521

> <BRS79>
0.49

> <BRS80>
0.384

> <BRS81>
0.495

> <BRS82>
0.45

> <BRS83>
0.501

> <BRS84>
0.495

> <BRS85>
0.474

> <BRS86>
0.469

> <BRS87>
0.449

> <BRS88>
0.412

> <BRS89>
0.518

> <BRS90>
0.603

> <BRS91>
0.504

> <BRS92>
0.454

> <BRS93>
0.487

> <BRS94>
0.486

> <BRS95>
0.514

> <BRS96>
0.52

> <BRS97>
0.494

> <BRS98>
0.472

> <BRS99>
0.489

> <BRS100>
0.481

> <BRS101>
0.509

> <BRS102>
0.5

> <BRS103>
0.568

> <BRS104>
0.473

> <BRS105>
0.531

> <BRS106>
0.358

> <BRS107>
0.569

> <BRS108>
0.519

> <BRS109>
0.468

> <BRS110>
0.514

> <BRS111>
0.448

> <BRS112>
0.449

> <BRS113>
0.488

> <BRS114>
0.465

> <BRS115>
0.44

> <BRS116>
0.531

> <BRS117>
0.431

> <BRS118>
0.512

> <BRS119>
0.493

> <BRS120>
0.456

> <BRS121>
0.644

> <BRS122>
0.435

> <BRS123>
0.537

> <BRS124>
0.626

> <BRS125>
0.464

> <BRS126>
0.524

> <BRS127>
0.484

> <BRS128>
0.432

> <BRS129>
0.458

> <BRS130>
0.487

> <BRS131>
0.508

> <BRS132>
0.543

> <BRS133>
0.531

> <BRS134>
0.465

> <BRS135>
0.514

> <BRS136>
0.5

> <BRS137>
0.386

> <BRS138>
0.492

> <BRS139>
0.519

> <BRS140>
0.438

> <BRS141>
0.46

> <BRS142>
0.462

> <BRS143>
0.492

> <BRS144>
0.5

> <BRS145>
0.491

> <BRS146>
0.507

> <BRS147>
0.472

> <BRS148>
0.487

> <BRS149>
0.509

> <BRS150>
0.596

> <BRS151>
0.444

> <BRS152>
0.429

> <BRS153>
0.514

> <BRS154>
0.376

> <BRS155>
0.516

> <BRS156>
0.522

> <BRS157>
0.509

> <BRS158>
0.531

> <BRS159>
0.506

> <BRS160>
0.397

> <BRS161>
0.534

> <BRS162>
0.584

> <BRS163>
0.508

> <BRS164>
0.512

> <BRS165>
0.54

> <BRS166>
0.543

> <BRS167>
0.424

> <BRS168>
0.452

> <BRS169>
0.516

> <BRS170>
0.577

> <BRS171>
0.516

> <BRS172>
0.407

> <BRS173>
0.636

> <BRS174>
0.518

> <BRS175>
0.473

> <BRS176>
0.455

> <BRS177>
0.455

> <BRS178>
0.601

> <BRS179>
0.508

> <BRS180>
0.436

> <BRS181>
0.467

> <BRS182>
0.471

> <BRS183>
0.535

> <BRS184>
0.525

> <BRS185>
0.551

> <BRS186>
0.387

> <BRS187>
0.519

> <BRS188>
0.515

> <BRS189>
0.444

> <BRS190>
0.439

> <BRS191>
0.52

> <BRS192>
0.47

> <BRS193>
0.54

> <BRS194>
0.53

> <BRS195>
0.442

> <BRS196>
0.49

> <BRS197>
0.489

> <BRS198>
0.467

> <BRS199>
0.538

> <BRS200>
0.477

> <BRS201>
0.491

> <BRS202>
0.546

> <BRS203>
0.499

> <BRS204>
0.46

> <BRS205>
0.471

> <BRS206>
0.505

> <BRS207>
0.511

> <BRS208>
0.436

> <BRS209>
0.506

> <BRS210>
0.531

> <BRS211>
0.468

> <BRS212>
0.448

> <BRS213>
0.525

> <BRS214>
0.505

> <BRS215>
0.556

> <BRS216>
0.544

> <BRS217>
0.556

> <BRS218>
0.473

> <BRS219>
0.453

> <BRS220>
0.524

> <BRS221>
0.507

> <BRS222>
0.534

> <BRS223>
0.528

> <BRS224>
0.59

> <BRS225>
0.438

> <BRS226>
0.497

> <BRS227>
0.473

> <BRS228>
0.467

> <BRS229>
0.52

> <BRS230>
0.556

> <BRS231>
0.552

> <BRS232>
0.547

> <BRS233>
0.52

> <BRS234>
0.488

> <BRS235>
0.504

> <BRS236>
0.393

> <BRS237>
0.452

> <BRS238>
0.475

> <BRS239>
0.444

> <BRS240>
0.469

> <BRS241>
0.525

> <BRS242>
0.535

> <BRS243>
0.537

> <BRS244>
0.502

> <BRS245>
0.408

> <BRS246>
0.379

> <BRS247>
0.556

> <BRS248>
0.507

> <BRS249>
0.463

> <BRS250>
0.432

> <BRS251>
0.483

> <BRS252>
0.499

> <BRS253>
0.477

> <BRS254>
0.582

> <BRS255>
0.538

> <BRS256>
0.526

> <BRS257>
0.503

> <BRS258>
0.625

> <BRS259>
0.527

> <BRS260>
0.467

> <BRS261>
0.445

> <BRS262>
0.515

> <BRS263>
0.553

> <BRS264>
0.461

> <BRS265>
0.46

> <BRS266>
0.514

> <BRS267>
0.63

> <BRS268>
0.535

> <BRS269>
0.565

> <BRS270>
0.578

> <BRS271>
0.526

> <BRS272>
0.514

> <BRS273>
0.453

> <BRS274>
0.494

> <BRS275>
0.604

> <BRS276>
0.528

> <BRS277>
0.465

> <BRS278>
0.55

> <BRS279>
0.444

> <BRS280>
0.559

> <BRS281>
0.552

> <BRS282>
0.491

> <BRS283>
0.487

> <BRS284>
0.54

> <BRS285>
0.495

> <BRS286>
0.464

> <BRS287>
0.526

> <BRS288>
0.433

> <BRS289>
0.493

> <BRS290>
0.499

> <BRS291>
0.478

> <BRS292>
0.466

> <BRS293>
0.533

> <BRS294>
0.451

> <BRS295>
0.587

> <BRS296>
0.481

> <BRS297>
0.505

> <BRS298>
0.526

> <BRS299>
0.474

> <BRS300>
0.594

$$$$
CHEMBL1087084
  SciTegic09101619463D

 55 59  0  0  0  0            999 V2000
    4.6830    0.0590    1.8850 N   0  0
    6.1230   -0.0960    1.6960 C   0  0
    6.3030   -0.4800    0.6790 H   0  0
    6.5960   -0.7910    2.4080 H   0  0
    6.7700    1.3030    1.8490 C   0  0
    6.6650    1.6120    2.9030 H   0  0
    7.8480    1.2020    1.6340 H   0  0
    6.1390    2.3230    0.9630 N   0  3
    6.2670    1.9890   -0.0610 H   0  0
    4.6760    2.4120    1.2290 C   0  0
    4.5080    2.7800    2.2550 H   0  0
    4.1810    3.1080    0.5330 H   0  0
    3.9660    1.0420    1.0760 C   0  0
    4.0130    0.7190    0.0240 H   0  0
    2.9040    1.1730    1.3350 H   0  0
    6.8460    3.6320    1.0930 C   0  0
    6.7560    4.0110    2.1250 H   0  0
    7.9210    3.4850    0.8870 H   0  0
    6.3630    4.7460    0.1230 C   0  0
    7.0530    5.6040    0.1650 H   0  0
    6.3420    4.3680   -0.9100 H   0  0
    5.3620    5.1140    0.3920 H   0  0
    4.0290   -0.7270    2.7830 C   0  0
    2.5360   -0.6090    2.9870 C   0  0
    2.0410    0.2310    3.9940 C   0  0
    2.7350    0.7730    4.6290 H   0  0
    0.6640    0.3820    4.1890 C   0  0
    0.2700    1.0380    4.9590 H   0  0
   -0.1940   -0.3380    3.3580 C   0  0
    0.2980   -1.1840    2.3650 C   0  0
    1.6700   -1.3360    2.1620 C   0  0
    2.0470   -1.9940    1.3870 H   0  0
   -0.8390   -1.8120    1.6540 C   0  0
   -2.0270   -1.3440    2.2030 C   0  0
   -3.2450   -1.7850    1.6910 C   0  0
   -4.5240   -1.2860    2.2440 C   0  0
   -5.1230   -0.1500    1.6930 C   0  0
   -4.6540    0.3600    0.8570 H   0  0
   -6.3260    0.3300    2.2190 C   0  0
   -6.7910    1.2130    1.7920 H   0  0
   -6.9300   -0.3280    3.2950 C   0  0
   -7.8630    0.0450    3.7050 H   0  0
   -6.3310   -1.4670    3.8440 C   0  0
   -6.8010   -1.9780    4.6780 H   0  0
   -5.1280   -1.9460    3.3180 C   0  0
   -4.6630   -2.8300    3.7440 H   0  0
   -3.2110   -2.6760    0.6760 N   0  0
   -2.0410   -3.1260    0.1630 C   0  0
   -0.8500   -2.6950    0.6390 N   0  0
   -2.0640   -4.0260   -0.8460 N   0  0
   -1.1830   -4.3820   -1.2450 H   0  0
   -2.9640   -4.3590   -1.2230 H   0  0
   -1.7020   -0.3850    3.3210 C   0  0
   -2.4860    0.2170    4.0360 O   0  0
    4.5920   -1.5630    3.4710 O   0  0
  1  2  1  0
  2  3  1  0
  2  4  1  0
  2  5  1  0
  5  6  1  0
  5  7  1  0
  5  8  1  0
  8  9  1  0
  8 10  1  0
 10 11  1  0
 10 12  1  0
 10 13  1  0
 13  1  1  0
 13 14  1  0
 13 15  1  0
  8 16  1  0
 16 17  1  0
 16 18  1  0
 16 19  1  0
 19 20  1  0
 19 21  1  0
 19 22  1  0
  1 23  1  0
 23 24  1  0
 24 25  2  0
 25 26  1  0
 25 27  1  0
 27 28  1  0
 27 29  2  0
 29 30  1  0
 30 31  2  0
 31 24  1  0
 31 32  1  0
 30 33  1  0
 33 34  2  0
 34 35  1  0
 35 36  1  0
 36 37  2  0
 37 38  1  0
 37 39  1  0
 39 40  1  0
 39 41  2  0
 41 42  1  0
 41 43  1  0
 43 44  1  0
 43 45  2  0
 45 36  1  0
 45 46  1  0
 35 47  2  0
 47 48  1  0
 48 49  2  0
 49 33  1  0
 48 50  1  0
 50 51  1  0
 50 52  1  0
 34 53  1  0
 53 29  1  0
 53 54  2  0
 23 55  2  0
M  CHG  1   8   1
M  END
> <Name>
CHEMBL1087084

> <pKi_A1>
7.17

> <pKi_A2A>
7.83

> <pKi_A2B>
.

> <pKi_A3>
.

> <SR_A1-A2A>
-0.66

> <SR_A1-A2B>
.

> <SR_A1-A3>
.

> <SR_A2A-A2B>
.

> <SR_A2A-A3>
.

> <SR_A2B-A3>
.

> <BRS1>
0.496

> <BRS2>
0.471

> <BRS3>
0.467

> <BRS4>
0.459

> <BRS5>
0.47

> <BRS6>
0.445

> <BRS7>
0.441

> <BRS8>
0.488

> <BRS9>
0.535

> <BRS10>
0.572

> <BRS11>
0.475

> <BRS12>
0.418

> <BRS13>
0.402

> <BRS14>
0.522

> <BRS15>
0.471

> <BRS16>
0.501

> <BRS17>
0.581

> <BRS18>
0.496

> <BRS19>
0.468

> <BRS20>
0.421

> <BRS21>
0.463

> <BRS22>
0.468

> <BRS23>
0.506

> <BRS24>
0.42

> <BRS25>
0.535

> <BRS26>
0.536

> <BRS27>
0.562

> <BRS28>
0.459

> <BRS29>
0.465

> <BRS30>
0.445

> <BRS31>
0.472

> <BRS32>
0.601

> <BRS33>
0.622

> <BRS34>
0.453

> <BRS35>
0.556

> <BRS36>
0.519

> <BRS37>
0.479

> <BRS38>
0.548

> <BRS39>
0.563

> <BRS40>
0.535

> <BRS41>
0.443

> <BRS42>
0.414

> <BRS43>
0.434

> <BRS44>
0.425

> <BRS45>
0.396

> <BRS46>
0.469

> <BRS47>
0.477

> <BRS48>
0.507

> <BRS49>
0.434

> <BRS50>
0.547

> <BRS51>
0.469

> <BRS52>
0.454

> <BRS53>
0.494

> <BRS54>
0.509

> <BRS55>
0.522

> <BRS56>
0.451

> <BRS57>
0.498

> <BRS58>
0.576

> <BRS59>
0.571

> <BRS60>
0.503

> <BRS61>
0.55

> <BRS62>
0.504

> <BRS63>
0.473

> <BRS64>
0.545

> <BRS65>
0.432

> <BRS66>
0.444

> <BRS67>
0.597

> <BRS68>
0.463

> <BRS69>
0.429

> <BRS70>
0.58

> <BRS71>
0.523

> <BRS72>
0.464

> <BRS73>
0.494

> <BRS74>
0.471

> <BRS75>
0.516

> <BRS76>
0.42

> <BRS77>
0.473

> <BRS78>
0.597

> <BRS79>
0.539

> <BRS80>
0.377

> <BRS81>
0.52

> <BRS82>
0.51

> <BRS83>
0.469

> <BRS84>
0.479

> <BRS85>
0.518

> <BRS86>
0.487

> <BRS87>
0.467

> <BRS88>
0.505

> <BRS89>
0.491

> <BRS90>
0.504

> <BRS91>
0.581

> <BRS92>
0.504

> <BRS93>
0.492

> <BRS94>
0.473

> <BRS95>
0.531

> <BRS96>
0.471

> <BRS97>
0.615

> <BRS98>
0.495

> <BRS99>
0.501

> <BRS100>
0.505

> <BRS101>
0.507

> <BRS102>
0.542

> <BRS103>
0.497

> <BRS104>
0.482

> <BRS105>
0.509

> <BRS106>
0.439

> <BRS107>
0.554

> <BRS108>
0.526

> <BRS109>
0.543

> <BRS110>
0.546

> <BRS111>
0.42

> <BRS112>
0.547

> <BRS113>
0.496

> <BRS114>
0.486

> <BRS115>
0.491

> <BRS116>
0.557

> <BRS117>
0.509

> <BRS118>
0.499

> <BRS119>
0.466

> <BRS120>
0.493

> <BRS121>
0.524

> <BRS122>
0.45

> <BRS123>
0.606

> <BRS124>
0.564

> <BRS125>
0.52

> <BRS126>
0.566

> <BRS127>
0.555

> <BRS128>
0.538

> <BRS129>
0.52

> <BRS130>
0.448

> <BRS131>
0.509

> <BRS132>
0.516

> <BRS133>
0.56

> <BRS134>
0.535

> <BRS135>
0.464

> <BRS136>
0.483

> <BRS137>
0.396

> <BRS138>
0.481

> <BRS139>
0.504

> <BRS140>
0.474

> <BRS141>
0.476

> <BRS142>
0.577

> <BRS143>
0.584

> <BRS144>
0.496

> <BRS145>
0.592

> <BRS146>
0.535

> <BRS147>
0.526

> <BRS148>
0.502

> <BRS149>
0.506

> <BRS150>
0.515

> <BRS151>
0.516

> <BRS152>
0.453

> <BRS153>
0.531

> <BRS154>
0.46

> <BRS155>
0.505

> <BRS156>
0.591

> <BRS157>
0.566

> <BRS158>
0.511

> <BRS159>
0.477

> <BRS160>
0.514

> <BRS161>
0.543

> <BRS162>
0.478

> <BRS163>
0.461

> <BRS164>
0.567

> <BRS165>
0.482

> <BRS166>
0.649

> <BRS167>
0.451

> <BRS168>
0.488

> <BRS169>
0.556

> <BRS170>
0.56

> <BRS171>
0.527

> <BRS172>
0.456

> <BRS173>
0.505

> <BRS174>
0.517

> <BRS175>
0.509

> <BRS176>
0.503

> <BRS177>
0.514

> <BRS178>
0.635

> <BRS179>
0.438

> <BRS180>
0.46

> <BRS181>
0.468

> <BRS182>
0.466

> <BRS183>
0.513

> <BRS184>
0.504

> <BRS185>
0.542

> <BRS186>
0.406

> <BRS187>
0.515

> <BRS188>
0.592

> <BRS189>
0.57

> <BRS190>
0.486

> <BRS191>
0.488

> <BRS192>
0.498

> <BRS193>
0.475

> <BRS194>
0.519

> <BRS195>
0.491

> <BRS196>
0.45

> <BRS197>
0.447

> <BRS198>
0.538

> <BRS199>
0.508

> <BRS200>
0.493

> <BRS201>
0.456

> <BRS202>
0.517

> <BRS203>
0.569

> <BRS204>
0.483

> <BRS205>
0.481

> <BRS206>
0.465

> <BRS207>
0.501

> <BRS208>
0.452

> <BRS209>
0.528

> <BRS210>
0.497

> <BRS211>
0.46

> <BRS212>
0.518

> <BRS213>
0.494

> <BRS214>
0.557

> <BRS215>
0.54

> <BRS216>
0.508

> <BRS217>
0.569

> <BRS218>
0.486

> <BRS219>
0.488

> <BRS220>
0.564

> <BRS221>
0.452

> <BRS222>
0.496

> <BRS223>
0.498

> <BRS224>
0.568

> <BRS225>
0.474

> <BRS226>
0.457

> <BRS227>
0.468

> <BRS228>
0.593

> <BRS229>
0.494

> <BRS230>
0.573

> <BRS231>
0.525

> <BRS232>
0.594

> <BRS233>
0.583

> <BRS234>
0.557

> <BRS235>
0.547

> <BRS236>
0.444

> <BRS237>
0.438

> <BRS238>
0.608

> <BRS239>
0.487

> <BRS240>
0.488

> <BRS241>
0.507

> <BRS242>
0.44

> <BRS243>
0.565

> <BRS244>
0.509

> <BRS245>
0.475

> <BRS246>
0.395

> <BRS247>
0.56

> <BRS248>
0.441

> <BRS249>
0.462

> <BRS250>
0.45

> <BRS251>
0.488

> <BRS252>
0.617

> <BRS253>
0.45

> <BRS254>
0.594

> <BRS255>
0.583

> <BRS256>
0.497

> <BRS257>
0.49

> <BRS258>
0.6

> <BRS259>
0.468

> <BRS260>
0.481

> <BRS261>
0.541

> <BRS262>
0.487

> <BRS263>
0.631

> <BRS264>
0.461

> <BRS265>
0.457

> <BRS266>
0.474

> <BRS267>
0.448

> <BRS268>
0.482

> <BRS269>
0.478

> <BRS270>
0.523

> <BRS271>
0.519

> <BRS272>
0.494

> <BRS273>
0.535

> <BRS274>
0.495

> <BRS275>
0.603

> <BRS276>
0.603

> <BRS277>
0.444

> <BRS278>
0.512

> <BRS279>
0.509

> <BRS280>
0.561

> <BRS281>
0.541

> <BRS282>
0.612

> <BRS283>
0.533

> <BRS284>
0.522

> <BRS285>
0.603

> <BRS286>
0.471

> <BRS287>
0.479

> <BRS288>
0.479

> <BRS289>
0.519

> <BRS290>
0.482

> <BRS291>
0.489

> <BRS292>
0.447

> <BRS293>
0.527

> <BRS294>
0.484

> <BRS295>
0.594

> <BRS296>
0.58

> <BRS297>
0.551

> <BRS298>
0.569

> <BRS299>
0.472

> <BRS300>
0.592

$$$$
CHEMBL1087085
  SciTegic09101619463D

 55 59  0  0  0  0            999 V2000
   -4.8120    1.2260   -1.4160 N   0  0
   -6.2530    1.0000   -1.3570 C   0  0
   -6.4380    0.0740   -0.7900 H   0  0
   -6.7310    0.8920   -2.3440 H   0  0
   -6.8910    2.2020   -0.6160 C   0  0
   -6.7840    3.0920   -1.2580 H   0  0
   -7.9700    1.9970   -0.5030 H   0  0
   -6.2510    2.4600    0.7060 N   0  3
   -6.3830    1.5690    1.3120 H   0  0
   -4.7880    2.6840    0.5440 C   0  0
   -4.6170    3.6030   -0.0410 H   0  0
   -4.2860    2.8020    1.5170 H   0  0
   -4.0890    1.5020   -0.1770 C   0  0
   -4.1430    0.6030    0.4570 H   0  0
   -3.0250    1.7560   -0.3030 H   0  0
   -6.9460    3.5790    1.4090 C   0  0
   -6.8540    4.5100    0.8250 H   0  0
   -8.0220    3.3440    1.4900 H   0  0
   -6.4480    3.8630    2.8530 C   0  0
   -7.1270    4.5750    3.3500 H   0  0
   -6.4320    2.9320    3.4400 H   0  0
   -5.4420    4.3080    2.8590 H   0  0
   -4.1600    1.1440   -2.6080 C   0  0
   -2.6660    1.3500   -2.6990 C   0  0
   -2.1620    2.6280   -2.9770 C   0  0
   -2.8500    3.4520   -3.1400 H   0  0
   -0.7820    2.8560   -3.0420 C   0  0
   -0.3820    3.8420   -3.2500 H   0  0
    0.0670    1.7710   -2.8280 C   0  0
   -0.4340    0.4980   -2.5650 C   0  0
   -1.8070    0.2630   -2.4960 C   0  0
   -2.1930   -0.7300   -2.2900 H   0  0
    0.6960   -0.4420   -2.3910 C   0  0
    1.8900    0.2550   -2.5360 C   0  0
    3.1030   -0.4170   -2.4050 C   0  0
    4.3880    0.3050   -2.5390 C   0  0
    4.9960    0.8610   -1.4100 C   0  0
    4.5300    0.7590   -0.4350 H   0  0
    6.2050    1.5510   -1.5370 C   0  0
    6.6800    1.9860   -0.6640 H   0  0
    6.8060    1.6820   -2.7920 C   0  0
    6.1990    1.1250   -3.9210 C   0  0
    6.6680    1.2280   -4.8930 H   0  0
    4.9890    0.4350   -3.7950 C   0  0
    4.5170    0.0020   -4.6710 H   0  0
    7.9570    2.3390   -2.9130 F   0  0
    3.0590   -1.7420   -2.1500 N   0  0
    1.8850   -2.4050   -2.0200 C   0  0
    0.6990   -1.7640   -2.1340 N   0  0
    1.8990   -3.7330   -1.7720 N   0  0
    1.0130   -4.2510   -1.6710 H   0  0
    2.7950   -4.2350   -1.6810 H   0  0
    1.5740    1.7010   -2.8260 C   0  0
    2.3650    2.6100   -3.0150 O   0  0
   -4.7270    0.9070   -3.6630 O   0  0
  1  2  1  0
  2  3  1  0
  2  4  1  0
  2  5  1  0
  5  6  1  0
  5  7  1  0
  5  8  1  0
  8  9  1  0
  8 10  1  0
 10 11  1  0
 10 12  1  0
 10 13  1  0
 13  1  1  0
 13 14  1  0
 13 15  1  0
  8 16  1  0
 16 17  1  0
 16 18  1  0
 16 19  1  0
 19 20  1  0
 19 21  1  0
 19 22  1  0
  1 23  1  0
 23 24  1  0
 24 25  2  0
 25 26  1  0
 25 27  1  0
 27 28  1  0
 27 29  2  0
 29 30  1  0
 30 31  2  0
 31 24  1  0
 31 32  1  0
 30 33  1  0
 33 34  2  0
 34 35  1  0
 35 36  1  0
 36 37  2  0
 37 38  1  0
 37 39  1  0
 39 40  1  0
 39 41  2  0
 41 42  1  0
 42 43  1  0
 42 44  2  0
 44 36  1  0
 44 45  1  0
 41 46  1  0
 35 47  2  0
 47 48  1  0
 48 49  2  0
 49 33  1  0
 48 50  1  0
 50 51  1  0
 50 52  1  0
 34 53  1  0
 53 29  1  0
 53 54  2  0
 23 55  2  0
M  CHG  1   8   1
M  END
> <Name>
CHEMBL1087085

> <pKi_A1>
6.72

> <pKi_A2A>
7.49

> <pKi_A2B>
.

> <pKi_A3>
.

> <SR_A1-A2A>
-0.77

> <SR_A1-A2B>
.

> <SR_A1-A3>
.

> <SR_A2A-A2B>
.

> <SR_A2A-A3>
.

> <SR_A2B-A3>
.

> <BRS1>
0.514

> <BRS2>
0.47

> <BRS3>
0.468

> <BRS4>
0.463

> <BRS5>
0.468

> <BRS6>
0.428

> <BRS7>
0.459

> <BRS8>
0.501

> <BRS9>
0.496

> <BRS10>
0.568

> <BRS11>
0.472

> <BRS12>
0.446

> <BRS13>
0.41

> <BRS14>
0.513

> <BRS15>
0.472

> <BRS16>
0.53

> <BRS17>
0.589

> <BRS18>
0.504

> <BRS19>
0.472

> <BRS20>
0.432

> <BRS21>
0.465

> <BRS22>
0.485

> <BRS23>
0.498

> <BRS24>
0.417

> <BRS25>
0.537

> <BRS26>
0.542

> <BRS27>
0.566

> <BRS28>
0.459

> <BRS29>
0.476

> <BRS30>
0.452

> <BRS31>
0.474

> <BRS32>
0.601

> <BRS33>
0.616

> <BRS34>
0.467

> <BRS35>
0.553

> <BRS36>
0.545

> <BRS37>
0.462

> <BRS38>
0.545

> <BRS39>
0.556

> <BRS40>
0.519

> <BRS41>
0.462

> <BRS42>
0.416

> <BRS43>
0.427

> <BRS44>
0.437

> <BRS45>
0.406

> <BRS46>
0.46

> <BRS47>
0.485

> <BRS48>
0.519

> <BRS49>
0.439

> <BRS50>
0.535

> <BRS51>
0.45

> <BRS52>
0.457

> <BRS53>
0.487

> <BRS54>
0.508

> <BRS55>
0.524

> <BRS56>
0.494

> <BRS57>
0.501

> <BRS58>
0.563

> <BRS59>
0.561

> <BRS60>
0.501

> <BRS61>
0.541

> <BRS62>
0.471

> <BRS63>
0.461

> <BRS64>
0.528

> <BRS65>
0.416

> <BRS66>
0.435

> <BRS67>
0.586

> <BRS68>
0.479

> <BRS69>
0.489

> <BRS70>
0.554

> <BRS71>
0.521

> <BRS72>
0.473

> <BRS73>
0.496

> <BRS74>
0.463

> <BRS75>
0.541

> <BRS76>
0.445

> <BRS77>
0.476

> <BRS78>
0.59

> <BRS79>
0.54

> <BRS80>
0.393

> <BRS81>
0.516

> <BRS82>
0.504

> <BRS83>
0.465

> <BRS84>
0.46

> <BRS85>
0.535

> <BRS86>
0.476

> <BRS87>
0.477

> <BRS88>
0.508

> <BRS89>
0.497

> <BRS90>
0.514

> <BRS91>
0.579

> <BRS92>
0.458

> <BRS93>
0.472

> <BRS94>
0.46

> <BRS95>
0.519

> <BRS96>
0.481

> <BRS97>
0.61

> <BRS98>
0.487

> <BRS99>
0.496

> <BRS100>
0.493

> <BRS101>
0.488

> <BRS102>
0.492

> <BRS103>
0.503

> <BRS104>
0.443

> <BRS105>
0.479

> <BRS106>
0.44

> <BRS107>
0.526

> <BRS108>
0.497

> <BRS109>
0.488

> <BRS110>
0.544

> <BRS111>
0.416

> <BRS112>
0.54

> <BRS113>
0.492

> <BRS114>
0.496

> <BRS115>
0.496

> <BRS116>
0.591

> <BRS117>
0.498

> <BRS118>
0.463

> <BRS119>
0.5

> <BRS120>
0.514

> <BRS121>
0.485

> <BRS122>
0.444

> <BRS123>
0.569

> <BRS124>
0.557

> <BRS125>
0.501

> <BRS126>
0.558

> <BRS127>
0.55

> <BRS128>
0.535

> <BRS129>
0.519

> <BRS130>
0.449

> <BRS131>
0.512

> <BRS132>
0.526

> <BRS133>
0.568

> <BRS134>
0.539

> <BRS135>
0.463

> <BRS136>
0.486

> <BRS137>
0.384

> <BRS138>
0.472

> <BRS139>
0.502

> <BRS140>
0.471

> <BRS141>
0.47

> <BRS142>
0.567

> <BRS143>
0.571

> <BRS144>
0.51

> <BRS145>
0.592

> <BRS146>
0.546

> <BRS147>
0.528

> <BRS148>
0.516

> <BRS149>
0.517

> <BRS150>
0.535

> <BRS151>
0.514

> <BRS152>
0.425

> <BRS153>
0.548

> <BRS154>
0.462

> <BRS155>
0.494

> <BRS156>
0.621

> <BRS157>
0.557

> <BRS158>
0.503

> <BRS159>
0.482

> <BRS160>
0.526

> <BRS161>
0.535

> <BRS162>
0.506

> <BRS163>
0.472

> <BRS164>
0.56

> <BRS165>
0.477

> <BRS166>
0.647

> <BRS167>
0.448

> <BRS168>
0.492

> <BRS169>
0.549

> <BRS170>
0.562

> <BRS171>
0.533

> <BRS172>
0.458

> <BRS173>
0.501

> <BRS174>
0.516

> <BRS175>
0.488

> <BRS176>
0.512

> <BRS177>
0.515

> <BRS178>
0.642

> <BRS179>
0.439

> <BRS180>
0.439

> <BRS181>
0.468

> <BRS182>
0.489

> <BRS183>
0.521

> <BRS184>
0.502

> <BRS185>
0.507

> <BRS186>
0.403

> <BRS187>
0.46

> <BRS188>
0.579

> <BRS189>
0.545

> <BRS190>
0.461

> <BRS191>
0.5

> <BRS192>
0.511

> <BRS193>
0.452

> <BRS194>
0.562

> <BRS195>
0.5

> <BRS196>
0.481

> <BRS197>
0.453

> <BRS198>
0.542

> <BRS199>
0.508

> <BRS200>
0.489

> <BRS201>
0.44

> <BRS202>
0.517

> <BRS203>
0.569

> <BRS204>
0.484

> <BRS205>
0.481

> <BRS206>
0.462

> <BRS207>
0.493

> <BRS208>
0.452

> <BRS209>
0.537

> <BRS210>
0.476

> <BRS211>
0.449

> <BRS212>
0.52

> <BRS213>
0.474

> <BRS214>
0.567

> <BRS215>
0.549

> <BRS216>
0.504

> <BRS217>
0.551

> <BRS218>
0.467

> <BRS219>
0.495

> <BRS220>
0.571

> <BRS221>
0.473

> <BRS222>
0.481

> <BRS223>
0.48

> <BRS224>
0.565

> <BRS225>
0.461

> <BRS226>
0.445

> <BRS227>
0.464

> <BRS228>
0.571

> <BRS229>
0.501

> <BRS230>
0.579

> <BRS231>
0.517

> <BRS232>
0.577

> <BRS233>
0.584

> <BRS234>
0.551

> <BRS235>
0.552

> <BRS236>
0.455

> <BRS237>
0.46

> <BRS238>
0.599

> <BRS239>
0.493

> <BRS240>
0.481

> <BRS241>
0.507

> <BRS242>
0.413

> <BRS243>
0.554

> <BRS244>
0.494

> <BRS245>
0.474

> <BRS246>
0.403

> <BRS247>
0.548

> <BRS248>
0.444

> <BRS249>
0.428

> <BRS250>
0.436

> <BRS251>
0.489

> <BRS252>
0.611

> <BRS253>
0.444

> <BRS254>
0.591

> <BRS255>
0.586

> <BRS256>
0.488

> <BRS257>
0.522

> <BRS258>
0.596

> <BRS259>
0.471

> <BRS260>
0.486

> <BRS261>
0.554

> <BRS262>
0.493

> <BRS263>
0.625

> <BRS264>
0.456

> <BRS265>
0.459

> <BRS266>
0.486

> <BRS267>
0.448

> <BRS268>
0.48

> <BRS269>
0.472

> <BRS270>
0.531

> <BRS271>
0.515

> <BRS272>
0.467

> <BRS273>
0.548

> <BRS274>
0.488

> <BRS275>
0.608

> <BRS276>
0.606

> <BRS277>
0.449

> <BRS278>
0.504

> <BRS279>
0.499

> <BRS280>
0.57

> <BRS281>
0.551

> <BRS282>
0.601

> <BRS283>
0.514

> <BRS284>
0.52

> <BRS285>
0.606

> <BRS286>
0.479

> <BRS287>
0.488

> <BRS288>
0.507

> <BRS289>
0.481

> <BRS290>
0.485

> <BRS291>
0.494

> <BRS292>
0.464

> <BRS293>
0.496

> <BRS294>
0.492

> <BRS295>
0.597

> <BRS296>
0.586

> <BRS297>
0.574

> <BRS298>
0.561

> <BRS299>
0.468

> <BRS300>
0.592

$$$$
CHEMBL1087086
  SciTegic09101619463D

 58 62  0  0  0  0            999 V2000
    4.0610   -0.1390    2.0050 N   0  0
    5.4850   -0.3700    1.7990 C   0  0
    5.6200   -0.7970    0.7920 H   0  0
    5.9320   -1.0710    2.5230 H   0  0
    6.2210    0.9910    1.8920 C   0  0
    6.1940    1.3280    2.9420 H   0  0
    7.2660    0.7630    1.6340 H   0  0
    5.6430    2.0510    1.0140 N   0  3
    5.7300    1.6950   -0.0070 H   0  0
    4.1830    2.1910    1.2940 C   0  0
    4.0420    2.5940    2.3110 H   0  0
    3.6880    2.8710    0.5840 H   0  0
    3.3910    0.8620    1.1830 C   0  0
    3.4020    0.5090    0.1390 H   0  0
    2.3420    1.0590    1.4560 H   0  0
    6.3870    3.3540    1.1020 C   0  0  1  0  0  0
    6.3290    3.7330    2.1390 H   0  0
    7.9050    3.2200    0.7630 C   0  0
    8.3910    4.2040    0.6860 H   0  0
    8.4590    2.6750    1.5410 H   0  0
    8.0320    2.7000   -0.1980 H   0  0
    5.7840    4.4710    0.1920 C   0  0
    6.4350    5.3570    0.1520 H   0  0
    4.8130    4.8300    0.5640 H   0  0
    5.6580    4.0920   -0.8340 H   0  0
    3.3730   -0.8840    2.9120 C   0  0
    1.8880   -0.6950    3.1200 C   0  0
    1.4370    0.1940    4.1060 C   0  0
    2.1580    0.7260    4.7190 H   0  0
    0.0680    0.4070    4.3060 C   0  0
   -0.2920    1.0950    5.0640 H   0  0
   -0.8250   -0.2940    3.4960 C   0  0
   -0.3770   -1.1870    2.5250 C   0  0
    0.9860   -1.4060    2.3210 C   0  0
    1.3300   -2.1050    1.5660 H   0  0
   -1.5440   -1.7800    1.8340 C   0  0
   -2.7080   -1.2460    2.3760 C   0  0
   -3.9470   -1.6470    1.8830 C   0  0
   -5.2030   -1.0940    2.4390 C   0  0
   -5.7670    0.0560    1.8790 C   0  0
   -5.2880    0.5400    1.0340 H   0  0
   -6.9480    0.5830    2.4100 C   0  0
   -7.3860    1.4770    1.9770 H   0  0
   -7.5650   -0.0410    3.4990 C   0  0
   -8.4820    0.3690    3.9120 H   0  0
   -7.0020   -1.1930    4.0550 C   0  0
   -7.4820   -1.6790    4.8990 H   0  0
   -5.8210   -1.7200    3.5250 C   0  0
   -5.3840   -2.6150    3.9560 H   0  0
   -3.9580   -2.5560    0.8840 N   0  0
   -2.8120   -3.0690    0.3730 C   0  0
   -1.6020   -2.6870    0.8420 N   0  0
   -2.8810   -3.9790   -0.6240 N   0  0
   -2.0190   -4.3820   -1.0190 H   0  0
   -3.7970   -4.2740   -0.9930 H   0  0
   -2.3340   -0.2710    3.4640 C   0  0
   -3.0850    0.3880    4.1620 O   0  0
    3.8980   -1.7410    3.6060 O   0  0
  1  2  1  0
  2  3  1  0
  2  4  1  0
  2  5  1  0
  5  6  1  0
  5  7  1  0
  5  8  1  0
  8  9  1  0
  8 10  1  0
 10 11  1  0
 10 12  1  0
 10 13  1  0
 13  1  1  0
 13 14  1  0
 13 15  1  0
  8 16  1  0
 16 17  1  0
 16 18  1  0
 18 19  1  0
 18 20  1  0
 18 21  1  0
 16 22  1  0
 22 23  1  0
 22 24  1  0
 22 25  1  0
  1 26  1  0
 26 27  1  0
 27 28  2  0
 28 29  1  0
 28 30  1  0
 30 31  1  0
 30 32  2  0
 32 33  1  0
 33 34  2  0
 34 27  1  0
 34 35  1  0
 33 36  1  0
 36 37  2  0
 37 38  1  0
 38 39  1  0
 39 40  2  0
 40 41  1  0
 40 42  1  0
 42 43  1  0
 42 44  2  0
 44 45  1  0
 44 46  1  0
 46 47  1  0
 46 48  2  0
 48 39  1  0
 48 49  1  0
 38 50  2  0
 50 51  1  0
 51 52  2  0
 52 36  1  0
 51 53  1  0
 53 54  1  0
 53 55  1  0
 37 56  1  0
 56 32  1  0
 56 57  2  0
 26 58  2  0
M  CHG  1   8   1
M  END
> <Name>
CHEMBL1087086

> <pKi_A1>
7.08

> <pKi_A2A>
7.68

> <pKi_A2B>
.

> <pKi_A3>
.

> <SR_A1-A2A>
-0.6

> <SR_A1-A2B>
.

> <SR_A1-A3>
.

> <SR_A2A-A2B>
.

> <SR_A2A-A3>
.

> <SR_A2B-A3>
.

> <BRS1>
0.51

> <BRS2>
0.448

> <BRS3>
0.472

> <BRS4>
0.465

> <BRS5>
0.464

> <BRS6>
0.429

> <BRS7>
0.448

> <BRS8>
0.505

> <BRS9>
0.539

> <BRS10>
0.578

> <BRS11>
0.483

> <BRS12>
0.431

> <BRS13>
0.424

> <BRS14>
0.5

> <BRS15>
0.439

> <BRS16>
0.481

> <BRS17>
0.595

> <BRS18>
0.494

> <BRS19>
0.476

> <BRS20>
0.423

> <BRS21>
0.47

> <BRS22>
0.477

> <BRS23>
0.501

> <BRS24>
0.395

> <BRS25>
0.52

> <BRS26>
0.535

> <BRS27>
0.565

> <BRS28>
0.453

> <BRS29>
0.468

> <BRS30>
0.451

> <BRS31>
0.484

> <BRS32>
0.6

> <BRS33>
0.6

> <BRS34>
0.49

> <BRS35>
0.517

> <BRS36>
0.519

> <BRS37>
0.493

> <BRS38>
0.544

> <BRS39>
0.555

> <BRS40>
0.481

> <BRS41>
0.441

> <BRS42>
0.42

> <BRS43>
0.443

> <BRS44>
0.445

> <BRS45>
0.41

> <BRS46>
0.467

> <BRS47>
0.477

> <BRS48>
0.505

> <BRS49>
0.444

> <BRS50>
0.553

> <BRS51>
0.463

> <BRS52>
0.465

> <BRS53>
0.511

> <BRS54>
0.515

> <BRS55>
0.533

> <BRS56>
0.499

> <BRS57>
0.505

> <BRS58>
0.575

> <BRS59>
0.565

> <BRS60>
0.487

> <BRS61>
0.542

> <BRS62>
0.497

> <BRS63>
0.481

> <BRS64>
0.53

> <BRS65>
0.444

> <BRS66>
0.459

> <BRS67>
0.582

> <BRS68>
0.454

> <BRS69>
0.456

> <BRS70>
0.545

> <BRS71>
0.513

> <BRS72>
0.438

> <BRS73>
0.507

> <BRS74>
0.469

> <BRS75>
0.547

> <BRS76>
0.453

> <BRS77>
0.464

> <BRS78>
0.575

> <BRS79>
0.515

> <BRS80>
0.417

> <BRS81>
0.497

> <BRS82>
0.506

> <BRS83>
0.442

> <BRS84>
0.483

> <BRS85>
0.544

> <BRS86>
0.472

> <BRS87>
0.472

> <BRS88>
0.516

> <BRS89>
0.478

> <BRS90>
0.499

> <BRS91>
0.6

> <BRS92>
0.471

> <BRS93>
0.513

> <BRS94>
0.461

> <BRS95>
0.522

> <BRS96>
0.481

> <BRS97>
0.598

> <BRS98>
0.492

> <BRS99>
0.51

> <BRS100>
0.494

> <BRS101>
0.48

> <BRS102>
0.496

> <BRS103>
0.504

> <BRS104>
0.474

> <BRS105>
0.478

> <BRS106>
0.438

> <BRS107>
0.527

> <BRS108>
0.498

> <BRS109>
0.518

> <BRS110>
0.548

> <BRS111>
0.398

> <BRS112>
0.548

> <BRS113>
0.498

> <BRS114>
0.486

> <BRS115>
0.489

> <BRS116>
0.6

> <BRS117>
0.505

> <BRS118>
0.481

> <BRS119>
0.457

> <BRS120>
0.521

> <BRS121>
0.52

> <BRS122>
0.454

> <BRS123>
0.593

> <BRS124>
0.524

> <BRS125>
0.492

> <BRS126>
0.539

> <BRS127>
0.543

> <BRS128>
0.529

> <BRS129>
0.498

> <BRS130>
0.436

> <BRS131>
0.508

> <BRS132>
0.526

> <BRS133>
0.554

> <BRS134>
0.542

> <BRS135>
0.483

> <BRS136>
0.493

> <BRS137>
0.411

> <BRS138>
0.456

> <BRS139>
0.506

> <BRS140>
0.454

> <BRS141>
0.479

> <BRS142>
0.563

> <BRS143>
0.578

> <BRS144>
0.523

> <BRS145>
0.595

> <BRS146>
0.549

> <BRS147>
0.539

> <BRS148>
0.515

> <BRS149>
0.532

> <BRS150>
0.518

> <BRS151>
0.52

> <BRS152>
0.409

> <BRS153>
0.54

> <BRS154>
0.464

> <BRS155>
0.51

> <BRS156>
0.598

> <BRS157>
0.562

> <BRS158>
0.468

> <BRS159>
0.476

> <BRS160>
0.54

> <BRS161>
0.537

> <BRS162>
0.472

> <BRS163>
0.416

> <BRS164>
0.561

> <BRS165>
0.491

> <BRS166>
0.637

> <BRS167>
0.451

> <BRS168>
0.491

> <BRS169>
0.556

> <BRS170>
0.549

> <BRS171>
0.538

> <BRS172>
0.468

> <BRS173>
0.496

> <BRS174>
0.533

> <BRS175>
0.501

> <BRS176>
0.513

> <BRS177>
0.5

> <BRS178>
0.631

> <BRS179>
0.433

> <BRS180>
0.444

> <BRS181>
0.473

> <BRS182>
0.492

> <BRS183>
0.534

> <BRS184>
0.496

> <BRS185>
0.541

> <BRS186>
0.417

> <BRS187>
0.504

> <BRS188>
0.603

> <BRS189>
0.567

> <BRS190>
0.478

> <BRS191>
0.507

> <BRS192>
0.501

> <BRS193>
0.416

> <BRS194>
0.56

> <BRS195>
0.473

> <BRS196>
0.444

> <BRS197>
0.454

> <BRS198>
0.533

> <BRS199>
0.498

> <BRS200>
0.503

> <BRS201>
0.454

> <BRS202>
0.503

> <BRS203>
0.582

> <BRS204>
0.486

> <BRS205>
0.489

> <BRS206>
0.457

> <BRS207>
0.497

> <BRS208>
0.422

> <BRS209>
0.519

> <BRS210>
0.477

> <BRS211>
0.448

> <BRS212>
0.525

> <BRS213>
0.513

> <BRS214>
0.545

> <BRS215>
0.546

> <BRS216>
0.495

> <BRS217>
0.57

> <BRS218>
0.47

> <BRS219>
0.498

> <BRS220>
0.568

> <BRS221>
0.464

> <BRS222>
0.464

> <BRS223>
0.499

> <BRS224>
0.56

> <BRS225>
0.482

> <BRS226>
0.444

> <BRS227>
0.479

> <BRS228>
0.594

> <BRS229>
0.515

> <BRS230>
0.564

> <BRS231>
0.524

> <BRS232>
0.566

> <BRS233>
0.572

> <BRS234>
0.558

> <BRS235>
0.543

> <BRS236>
0.449

> <BRS237>
0.461

> <BRS238>
0.593

> <BRS239>
0.477

> <BRS240>
0.504

> <BRS241>
0.5

> <BRS242>
0.431

> <BRS243>
0.541

> <BRS244>
0.512

> <BRS245>
0.468

> <BRS246>
[truncated: 45,305,090 more chars]
